# Supplementary material for: Large‐Scale Proteome Profiling Identifies Biomarkers Associated with Suspected Neurosyphilis Diagnosis
Source: Adv Sci (Weinh). 2024 Feb 21;11(16):2307744. doi: 10.1002/advs.202307744 (PMC11040343; doi:10.1002/advs.202307744)
Supplement: Supplementary file 2 — Supporting Information [file ADVS-11-2307744-s001.xlsx]

## Sheet: Table S1-1
Table S1-1. Overview of the characteristics of CSF samples from NS, PTNS, NNS, IBD, and NIBD patients involved in DIA-MS experiment in the study. NNS: syphilis/non-neurosyphilis; NS: neurosyphilis; PTNS: post-treatment neurosyphilis; NIBD: syphilis-free but with noninfectious brain disease; IBD: syphilis-free but with infectious brain disease.
Sample NO.	Age (years)	Gender	CSF RPR titre	CSF WBC count (cells/μL)	CSF protein (g/L)	CSF TPPA	Group	Cohort
NO.1	60-69	Male	Negative	0	0.31	Positive	NNS	Cohort 1
NO.2	20-29	Female	Negative	0	0.23	Negative	NNS	Cohort 1
NO.3	70-79	Female	Negative	0	0.41	Negative	NNS	Cohort 1
NO.4	40-49	Female	Negative	0	0.29	Negative	NNS	Cohort 1
NO.5	30-39	Female	Negative	0	0.23	Negative	NNS	Cohort 1
NO.6	20-29	Female	Negative	0	0.35	Negative	NNS	Cohort 1
NO.7	60-69	Male	Negative	0	0.34	Positive	NNS	Cohort 1
NO.8	40-49	Female	Negative	0	0.25	Negative	NNS	Cohort 1
NO.9	40-49	Female	Negative	0	0.19	Negative	NNS	Cohort 1
NO.10	40-49	Male	Negative	4	0.35	Negative	NNS	Cohort 1
NO.11	20-29	Female	Negative	2	0.2	Negative	NNS	Cohort 1
NO.12	20-29	Female	Negative	0	0.37	Negative	NNS	Cohort 1
NO.13	30-39	Female	Negative	0	0.24	Negative	NNS	Cohort 1
NO.14	30-39	Female	Negative	2	0.34	Positive	NNS	Cohort 1
NO.15	30-39	Female	Negative	1	0.31	Negative	NNS	Cohort 1
NO.16	30-39	Male	Negative	2	0.44	Negative	NNS	Cohort 1
NO.17	20-29	Female	Negative	0	0.44	Negative	NNS	Cohort 1
NO.18	20-29	Female	Negative	4	0.34	Positive	NNS	Cohort 1
NO.19	50-59	Female	Negative	1	0.41	Positive	NNS	Cohort 1
NO.20	30-39	Male	Negative	0	0.41	Negative	NNS	Cohort 1
NO.21	60-69	Female	Negative	0	0.45	Negative	NNS	Cohort 1
NO.22	20-29	Female	Negative	2	0.29	Positive	NNS	Cohort 1
NO.23	30-39	Male	Negative	3	0.34	Positive	NNS	Cohort 1
NO.24	40-49	Male	Negative	4	0.28	Positive	NNS	Cohort 1
NO.25	60-69	Male	Negative	0	0.43	Negative	NNS	Cohort 1
NO.1	30-39	Male	1:1	NA	NA	Positive	NS	Cohort 1/Cohort 4/Cohort 5/Cohort 6
NO.2	60-69	Male	1:2	38	0.78	Positive	NS	Cohort 1/Cohort 4/Cohort 5/Cohort 6
NO.3	40-49	Male	1:8	68	1.08	Positive	NS	Cohort 1/Cohort 4/Cohort 5/Cohort 6
NO.4	50-59	Male	1:4	NA	NA	Positive	NS	Cohort 1/Cohort 4/Cohort 5/Cohort 6
NO.5	40-49	Male	1:1	NA	NA	Positive	NS	Cohort 1/Cohort 4/Cohort 5/Cohort 6
NO.6	60-69	Male	1:8	NA	NA	Positive	NS	Cohort 1/Cohort 4/Cohort 5/Cohort 6
NO.7	10~19	Female	1:1	NA	NA	Positive	NS	Cohort 1/Cohort 4/Cohort 5/Cohort 6
NO.8	20-29	Male	1:16	NA	NA	Positive	NS	Cohort 1/Cohort 4/Cohort 5/Cohort 6
NO.9	50-59	Male	1:2	NA	NA	Positive	NS	Cohort 1/Cohort 4/Cohort 5/Cohort 6
NO.10	60-69	Male	1:4	8	0.48	Positive	NS	Cohort 1/Cohort 4/Cohort 5/Cohort 6
NO.11	50-59	Male	1:1	16	0.5	Positive	NS	Cohort 1/Cohort 4/Cohort 5/Cohort 6
NO.12	50-59	Male	1:2	56	0.44	Positive	NS	Cohort 1/Cohort 4/Cohort 5/Cohort 6
NO.13	40-49	Male	1:1	22	0.71	Positive	NS	Cohort 1/Cohort 4/Cohort 5/Cohort 6
NO.14	20-29	Female	1:2	46	0.4	Positive	NS	Cohort 1/Cohort 4/Cohort 5/Cohort 6
NO.15	60-69	Female	1:16	NA	NA	Positive	NS	Cohort 1/Cohort 4/Cohort 5/Cohort 6
NO.1	40-49	Male	Negative	0	0.75	Positive	PTNS	Cohort 4
NO.2	40-49	Male	Positive	2	0.4	Positive	PTNS	Cohort 4
NO.3	20-29	Female	1:1	6	0.32	Positive	PTNS	Cohort 4
NO.4	30-39	Male	Negative	0	0.45	Negative	PTNS	Cohort 4
NO.5	60-69	Male	1:1	2	0.36	Positive	PTNS	Cohort 4
NO.6	20-29	Male	Negative	2	0.32	Positive	PTNS	Cohort 4
NO.7	60-69	Female	Negative	0	0.39	Negative	PTNS	Cohort 4
NO.1	60-69	Male	Negative	0	0.58	Negative	NIBD	Cohort 5
NO.2	50-59	Male	Negative	8	0.31	Negative	NIBD	Cohort 5
NO.3	30-39	Male	Negative	2	0.47	Negative	NIBD	Cohort 5
NO.4	20-29	Female	Negative	36	0.31	Negative	NIBD	Cohort 5
NO.5	50-59	Male	Negative	4	0.41	Negative	NIBD	Cohort 5
NO.6	30-39	Male	Negative	4	0.53	Negative	NIBD	Cohort 5
NO.7	70-79	Male	Negative	0	0.32	Negative	NIBD	Cohort 5
NO.8	60-69	Female	Negative	0	0.27	Negative	NIBD	Cohort 5
NO.9	70-79	Male	Negative	0	0.5	Negative	NIBD	Cohort 5
NO.1	40-49	Male	Negative	114	1.51	Negative	IBD	Cohort 6
NO.2	20-29	Female	Negative	20	1.04	Negative	IBD	Cohort 6
NO.3	40-49	Female	Negative	195	5.83	Negative	IBD	Cohort 6
NO.4	40-49	Female	Negative	73	3.99	Negative	IBD	Cohort 6
NO.5	40-49	Female	Negative	16	0.68	Negative	IBD	Cohort 6
NO.6	60-69	Female	Negative	91	1.5	Negative	IBD	Cohort 6
NO.7	50-59	Male	Negative	14	2.16	Negative	IBD	Cohort 6

## Sheet: Table S1-2
Table S1-2. Overview of the characteristics of CSF samples from NS, PTNS, NNS, SNS, IBD, and NIBD patients involved in PRM-MS experiment in the study. NNS: syphilis/non-neurosyphilis; NS: neurosyphilis; PTNS: post-treatment neurosyphilis; SNS: suspicious NS; NIBD: syphilis-free but with noninfectious brain disease; IBD: syphilis-free but with infectious brain disease.
Sample NO.	Age (years)	Gender	CSF RPR titre	CSF WBC count (cells/μL)	CSF protein (g/L)	CSF TPPA	Group	Cohort	Note
NO.1	40-49	Male	Negative	0	0.37	Negative	NNS	Cohort 2/Cohort 7
NO.2	60-69	Male	Negative	0	0.39	Positive	NNS	Cohort 2/Cohort 7
NO.3	50-59	Female	Negative	0	0.29	Positive	NNS	Cohort 2/Cohort 7
NO.4	70-79	Female	Negative	0	0.42	Negative	NNS	Cohort 2/Cohort 7
NO.5	70-79	Female	Negative	2	0.25	Negative	NNS	Cohort 2/Cohort 7
NO.6	30-39	Male	Negative	4	0.45	Negative	NNS	Cohort 2/Cohort 7
NO.7	70-79	Male	Negative	2	0.36	Positive	NNS	Cohort 2/Cohort 7
NO.8	20-29	Female	Negative	0	0.43	Negative	NNS	Cohort 2/Cohort 7
NO.9	50-59	Female	Negative	0	0.39	Positive	NNS	Cohort 2/Cohort 7
NO.10	30-39	Male	Negative	0	0.3	Negative	NNS	Cohort 2/Cohort 7
NO.11	50-59	Female	Negative	0	0.34	Positive	NNS	Cohort 2/Cohort 7
NO.12	40-49	Female	Negative	3	0.32	Positive	NNS	Cohort 2/Cohort 7
NO.13	20-29	Male	Negative	0	0.33	Negative	NNS	Cohort 2/Cohort 7
NO.14	30-39	Male	Negative	2	0.41	Negative	NNS	Cohort 2/Cohort 7
NO.15	40-49	Male	Negative	0	0.37	Negative	NNS	Cohort 2/Cohort 7
NO.16	20-29	Female	Negative	4	0.34	Positive	NNS	Cohort 2/Cohort 7
NO.17	20-29	Female	Negative	2	0.25	Positive	NNS	Cohort 2/Cohort 7
NO.18	30-39	Female	Negative	0	0.29	Negative	NNS	Cohort 2/Cohort 7
NO.19	20-29	Female	Negative	0	0.27	Negative	NNS	Cohort 2/Cohort 7
NO.20	50-59	Male	Negative	2	0.38	Negative	NNS	Cohort 2/Cohort 7
NO.21	30-39	Female	Negative	2	0.28	Negative	NNS	Cohort 2/Cohort 7
NO.22	60-69	Male	Negative	2	0.38	Positive	NNS	Cohort 2/Cohort 7
NO.23	40-49	Male	Negative	2	0.44	Negative	NNS	Cohort 2/Cohort 7
NO.24	40-49	Male	Negative	2	0.43	Negative	NNS	Cohort 2/Cohort 7
NO.25	20-29	Male	Negative	0	0.44	Negative	NNS	Cohort 2/Cohort 7
NO.26	60-69	Male	Negative	0	0.44	Positive	NNS	Cohort 2/Cohort 7
NO.27	20-29	Male	Negative	2	0.3	Negative	NNS	Cohort 2/Cohort 7
NO.28	40-49	Female	Negative	6	0.4	Negative	NNS	Cohort 2/Cohort 7
NO.29	20-29	Male	Negative	0	0.24	Negative	NNS	Cohort 2/Cohort 7
NO.30	60-69	Male	Negative	4	0.39	Negative	NNS	Cohort 2/Cohort 7
NO.31	30-39	Female	Negative	2	0.28	Positive	NNS	Cohort 2/Cohort 7
NO.32	20-29	Male	Negative	2	0.27	Negative	NNS	Cohort 2/Cohort 7
NO.33	50-59	Female	Negative	0	0.36	Negative	NNS	Cohort 2/Cohort 7
NO.34	20-29	Male	Negative	4	0.29	Negative	NNS	Cohort 2/Cohort 7
NO.35	40-49	Male	Negative	4	0.44	Negative	NNS	Cohort 2/Cohort 7
NO.36	40-49	Female	Negative	0	0.32	Negative	NNS	Cohort 2/Cohort 7
NO.37	20-29	Female	Negative	2	0.35	Negative	NNS	Cohort 2/Cohort 7
NO.38	40-49	Female	Negative	0	0.26	Positive	NNS	Cohort 2/Cohort 7
NO.39	20-29	Male	Negative	0	0.31	Negative	NNS	Cohort 2/Cohort 7
NO.1	40-49	Male	1:4	NA	NA	Positive	NS	Cohort 2/Cohort 7
NO.2	50-59	Male	1:1	77	0.67	Positive	NS	Cohort 2/Cohort 7
NO.3	70-79	Male	1:1	NA	NA	Positive	NS	Cohort 2/Cohort 7
NO.4	50-59	Female	1:1	8	1.43	Positive	NS	Cohort 2/Cohort 7
NO.5	40-49	Male	1:1	NA	NA	Positive	NS	Cohort 2/Cohort 7
NO.6	40-49	Female	1:4	34	0.6	Positive	NS	Cohort 2/Cohort 7
NO.7	50-59	Male	1:1	NA	NA	Positive	NS	Cohort 2/Cohort 7
NO.8	40-49	Male	1:4	NA	NA	Positive	NS	Cohort 2/Cohort 7
NO.9	50-59	Female	1:2	NA	NA	Positive	NS	Cohort 2/Cohort 7
NO.10	30-39	Female	1:2	NA	NA	Positive	NS	Cohort 2/Cohort 7
NO.11	30-39	Male	1:8	205	1.78	Positive	NS	Cohort 2/Cohort 7
NO.12	50-59	Male	1:8	16	0.66	Positive	NS	Cohort 2/Cohort 7
NO.13	60-69	Male	1:2	8	0.47	Positive	NS	Cohort 2/Cohort 7
NO.14	40-49	Male	1:2	NA	NA	Positive	NS	Cohort 2/Cohort 7
NO.15	50-59	Male	1:2	NA	NA	Positive	NS	Cohort 2/Cohort 7
NO.16	40-49	Male	1:1	NA	NA	Positive	NS	Cohort 2/Cohort 7
NO.17	30-39	Male	1:4	NA	NA	Positive	NS	Cohort 2/Cohort 7
NO.18	60-69	Male	Positive	14	1.03	Positive	NS	Cohort 2/Cohort 7
NO.19	40-49	Male	1:2	NA	NA	Positive	NS	Cohort 2/Cohort 7
NO.20	50-59	Male	Positive	66	0.71	Positive	NS	Cohort 2/Cohort 7
NO.21	50-59	Male	1:2	44	0.78	Positive	NS	Cohort 2/Cohort 7
NO.22	60-69	Female	1:32	38	1.12	Positive	NS	Cohort 2/Cohort 7
NO.23	40-49	Female	1:1	2	0.5	Positive	NS	Cohort 2/Cohort 7
NO.24	50-59	Male	1:16	NA	NA	Positive	NS	Cohort 2/Cohort 7
NO.25	20-29	Female	1:1	5	0.43	Positive	NS	Cohort 2/Cohort 7
NO.26	50-59	Female	1:2	1	0.38	Positive	NS	Cohort 2/Cohort 7
NO.27	50-59	Male	1:2	2	0.65	Positive	NS	Cohort 2/Cohort 7
NO.28	30-39	Male	1:2	2	0.4	Positive	NS	Cohort 2/Cohort 7
NO.29	60-69	Male	1:4	65	0.52	Positive	NS	Cohort 2/Cohort 7
NO.30	20-29	Male	1:1	8	0.23	Positive	NS	Cohort 2/Cohort 7
NO.31	30-39	Male	1:1	2	0.39	Positive	NS	Cohort 2/Cohort 7
NO.32	50-59	Female	1:4	2	0.3	Positive	NS	Cohort 2/Cohort 7
NO.33	50-59	Male	1:2	90	0.49	Positive	NS	Cohort 2/Cohort 7
NO.34	60-69	Male	1:2	5	0.41	Positive	NS	Cohort 2/Cohort 7
NO.35	50-59	Male	1:2	80	0.8	Positive	NS	Cohort 2/Cohort 7
NO.1	40-49	Male	Negative	0	0.78	Negative	SNS	Cohort 3	S-1 in Figure S5
NO.2	50-59	Female	Negative	2	0.51	Positive	SNS	Cohort 3	S-2 in Figure S5
NO.3	50-59	Female	Negative	0	0.58	Negative	SNS	Cohort 3	S-3 in Figure S5
NO.4	50-59	Male	Negative	0	0.71	Positive	SNS	Cohort 3	S-4 in Figure S5
NO.5	30-39	Male	Negative	0	0.48	Positive	SNS	Cohort 3	S-5 in Figure S5
NO.6	70-79	Female	Negative	0	0.63	Negative	SNS	Cohort 3	S-6 in Figure S5
NO.7	70-79	Male	Negative	0	0.47	Negative	SNS	Cohort 3	S-7 in Figure S5
NO.8	40-49	Male	Negative	0	0.7	Positive	SNS	Cohort 3	S-8 in Figure S5
NO.9	30-39	Male	Negative	53	0.69	Positive	SNS	Cohort 3	S-9 in Figure S5
NO.10	20-29	Male	Negative	8	1.59	Positive	SNS	Cohort 3	S-10 in Figure S5
NO.11	60-69	Female	Negative	2	0.54	Positive	SNS	Cohort 3	S-11 in Figure S5
NO.12	70-79	Male	Negative	0	0.7	Negative	SNS	Cohort 3	S-12 in Figure S5
NO.13	40-49	Male	Negative	4	0.48	Positive	SNS	Cohort 3	S-13 in Figure S5
NO.14	30-39	Female	Negative	4	0.46	Positive	SNS	Cohort 3	S-14 in Figure S5
NO.15	20-29	Female	Negative	0	0.55	Negative	SNS	Cohort 3	S-15 in Figure S5
NO.16	30-39	Male	Negative	9	0.43	Positive	SNS	Cohort 3	S-16 in Figure S5
NO.17	40-49	Female	Negative	2	0.46	Negative	SNS	Cohort 3	S-17 in Figure S5
NO.18	50-59	Female	Negative	1	0.93	Positive	SNS	Cohort 3	S-18 in Figure S5
NO.19	30-39	Female	Negative	3	0.49	Positive	SNS	Cohort 3	S-19 in Figure S5
NO.20	40-49	Male	Negative	6	0.59	Negative	SNS	Cohort 3	S-20 in Figure S5
NO.21	40-49	Male	Negative	1	0.53	Positive	SNS	Cohort 3	S-21 in Figure S5
NO.22	30-39	Female	Negative	2	0.48	Positive	SNS	Cohort 3	S-22 in Figure S5
NO.23	50-59	Female	Negative	4	0.52	Positive	SNS	Cohort 3	S-23 in Figure S5
NO.24	70-79	Male	Negative	8	0.94	Positive	SNS	Cohort 3	S-24 in Figure S5
NO.25	30-39	Female	Negative	2	0.49	Positive	SNS	Cohort 3	S-25 in Figure S5
NO.26	40-49	Female	Negative	2	0.49	Positive	SNS	Cohort 3	S-26 in Figure S5
NO.27	70-79	Female	Negative	2	0.48	Positive	SNS	Cohort 3	S-27 in Figure S5
NO.28	50-59	Female	Negative	1	0.51	Positive	SNS	Cohort 3	S-28 in Figure S5
NO.29	30-39	Male	Negative	5	0.57	Positive	SNS	Cohort 3	S-29 in Figure S5
NO.1	50-59	Male	Negative	2	0.33	Positive	PTNS	Cohort 7
NO.2	50-59	Male	Negative	NA	NA	Positive	PTNS	Cohort 7
NO.3	50-59	Male	Negative	0	0.81	Positive	PTNS	Cohort 7
NO.4	40-49	Male	1:4	0	0.45	Positive	PTNS	Cohort 7
NO.5	20-29	Female	1:1	6	0.32	Positive	PTNS	Cohort 7
NO.6	30-39	Male	1:1	NA	NA	Positive	PTNS	Cohort 7
NO.7	60-69	Male	Negative	2	0.58	Positive	PTNS	Cohort 7
NO.8	40-49	Male	Negative	NA	NA	Positive	PTNS	Cohort 7
NO.9	60-69	Male	1:1	2	0.4	Positive	PTNS	Cohort 7
NO.10	50-59	Male	Negative	10	0.35	Positive	PTNS	Cohort 7
NO.11	20-29	Female	1:1	NA	NA	Positive	PTNS	Cohort 7
NO.1	70-79	Female	Negative	1600	2.22	Negative	IBD	Cohort 7
NO.2	20-29	Male	Negative	NA	NA	Negative	IBD	Cohort 7
NO.3	30-39	Male	Negative	NA	NA	Negative	IBD	Cohort 7
NO.4	30-39	Female	Negative	NA	NA	Negative	IBD	Cohort 7
NO.5	40-49	Male	Negative	NA	NA	Negative	IBD	Cohort 7
NO.6	50-59	Male	Negative	NA	NA	Negative	IBD	Cohort 7
NO.7	50-59	Female	Negative	NA	NA	Negative	IBD	Cohort 7
NO.8	30-39	Male	Negative	NA	NA	Negative	IBD	Cohort 7
NO.9	60-69	Male	Negative	NA	NA	Negative	IBD	Cohort 7
NO.10	50-59	Female	Negative	NA	NA	Negative	IBD	Cohort 7
NO.11	60-69	Male	Negative	NA	NA	Negative	IBD	Cohort 7
NO.12	50-59	Male	Negative	NA	NA	Negative	IBD	Cohort 7
NO.13	30-39	Female	Negative	NA	NA	Negative	IBD	Cohort 7
NO.14	40-49	Male	Negative	NA	NA	Negative	IBD	Cohort 7
NO.1	30-39	Male	Negative	0	0.24	Negative	NIBD	Cohort 7
NO.2	30-39	Female	Negative	0	0.39	Negative	NIBD	Cohort 7
NO.3	30-39	Male	Negative	0	0.58	Negative	NIBD	Cohort 7
NO.4	20-29	Female	Negative	4	0.81	Negative	NIBD	Cohort 7
NO.5	50-59	Male	Negative	2	0.82	Negative	NIBD	Cohort 7
NO.6	70-79	Female	Negative	0	0.54	Negative	NIBD	Cohort 7
NO.7	60-69	Male	Negative	4	0.54	Negative	NIBD	Cohort 7
NO.8	50-59	Male	Negative	0	0.39	Negative	NIBD	Cohort 7
NO.9	70-79	Male	Negative	0	0.9	Negative	NIBD	Cohort 7
NO.10	50-59	Female	Negative	0	0.37	Negative	NIBD	Cohort 7
NO.11	70-79	Male	Negative	0	1.18	Negative	NIBD	Cohort 7
NO.12	40-49	Male	Negative	52	1.31	Negative	NIBD	Cohort 7
NO.13	40-49	Male	Negative	0	0.7	Negative	NIBD	Cohort 7
NO.14	20-29	Male	Negative	0	0.37	Negative	NIBD	Cohort 7
NO.15	50-59	Female	Negative	0	0.28	Negative	NIBD	Cohort 7
NO.16	50-59	Female	Negative	34	0.38	Negative	NIBD	Cohort 7
NO.17	50-59	Male	Negative	6	0.44	Negative	NIBD	Cohort 7
NO.18	40-49	Male	Negative	8	0.61	Negative	NIBD	Cohort 7
NO.19	50-59	Male	Negative	0	0.75	Negative	NIBD	Cohort 7
NO.20	30-39	Female	Negative	2	0.15	Negative	NIBD	Cohort 7
NO.21	40-49	Male	Negative	0	0.61	Negative	NIBD	Cohort 7
NO.22	60-69	Female	Negative	2	0.43	Negative	NIBD	Cohort 7
NO.23	60-69	Male	Negative	24	0.8	Negative	NIBD	Cohort 7
NO.24	80-89	Male	Negative	0	0.51	Negative	NIBD	Cohort 7
NO.25	20-29	Male	Negative	0	0.97	Negative	NIBD	Cohort 7
NO.26	20-29	Female	Negative	183	1.78	Negative	NIBD	Cohort 7
NO.27	80-89	Female	Negative	4	0.62	Negative	NIBD	Cohort 7
NO.28	70-79	Male	Negative	0	0.36	Negative	NIBD	Cohort 7
NO.29	30-39	Female	Negative	2	0.32	Negative	NIBD	Cohort 7
NO.30	50-59	Female	Negative	13	0.77	Negative	NIBD	Cohort 7
NO.31	40-49	Female	Negative	0	0.35	Negative	NIBD	Cohort 7
NO.32	50-59	Female	Negative	0	0.33	Negative	NIBD	Cohort 7

## Sheet: Table S1-3
Table S1-3. Overview of the characteristics of CSF samples from NS, PTNS, NNS, and SNS patients involved in Elisa experiment in the study. NNS: syphilis/non-neurosyphilis; NS: neurosyphilis; PTNS: post-treatment neurosyphilis; SNS: suspicious NS.
Sample NO.	Age (years)	Gender	CSF RPR titre	CSF WBC count (cells/μL)	CSF protein (g/L)	CSF TPPA	Group	Cohort	Verified Biomarker
NO.1	20-29	Female	Negative	1	0.13	Negative	NNS	Cohort 8	ITIH4
NO.2	20-29	Male	Negative	5	0.16	Negative	NNS	Cohort 8	ITIH4
NO.3	20-29	Female	Negative	4	0.127	Negative	NNS	Cohort 8	ITIH4
NO.4	20-29	Male	Negative	5	0.135	Negative	NNS	Cohort 8	ITIH4
NO.5	20-29	Female	1:1	0	0.39	Negative	NNS	Cohort 8	SERPINA3,ITIH4,SEMA7A
NO.6	20-29	Female	Negative	0	0.16	Negative	NNS	Cohort 8	SERPINA3,ITIH4
NO.7	20-29	Female	Negative	1	0.1	Negative	NNS	Cohort 8	ITIH4
NO.8	20-29	Female	Negative	2	0.1	Negative	NNS	Cohort 8	ITIH4
NO.9	20-29	Female	Negative	0	0.106	Negative	NNS	Cohort 8	ITIH4
NO.10	20-29	Female	Negative	3	0.133	Negative	NNS	Cohort 8	ITIH4
NO.11	20-29	Female	Negative	2	0.16	Negative	NNS	Cohort 8	ITIH4
NO.12	20-29	Female	Negative	2	0.1	Negative	NNS	Cohort 8	ITIH4
NO.13	20-29	Female	Negative	2	0.15	Negative	NNS	Cohort 8	ITIH4
NO.14	30-39	Male	Negative	1	0.151	Negative	NNS	Cohort 8	ITIH4
NO.15	30-39	Female	Negative	2	0.28	Negative	NNS	Cohort 8	SERPINA3,ITIH4
NO.16	30-39	Male	Negative	0	0.21	Negative	NNS	Cohort 8	SERPINA3,ITIH4,SEMA7A
NO.17	30-39	Female	Negative	3	0.12	Negative	NNS	Cohort 8	ITIH4
NO.18	30-39	Female	Negative	2	0.112	Negative	NNS	Cohort 8	ITIH4
NO.19	30-39	Male	Negative	0	0.29	Positive	NNS	Cohort 8	SERPINA3,ITIH4,SEMA7A
NO.20	30-39	Female	Negative	1	NA	Negative	NNS	Cohort 8	ITIH4
NO.21	30-39	Female	Negative	1	0.27	Negative	NNS	Cohort 8	SERPINA3,ITIH4
NO.22	30-39	Female	Negative	2	0.187	Negative	NNS	Cohort 8	ITIH4
NO.23	30-39	Female	Negative	3	0.11	Negative	NNS	Cohort 8	ITIH4
NO.24	30-39	Female	Negative	4	0.29	Positive	NNS	Cohort 8	SERPINA3,ITIH4
NO.25	30-39	Male	Negative	1	0.123	Negative	NNS	Cohort 8	ITIH4
NO.26	30-39	Female	Negative	2	0.26	Negative	NNS	Cohort 8	SERPINA3,ITIH4
NO.27	30-39	Female	Negative	5	0.16	Negative	NNS	Cohort 8	ITIH4
NO.28	30-39	Female	Negative	3	0.43	Negative	NNS	Cohort 8	ITIH4
NO.29	30-39	Female	Negative	4	0.27	Negative	NNS	Cohort 8	SERPINA3,ITIH4
NO.30	30-39	Female	Negative	1	0.11	Negative	NNS	Cohort 8	ITIH4
NO.31	30-39	Female	Negative	2	0.15	Negative	NNS	Cohort 8	ITIH4
NO.32	40-49	Male	Negative	1	0.1	Negative	NNS	Cohort 8	ITIH4
NO.33	40-49	Female	Negative	4	0.17	Negative	NNS	Cohort 8	ITIH4
NO.34	40-49	Female	Negative	2	0.221	Negative	NNS	Cohort 8	ITIH4
NO.35	50-59	Female	Negative	2	0.15	Negative	NNS	Cohort 8	ITIH4
NO.36	50-59	Female	Negative	0	0.31	Negative	NNS	Cohort 8	ITIH4,SEMA7A
NO.37	50-59	Female	Negative	3	0.12	Positive	NNS	Cohort 8	ITIH4
NO.38	50-59	Female	Negative	2	0.31	Negative	NNS	Cohort 8	SERPINA3,ITIH4
NO.39	50-59	Female	Negative	2	0.126	Positive	NNS	Cohort 8	ITIH4
NO.40	50-59	Female	Negative	3	0.18	Negative	NNS	Cohort 8	ITIH4
NO.41	50-59	Female	Negative	0	0.32	Negative	NNS	Cohort 8	SEMA7A
NO.42	60-69	Male	Negative	2	0.37	Negative	NNS	Cohort 8	ITIH4
NO.43	60-69	Female	Negative	0	0.4	Positive	NNS	Cohort 8	ITIH4,SEMA7A
NO.44	70-79	Female	Negative	2	0.17	Negative	NNS	Cohort 8	ITIH4
NO.45	10-19	Female	Negative	1	0.11	Negative	NNS	Cohort 8	ITIH4
NO.1	30-39	Male	1:4	48	0.276	Positive	NS	Cohort 8	ITIH4
NO.2	30-39	Female	1:1	91	0.212	Positive	NS	Cohort 8	SERPINA3
NO.3	30-39	Female	1:1	8	0.106	Positive	NS	Cohort 8	SERPINA3
NO.4	30-39	Male	1:4	54	0.321	Positive	NS	Cohort 8	ITIH4
NO.5	30-39	Male	1:8	14	0.351	Positive	NS	Cohort 8	ITIH4
NO.6	40-49	Male	1:2	8	0.188	Positive	NS	Cohort 8	ITIH4
NO.7	40-49	Male	1:4	8	0.414	Positive	NS	Cohort 8	ITIH4
NO.8	40-49	Male	1:1	22	0.71	Positive	NS	Cohort 8	SERPINA3,ITIH4
NO.9	40-49	Male	NA	54	0.87	Positive	NS	Cohort 8	SERPINA3,SEMA7A
NO.10	40-49	Male	1:1	9	0.345	Positive	NS	Cohort 8	ITIH4
NO.11	40-49	Male	1:8	20	0.422	Positive	NS	Cohort 8	ITIH4
NO.12	40-49	Male	1:2	2	0.55	Positive	NS	Cohort 8	SEMA7A
NO.13	40-49	Male	1:8	15	0.744	Positive	NS	Cohort 8	ITIH4
NO.14	40-49	Male	1:8	NA	NA	Positive	NS	Cohort 8	SERPINA3,ITIH4
NO.15	40-49	Male	1:1	2	0.118	Positive	NS	Cohort 8	ITIH4
NO.16	40-49	Male	1:8	20	0.78	Positive	NS	Cohort 8	SERPINA3,ITIH4
NO.17	40-49	Male	1:16	46	0.798	Positive	NS	Cohort 8	ITIH4
NO.18	50-59	Male	1:8	NA	NA	Positive	NS	Cohort 8	SERPINA3,SEMA7A
NO.19	50-59	Male	1:32	16	1.19	Positive	NS	Cohort 8	SERPINA3,ITIH4,SEMA7A
NO.20	50-59	Male	1:1	5	0.357	Positive	NS	Cohort 8	ITIH4
NO.21	50-59	Male	1:2	20	0.346	Positive	NS	Cohort 8	ITIH4
NO.22	50-59	Male	1:8	8	0.4	Positive	NS	Cohort 8	ITIH4
NO.23	50-59	Female	1:1	9	0.432	Positive	NS	Cohort 8	ITIH4
NO.24	50-59	Male	1:8	13	0.346	Positive	NS	Cohort 8	ITIH4
NO.25	50-59	Male	1:16	30	0.4	Positive	NS	Cohort 8	ITIH4
NO.26	50-59	Female	1:4	12	0.35	Positive	NS	Cohort 8	ITIH4
NO.27	50-59	Male	1:8	192	0.362	Positive	NS	Cohort 8	ITIH4
NO.28	50-59	Male	1:4	92	0.388	Positive	NS	Cohort 8	ITIH4
NO.29	50-59	Female	1:1	16	0.28	Positive	NS	Cohort 8	SERPINA3
NO.30	50-59	Male	1:16	58	0.491	Positive	NS	Cohort 8	ITIH4
NO.31	50-59	Male	1:32	67	0.682	Positive	NS	Cohort 8	ITIH4
NO.32	50-59	Male	1:2	62	0.449	Positive	NS	Cohort 8	ITIH4
NO.33	50-59	Female	1:16	NA	NA	Positive	NS	Cohort 8	ITIH4,SEMA7A
NO.34	50-59	Male	1:4	53	0.193	Positive	NS	Cohort 8	ITIH4
NO.35	60-69	Female	1:2	NA	NA	Positive	NS	Cohort 8	SERPINA3,SEMA7A
NO.36	60-69	Male	1:8	97	0.79	Positive	NS	Cohort 8	SERPINA3,ITIH4
NO.37	60-69	Male	1:8	5	0.431	Positive	NS	Cohort 8	ITIH4
NO.38	60-69	Female	1:1	9	0.522	Positive	NS	Cohort 8	ITIH4
NO.39	60-69	Male	1:2	11	0.287	Positive	NS	Cohort 8	ITIH4
NO.40	60-69	Male	1:4	NA	NA	Positive	NS	Cohort 8	SERPINA3,ITIH4
NO.41	60-69	Male	1:4	11	0.227	Positive	NS	Cohort 8	ITIH4
NO.42	60-69	Male	1:1	18	0.73	Positive	NS	Cohort 8	SEMA7A
NO.43	60-69	Male	1:1	4	0.816	Positive	NS	Cohort 8	ITIH4
NO.44	70-79	Male	1:4	14	0.66	Positive	NS	Cohort 8	ITIH4,SEMA7A
NO.1	20-29	Female	Negative	10	0.32	Positive	PTNS	Cohort 9	SERPINA3,ITIH4
NO.2	20-29	Male	1:1	2	0.153	Positive	PTNS	Cohort 9	ITIH4
NO.3	30-39	Male	1:8	9	0.111	Positive	PTNS	Cohort 9	ITIH4
NO.4	30-39	Male	Negative	3	0.16	Positive	PTNS	Cohort 9	ITIH4
NO.5	30-39	Male	Negative	5	0.178	Positive	PTNS	Cohort 9	ITIH4
NO.6	40-49	Female	Negative	2	0.236	Positive	PTNS	Cohort 9	ITIH4
NO.7	50-59	Male	1:16	1	0.669	Positive	PTNS	Cohort 9	SERPINA3,ITIH4
NO.8	50-59	Male	Negative	0	0.48	Positive	PTNS	Cohort 9	ITIH4
NO.9	50-59	Male	1:1	8	0.244	Positive	PTNS	Cohort 9	ITIH4
NO.10	60-69	Male	1:1	2	0.6	Positive	PTNS	Cohort 9	ITIH4
NO.11	70-79	Male	1:2	1	0.356	Positive	PTNS	Cohort 9	SERPINA3,ITIH4
NO.1	20-29	Male	Negative	12	0.31	Positive	SNS	Cohort 9	SEMA7A
NO.2	40-49	Male	Negative	20	0.39	Positive	SNS	Cohort 9	SERPINA3,ITIH4
NO.3	60-69	Male	Negative	0	0.65	Negative	SNS	Cohort 9	ITIH4
NO.4	60-69	Male	Negative	2	0.47	Negative	SNS	Cohort 9	ITIH4
NO.5	40-49	Male	1:1	0	0.78	Negative	SNS	Cohort 9	ITIH4
NO.6	50-59	Female	1:2	2	0.51	Positive	SNS	Cohort 9	ITIH4
NO.7	50-59	Female	1:1	0	0.58	Negative	SNS	Cohort 9	ITIH4
NO.8	30-39	Male	1:8	0	0.48	Positive	SNS	Cohort 9	ITIH4
NO.9	70-79	Female	1:4	0	0.63	Negative	SNS	Cohort 9	ITIH4
NO.10	70-79	Male	1:2	0	0.47	Negative	SNS	Cohort 9	ITIH4
NO.11	40-49	Male	1:1	0	0.7	Positive	SNS	Cohort 9	ITIH4
NO.12	20-29	Male	1:256	8	1.59	Positive	SNS	Cohort 9	ITIH4
NO.13	60-69	Female	1:16	2	0.54	Positive	SNS	Cohort 9	ITIH4
NO.14	70-79	Male	Negative	0	0.7	Negative	SNS	Cohort 9	ITIH4
NO.15	40-49	Male	1:16	4	0.48	Positive	SNS	Cohort 9	ITIH4

## Sheet: Table S1-5
Table S1-5. Overview of the characteristics of brain tissue samples from NS patients and NC involved in the study. NS: neurosyphilis; NC: normal control; IHC: immunohistochemistry.
Sample NO.	Age (years)	Gender	CSF RPR titre	CSF WBC count (cells/μL)	CSF protein (g/L)	CSF TPPA	Group	IHC stain
NO.1	40-49	Male	8	16	1.66	Positive	NS	IHC
NO.2	60-69	Female	1	7	0.56	Positive	NS	IHC
NO.3	70-79	Female	NA	NA	NA	NA	NS	IHC
NO.1	40-49	Female	NA	NA	NA	NA	NC	IHC
NO.2	40-49	Male	NA	NA	NA	NA	NC	IHC
NO.3	30-39	Female	NA	NA	NA	NA	NC	IHC
NO.4	50-59	Female	NA	NA	NA	NA	NC	IHC
NO.5	40-49	Male	NA	NA	NA	NA	NC	IHC
