# Supplementary material for: Large‐Scale Proteome Profiling Identifies Biomarkers Associated with Suspected Neurosyphilis Diagnosis
Source: Adv Sci (Weinh). 2024 Feb 21;11(16):2307744. doi: 10.1002/advs.202307744 (PMC11040343; doi:10.1002/advs.202307744)
Supplement: Supplementary file 3 — Supporting Information [file ADVS-11-2307744-s002.xlsx]

## Sheet: Table S2-1
Table S2-1. All protein identified in CSF samples from NNS, NS, PTNS, IBD, and NIBD patients by DIA-MS. NNS: syphilis/non-neurosyphilis; NS: neurosyphilis; PTNS: post-treatment neurosyphilis; NIBD: syphilis-free but with noninfectious brain disease; IBD: syphilis-free but with infectious brain disease.
Gene Symbols	Normalized protein Intensity (NIBD)									Normalized protein Intensity (IBD)							Normalized protein Intensity (NNS)																									Normalized protein Intensity (NS)
	NO.1	NO.2	NO.3	NO.4	NO.5	NO.6	NO.7	NO.8	NO.9	NO.1	NO.2	NO.3	NO.4	NO.5	NO.6	NO.7	NO.1	NO.2	NO.3	NO.4	NO.5	NO.6	NO.7	NO.8	NO.9	NO.10	NO.11	NO.12	NO.13	NO.14	NO.15	NO.16	NO.17	NO.18	NO.19	NO.20	NO.21	NO.22	NO.23	NO.24	NO.25	NO.1	NO.2	NO.3	NO.4	NO.5	NO.6	NO.7	NO.8
SERPINB6	NA	-3.16071	NA	NA	NA	-4.10898	-3.54517	NA	-4.12402	NA	NA	-4.40456	-3.1509	NA	-2.99108	-3.41443	NA	-3.983	NA	NA	NA	NA	NA	NA	NA	NA	NA	NA	NA	-3.13454	NA	NA	NA	-3.33931	NA	-3.99184	-3.12968	NA	-2.60902	NA	NA	NA	NA	NA	-2.28125	NA	NA	NA	NA
CRYAB	NA	NA	NA	NA	NA	NA	NA	NA	NA	NA	NA	NA	NA	NA	NA	NA	NA	NA	NA	NA	NA	NA	NA	NA	NA	NA	NA	NA	NA	NA	NA	NA	NA	-2.60759	NA	NA	NA	NA	NA	NA	NA	-2.00782	NA	NA	NA	-3.51472	NA	NA	NA
CLN5	-0.739544	0.633047	-0.0745432	0.668315	0.634057	0.983195	0.776593	0.455803	0.152839	NA	-1.22437	NA	-1.75546	NA	NA	-0.606661	0.0762844	0.236156	0.710281	1.11581	-0.445033	0.7381	1.4325	0.00599152	2.09958	-0.202204	1.56046	0.457406	1.57744	0.922141	0.114772	1.17022	-1.05843	0.94488	1.51963	0.676856	0.571744	0.108047	0.583708	1.08863	-0.557203	0.98986	-0.623338	-2.06313	-0.220489	0.776453	-2.83038	-1.04733	-2.04838
PSMA2	NA	NA	NA	NA	NA	NA	NA	NA	NA	-1.06938	NA	-1.74147	NA	-0.744711	NA	NA	NA	NA	NA	NA	NA	NA	NA	NA	NA	NA	NA	NA	NA	NA	NA	NA	NA	NA	NA	NA	NA	NA	NA	NA	NA	NA	NA	NA	NA	NA	NA	NA	NA
PTPRT	-2.38085	-3.01012	-1.27397	NA	-1.57611	NA	-1.53769	-1.64666	-3.55107	NA	NA	NA	NA	NA	NA	NA	NA	NA	-2.2426	-1.71931	-1.48234	-1.13014	-1.6082	-1.78445	-2.03308	-3.6325	-1.57844	-1.25318	-1.83147	-1.25732	-2.98449	-1.1849	-2.2532	-2.77367	-2.14824	-1.57891	-1.93768	NA	-2.3105	-2.47504	NA	-2.99031	-4.60224	NA	-3.06241	NA	NA	-2.62693	NA
IGLV3-10	NA	NA	NA	NA	NA	NA	NA	NA	NA	NA	NA	-1.88037	NA	NA	NA	NA	NA	NA	NA	NA	NA	NA	NA	NA	NA	-3.33545	NA	NA	NA	NA	NA	NA	NA	NA	NA	NA	NA	NA	NA	NA	NA	NA	-2.03923	NA	-1.47568	NA	-0.653987	-0.411442	NA
IGLV3-9	NA	NA	NA	NA	NA	-1.11152	NA	NA	NA	NA	NA	NA	NA	NA	NA	NA	NA	NA	NA	NA	NA	NA	NA	NA	NA	NA	NA	NA	NA	NA	NA	NA	NA	NA	NA	NA	NA	NA	NA	NA	NA	NA	NA	NA	NA	-2.61906	NA	-2.15906	NA
IGKV2-28	-0.472095	-2.22617	-2.70531	-2.97932	-1.6892	0.240065	-2.01246	-2.42929	-1.30157	-0.0267082	-0.398989	2.46743	0.236055	NA	-0.395581	-0.286669	-0.577739	-1.47813	-2.22023	-4.2653	-2.01742	-1.06753	NA	-2.64468	-3.04248	-0.933876	-2.08688	-4.32603	-1.7045	-2.3713	-1.55589	-2.37698	-3.33509	-0.998443	-0.988529	-1.61453	-1.67109	-1.54709	-2.81245	-4.41236	-2.82493	-0.0426279	-0.609362	1.02649	0.815701	0.753984	2.11888	0.268678	NA
RAP1A	NA	NA	NA	NA	NA	NA	NA	NA	NA	NA	-0.826935	-0.596432	NA	NA	-2.25097	NA	NA	NA	NA	NA	NA	NA	NA	NA	NA	NA	NA	NA	NA	NA	NA	NA	NA	NA	NA	NA	NA	NA	NA	NA	NA	-2.22148	NA	NA	NA	NA	-3.06336	NA	-1.67022
PECAM1	-1.68427	-1.61016	-2.1594	-0.734431	-1.69378	-1.08306	-1.46795	-1.7725	-1.52107	-1.51602	-2.08066	-1.88423	-1.52258	NA	-1.64542	-0.707822	-1.33171	-2.52711	-1.4822	-1.67462	-1.91699	-1.80896	-1.67234	-3.10534	-2.10078	-1.46817	-1.35186	-1.49342	-1.97361	-1.81668	-2.48156	-1.28426	-1.73703	-1.79658	-2.06366	-1.6906	-1.79665	-3.73247	-1.86479	-1.93624	-1.38747	-2.38366	-2.00538	-1.20259	-1.13704	-0.830093	-1.95481	-0.944794	NA
PTPRC	-3.94658	-1.46138	-3.98161	-0.582705	-3.82577	-3.23286	-3.52277	-3.11287	-2.96413	1.5646	-4.00655	-0.141394	-1.36607	NA	-0.290573	-0.427405	NA	NA	NA	-0.780952	-3.06023	NA	-2.30184	NA	-3.79632	-4.6833	-3.66221	-3.29523	NA	-2.49273	-4.15587	-3.3754	-2.88079	-3.74418	-3.17779	NA	-3.12711	NA	NA	-1.85806	NA	NA	-3.35354	-2.08592	-3.00742	-1.83666	-4.17881	-3.31529	NA
IGHV3OR16-12	-1.4372	NA	-2.24582	NA	NA	-1.59991	NA	-4.57699	-2.18014	-0.969188	-1.2503	0.80341	-0.975451	NA	-1.30244	-2.12135	NA	NA	NA	NA	NA	-2.19184	NA	NA	-3.21886	NA	NA	NA	-2.11104	-2.54761	NA	NA	-3.6666	-2.03769	-2.35275	NA	-2.09375	NA	NA	NA	NA	NA	-1.8263	-1.26858	-2.20724	-1.55321	0.717404	-1.62045	NA
CAPNS1	NA	NA	NA	NA	NA	NA	NA	NA	NA	NA	NA	NA	NA	NA	NA	NA	NA	NA	NA	NA	NA	NA	NA	NA	NA	NA	NA	NA	NA	NA	NA	NA	NA	NA	NA	NA	NA	NA	NA	NA	NA	-1.15244	NA	NA	-4.22217	NA	NA	NA	NA
TAF15	NA	NA	NA	NA	NA	NA	NA	-4.72725	NA	-1.68227	NA	-3.50282	NA	NA	NA	NA	NA	NA	NA	NA	-3.37146	NA	NA	NA	NA	NA	-2.43868	NA	NA	NA	NA	NA	NA	NA	NA	NA	NA	NA	NA	NA	NA	NA	NA	NA	NA	NA	NA	NA	NA
LILRB1	-2.87979	-1.94373	-2.72428	-1.90189	-3.11973	-2.55814	-2.94846	-3.09346	-2.01056	NA	NA	NA	-2.29667	NA	-4.58266	-2.89028	NA	NA	NA	NA	-2.99205	-3.31423	-5.01232	NA	NA	NA	-3.56421	-3.89129	-4.52608	-4.04911	NA	-3.54328	NA	-2.64768	NA	-4.62457	-3.68397	NA	-3.95944	NA	NA	-4.14446	-2.46236	-4.16842	-2.09162	-2.57902	NA	-5.34643	NA
NUCB2	-0.96291	0.287005	-0.198267	-0.732158	0.414063	NA	-2.03182	0.00502038	-0.67691	NA	0.350197	-2.85509	0.771492	NA	1.81597	-0.403599	-3.55726	-1.47645	-2.25671	1.03197	0.180234	0.253085	0.771374	-1.78984	-0.144531	-3.46611	-1.73133	0.518743	-2.71192	0.707515	-1.13692	-3.07156	-0.350483	-3.13962	-2.53206	-2.41068	0.0869908	-0.308434	-4.11687	0.871356	-1.44839	NA	-2.67491	-2.49005	-1.31097	-0.643605	NA	NA	-2.12179
CPB2	1.31282	0.689359	1.51398	0.462065	1.17785	1.96079	1.14947	1.48543	2.29889	1.30463	1.86978	2.62789	2.85483	-1.43081	2.58503	2.76739	0.586197	1.21863	0.513959	0.0264111	1.42634	1.49894	0.955222	0.198695	1.19745	0.39985	1.41697	0.433526	1.46243	0.987705	1.41924	0.904203	-0.0613577	1.91351	1.82329	1.1895	0.933913	0.265179	0.257145	1.24973	1.2239	1.03674	2.39006	1.34433	1.86381	1.32626	0.971891	2.72533	-1.32695
CD302	NA	-3.35933	-3.63377	-4.19119	-4.23694	-3.68411	-3.40826	-3.15788	-2.97087	NA	-4.78799	NA	NA	NA	NA	NA	-3.56927	-3.16379	-3.35761	-3.74572	-3.3079	-3.65886	-3.29582	-2.46079	-3.22631	NA	-2.56548	-2.52755	NA	-3.29244	-3.7087	-3.06247	NA	-3.52457	NA	NA	-3.39858	NA	-4.35687	-3.03553	NA	-3.16486	-2.87064	-4.16608	NA	-3.8925	NA	-3.93432	NA
TTR	7.6171	8.23927	7.61442	7.2052	8.95276	8.47338	8.18861	8.88501	8.43288	7.65097	7.39185	7.57624	7.61916	4.33072	7.22496	6.78983	6.81676	3.03869	6.08656	6.73447	8.02619	8.50416	6.95578	7.73475	8.07123	5.44276	8.08835	7.28804	8.72044	6.8779	8.32284	6.60392	6.99874	8.37355	6.84497	7.52376	6.51596	6.51741	6.48845	7.60502	7.48279	5.95874	6.92585	7.35941	6.02836	5.88101	7.80689	6.11014	5.08223
C11orf54	NA	NA	-0.787797	NA	-2.95088	NA	-2.64215	-1.96729	-1.84657	NA	NA	NA	-1.86893	NA	NA	NA	NA	-2.90141	NA	-3.03107	-1.82156	NA	-4.09046	NA	-0.937247	NA	-3.47914	-2.59284	-2.82964	-2.12004	NA	-2.36404	NA	-3.06039	-1.67896	NA	-2.21302	NA	-3.11283	-0.943054	NA	NA	NA	NA	-2.61659	-1.8286	NA	-3.16617	NA
CNTNAP4	1.87874	3.03058	2.86811	1.52626	2.98286	1.80295	3.18955	3.11091	2.48336	NA	1.07319	NA	-0.366476	-0.611221	-0.768558	0.178008	1.96654	1.93689	2.35594	3.01748	3.05746	2.84161	3.10595	1.90196	3.0338	2.39746	3.02783	3.02203	2.65254	2.45096	2.7855	3.11318	2.49781	2.89944	3.18265	2.33708	2.30755	1.76231	2.81716	2.71875	1.96231	1.97381	1.39987	0.528465	1.77041	0.32431	0.236981	-0.178455	1.44644
COL1A2	1.56454	0.935219	1.46546	2.26944	1.49194	1.2618	1.8436	1.39903	1.95298	1.78599	2.65983	-0.204656	2.53915	-0.915507	0.735475	2.02745	1.98776	1.69199	2.21919	1.66114	2.07615	1.73833	2.24923	1.5281	1.47374	2.15689	2.20702	2.20885	1.87796	1.69715	1.97257	2.12302	1.66702	1.90429	2.1863	2.36683	2.03558	1.24741	1.93815	2.7926	1.88868	3.22295	2.44845	2.433	2.47433	3.01834	1.69163	0.926138	1.86305
UCHL3	NA	NA	NA	NA	NA	NA	NA	NA	NA	NA	NA	NA	NA	-2.60339	NA	NA	NA	NA	-5.42113	NA	NA	NA	NA	NA	NA	NA	NA	NA	NA	NA	NA	NA	NA	NA	NA	NA	NA	NA	NA	NA	NA	-3.37411	NA	NA	NA	NA	NA	NA	NA
NCAM1	2.67253	3.21528	1.49336	1.58475	2.99465	2.37819	1.8476	1.72096	1.7294	1.24138	1.19724	-0.255609	-0.0183743	0.263214	0.628416	1.75031	2.89542	2.55351	2.0371	2.11951	1.34128	2.45035	0.0155264	2.38282	0.206552	2.5746	2.36288	1.20815	2.75056	2.15959	2.85277	2.75666	1.11527	2.01905	2.03191	1.88374	1.42481	1.55462	1.66828	1.54708	2.65899	1.51323	1.41647	2.83559	2.38228	1.58582	2.67998	2.10141	1.6274
PTPRJ	-1.15143	-0.343718	-1.00735	-1.11161	-1.06551	-1.37808	-1.16966	-1.27611	-1.51593	0.690114	-1.19406	-0.935282	-0.804456	NA	-0.887157	-0.49659	-1.41351	-1.53774	-0.612495	-1.37862	-1.13082	-1.61507	-1.46489	-1.17842	-0.75635	-1.90459	-1.28143	-0.837894	-1.46163	-0.496582	-0.685669	-0.838932	-1.02427	-1.49389	-1.81992	-1.24433	-0.862832	-1.45435	-0.379444	-1.20124	-1.14876	-0.908022	-1.91595	-1.3152	-1.51219	-1.75138	-1.23955	-0.517146	-1.25302
ROBO1	-0.560629	0.166203	0.10225	0.161953	0.331856	-0.428784	0.500224	-0.176528	0.142357	-0.540123	-0.396808	-3.56682	-1.6033	-1.62381	-3.06751	-0.960668	0.242367	0.0795762	0.615213	0.761429	0.860701	0.457913	0.82356	-0.379729	0.424998	0.456403	0.785614	0.778226	0.366321	0.383487	0.602392	0.988815	0.502617	0.755281	0.758313	0.664871	0.511572	0.00967372	0.569349	0.849664	-0.100987	0.22603	-0.422001	-0.548148	0.325836	-0.117864	-0.559779	0.0339196	0.0221663
SDK1	NA	NA	NA	-4.48713	-1.91823	NA	-4.31411	-4.99859	-4.97434	NA	NA	NA	NA	NA	NA	NA	NA	NA	NA	-3.18799	-4.51924	NA	-3.6063	NA	-3.20935	NA	-3.30482	-3.22846	-4.92772	-5.15724	NA	-3.2336	-3.62232	-5.13645	-4.49913	NA	NA	-4.35711	NA	-4.0776	NA	NA	NA	NA	-3.05046	NA	NA	NA	NA
CNTN5	-2.31033	-1.81604	-2.08533	-2.40283	-1.78773	NA	-2.17875	-1.93528	-2.64485	NA	-2.97404	NA	NA	NA	NA	NA	-1.63983	-2.22262	-1.22409	-1.49322	-2.24554	-1.54454	-2.62613	-1.73847	-2.4391	-0.973113	-1.79171	-1.71449	-1.85715	-1.70879	-2.02977	-2.30209	-1.47571	-1.83225	-2.50874	-1.76679	-2.50546	-2.6348	-2.10641	-2.38173	-1.98246	-1.56407	-2.36908	-1.71453	-2.23244	NA	NA	-1.62033	-1.36316
NBL1	5.77158	5.68855	6.44124	6.31037	4.66396	4.76088	6.58341	5.91862	6.51399	4.64827	5.46613	3.39694	5.39077	3.08392	5.08257	5.60049	5.4958	5.27037	6.10317	6.38861	5.21947	6.13307	6.37321	5.5052	5.82495	6.02091	5.26216	6.68035	5.93744	6.30175	6.1124	5.77228	6.43862	6.4868	5.62405	6.14382	5.67439	5.01152	5.23169	6.2502	6.09488	5.31599	6.26394	6.17058	5.87978	5.84247	NA	5.97307	5.63736
CDH1	-0.839343	-1.16596	-1.08574	-1.07944	-0.650206	-0.37351	-0.577126	-0.29874	-0.312483	-2.54037	-1.63727	-1.88719	-0.291299	NA	-1.80387	-1.13772	-1.53915	-0.3248	-0.604198	-0.644723	-0.610787	-0.896236	-0.0829133	-0.607748	0.480551	-1.30564	-0.995732	-1.09534	-0.638572	-0.581628	-0.911289	-0.146636	-0.817853	-0.492166	-1.48281	-0.201035	0.0581094	-1.35841	0.00696001	0.0379949	-0.708872	-0.151697	-0.687547	-1.21719	-0.679965	0.112569	-1.26709	-1.41157	-1.86015
OPRK1	-1.89483	-0.77203	-1.0313	-2.59767	-0.845184	-1.81574	-0.366636	-1.17325	-0.512367	NA	NA	NA	-3.69655	NA	NA	NA	-1.54636	-1.38829	-2.68697	NA	-1.34624	-0.784748	-1.51907	-1.57079	-1.93457	-1.22476	-0.951472	-1.93404	-1.38498	NA	-1.62821	-0.920951	NA	-0.224295	-1.07348	-1.48068	-2.48376	-3.10714	-0.997203	-1.63385	-0.852277	-1.2822	-1.1443	NA	-1.28328	-2.61059	-2.52072	-1.01676	NA
ASRGL1	NA	NA	NA	NA	NA	NA	-4.11717	NA	NA	NA	NA	NA	NA	NA	NA	NA	NA	NA	NA	NA	NA	NA	-3.7325	NA	NA	NA	NA	NA	NA	NA	NA	NA	NA	NA	NA	NA	NA	NA	NA	NA	NA	NA	NA	NA	NA	NA	NA	NA	NA
HNRNPA2B1	NA	NA	NA	-1.59624	NA	NA	NA	NA	NA	0.450835	-2.85267	-1.76673	-0.0715862	NA	-1.01969	-3.93724	NA	NA	NA	NA	NA	NA	-2.43455	NA	NA	NA	NA	NA	NA	NA	NA	NA	NA	NA	NA	NA	NA	NA	NA	-4.96807	NA	-3.26271	-1.79166	-0.472704	-3.05826	NA	NA	NA	NA
DSCAM	NA	NA	NA	NA	NA	NA	NA	NA	NA	NA	NA	NA	NA	NA	NA	NA	NA	NA	NA	-3.1909	NA	NA	-4.24672	NA	NA	NA	NA	NA	NA	NA	-3.18331	-3.44745	-3.61129	NA	-3.38793	NA	NA	NA	NA	NA	NA	NA	NA	NA	NA	NA	NA	NA	NA
GPX1	NA	NA	-0.862946	0.201911	NA	NA	NA	NA	-0.0272736	NA	NA	NA	NA	NA	NA	NA	NA	NA	NA	NA	-0.569422	-0.357374	NA	NA	0.622787	1.25522	NA	NA	NA	NA	-0.821421	NA	NA	-1.40363	NA	NA	NA	NA	2.62263	-1.46152	NA	-4.77538	NA	NA	NA	0.25758	NA	-0.479395	-1.50562
PAMR1	-2.66196	NA	-1.00845	-1.49707	-2.10904	NA	-0.611351	-0.75746	0.0200308	NA	-0.708293	NA	NA	NA	NA	NA	-2.13984	NA	-0.791183	-1.13941	-0.634975	NA	-1.71254	-1.78756	-1.87081	-1.49725	-2.72245	-1.65321	NA	NA	-0.461638	-1.3039	-2.7668	NA	-0.804761	-0.465604	NA	NA	-3.19072	-0.681689	-1.23729	-0.835495	NA	-2.42882	-1.2109	-1.32949	NA	NA	-0.393413
CSPG5	NA	NA	NA	NA	NA	NA	NA	NA	NA	NA	NA	NA	NA	NA	NA	NA	NA	NA	NA	NA	NA	NA	NA	NA	NA	NA	NA	NA	NA	NA	NA	NA	NA	NA	NA	NA	NA	NA	NA	NA	NA	NA	NA	NA	NA	NA	1.58063	NA	NA
SPTBN1	-4.37922	-6.54174	NA	NA	-3.36917	-2.13247	-3.37676	-4.48121	-4.61749	-1.94711	NA	-2.63995	-3.74809	NA	-3.9794	NA	-5.09997	NA	NA	NA	-6.45992	-3.11828	-3.43449	NA	NA	NA	-3.94614	-5.28154	-3.61893	-4.13833	NA	-3.03385	-3.72683	-3.16494	-2.99072	NA	-5.9122	NA	-3.08624	-3.97883	-4.33686	NA	-4.19079	NA	NA	NA	NA	-1.42208	NA
OSCAR	1.53875	3.01563	3.26928	2.52074	2.05447	2.39451	2.84537	2.50415	4.13221	2.01337	NA	2.77503	3.10007	0.361884	3.70969	2.88037	1.0012	1.47888	2.27384	NA	3.52789	2.4384	1.99753	2.08249	1.22838	1.41412	2.72694	1.30336	1.95718	0.386244	NA	1.07245	1.34092	3.08303	3.30889	1.45458	2.84936	2.2133	1.27981	-2.08943	NA	3.70434	3.52664	2.16276	2.63969	2.54855	NA	0.0281957	NA
GALNT17	-2.91166	NA	-1.76464	NA	-1.66398	NA	-1.58827	-2.02931	-3.79934	NA	-3.37777	NA	NA	NA	NA	NA	-2.30782	-2.80376	-1.94582	-1.56005	-1.08433	-2.76642	-2.30514	-2.9139	-2.48027	-2.49276	-1.48322	-2.0904	-2.22104	-2.42325	-1.29205	-1.73295	-2.56267	-2.01062	-1.5313	-1.74793	-2.5782	NA	-4.1649	-2.12044	-2.49006	-2.51605	-2.33641	-3.60921	-2.93405	NA	NA	-2.28919	-2.83679
MILR1	-2.10276	-1.00465	-2.46635	NA	NA	-2.89989	-2.09436	-1.99061	-2.21428	-1.01149	NA	-2.06794	-2.90641	NA	NA	NA	NA	NA	NA	NA	NA	NA	NA	NA	NA	NA	-1.75477	-3.34144	NA	NA	-2.3119	NA	-3.80236	-1.98967	NA	NA	NA	NA	NA	NA	NA	NA	NA	NA	NA	NA	NA	NA	NA
CD177	-1.21105	-2.82917	-0.862981	-1.3122	-0.525773	-0.954802	-1.67019	-3.16304	-0.375687	NA	2.31699	0.311662	-0.734868	NA	-2.14093	NA	0.796708	-0.569621	-0.201249	NA	-1.09481	-0.215433	NA	NA	NA	-1.37044	-0.689689	NA	-1.36841	NA	-1.16809	0.0338747	NA	-0.212155	-0.846826	2.83655	NA	NA	0.0881728	NA	-0.374457	NA	-0.863475	-0.977745	-2.55921	-0.140323	-1.67302	NA	NA
FAT1	-3.17692	-3.35492	-4.48711	NA	-3.77839	NA	-3.50921	NA	-4.5002	NA	-3.53113	-1.37893	NA	NA	NA	NA	NA	NA	-4.12939	NA	-3.42151	-4.35679	NA	NA	NA	-4.00967	-3.5761	NA	NA	NA	-3.04646	NA	-5.40157	-4.34138	NA	-3.59968	NA	NA	NA	NA	-4.25815	NA	-4.2136	NA	-4.14124	NA	NA	-5.1586	NA
CLTC	NA	NA	NA	NA	NA	NA	NA	NA	NA	NA	NA	NA	NA	NA	NA	NA	NA	NA	NA	NA	NA	NA	NA	NA	NA	NA	NA	NA	NA	NA	NA	NA	NA	NA	NA	NA	NA	NA	-4.75535	NA	NA	-6.26418	NA	NA	-5.2288	NA	NA	NA	NA
SELENOM	-0.206527	-0.201627	0.468044	-0.0923753	0.281484	-0.846724	0.596616	0.365471	0.303938	-2.51881	-2.47473	NA	-1.26666	NA	NA	NA	-1.24704	-1.10422	-0.72491	0.946615	0.941123	-0.489772	0.411824	-1.78931	0.2162	-0.806197	0.458872	1.11044	-0.53647	0.32805	-0.453288	0.998888	-0.537156	0.102912	-0.580193	0.287396	0.262349	-0.888899	0.814303	1.18149	-1.30893	1.45657	0.140338	-3.23477	0.463381	-1.03727	-1.59669	-1.21343	-1.86667
NRN1	-0.65691	-0.303176	0.229625	0.220888	0.433839	-1.6959	0.993027	0.743328	0.0544958	NA	0.276928	NA	-1.09804	NA	NA	-1.02165	0.108635	-1.18229	0.930206	1.20539	0.34761	-0.0838112	0.921014	-0.870886	-1.03841	0.544813	0.637017	1.09948	-0.1784	0.751288	1.06841	0.227137	0.367878	0.718057	0.608234	-0.36906	-0.14556	-0.976855	0.326562	1.08331	1.10518	2.08608	0.443238	0.19158	1.09438	0.206985	0.2467	-2.78774	1.49743
TPM3	NA	NA	NA	NA	NA	NA	-1.7685	NA	NA	NA	-4.61259	-0.551444	-0.985033	-2.45749	-1.52238	NA	NA	NA	-1.91195	-2.55813	-1.87333	NA	NA	NA	NA	NA	NA	NA	NA	NA	NA	NA	NA	NA	NA	NA	-2.5988	NA	-3.31901	NA	NA	-0.936629	-2.77114	-4.08064	-1.59505	NA	NA	NA	-3.10427
SELENOW	-3.45342	NA	-3.17208	NA	-2.31887	-4.07189	-2.49028	-2.80322	-2.47385	NA	-3.53586	NA	-6.0891	NA	NA	NA	-2.30804	NA	-3.00671	-2.97799	-2.38225	-2.34888	NA	NA	NA	-1.93277	-2.17558	NA	NA	NA	-2.75998	-1.90975	NA	-2.26391	-3.10023	-2.43115	-4.21563	NA	-2.60469	NA	-2.75983	-3.31445	NA	NA	NA	-3.41447	NA	-3.1516	-3.17257
GPC5	NA	-2.85894	-2.09735	-3.23224	-2.64482	NA	-1.51375	-2.1544	-2.995	NA	NA	NA	NA	NA	NA	NA	-4.28841	NA	-2.40672	-1.45811	-2.4784	-0.513337	-2.18113	-2.83577	-2.80246	-2.52588	NA	-1.23272	-3.14901	-2.3836	-2.17683	-2.91159	-2.71274	NA	-2.10674	-1.77159	-3.52849	NA	-2.37545	-2.15813	-3.68275	NA	NA	NA	-2.63735	-3.73255	NA	-4.83366	-3.1389
ST3GAL6	-2.98391	-2.93479	-3.6718	NA	NA	-3.66137	-2.2251	-3.29312	NA	NA	NA	NA	NA	NA	NA	NA	-2.36638	-3.37059	NA	NA	-2.24639	NA	-3.05378	NA	NA	-2.81184	-2.60616	-3.34105	-2.92202	NA	-1.6869	-1.74503	-2.65054	-2.60797	-1.94004	-3.45491	NA	NA	-2.1718	-2.82922	NA	-2.22678	NA	-3.4896	-2.18076	-1.99526	NA	NA	NA
ITGBL1	-1.506	-2.02133	-1.60298	-1.16389	-1.0689	-1.25328	-1.08211	-1.32859	-1.48488	-2.08653	-2.39473	NA	-2.77811	-4.76716	NA	-3.96354	-0.693349	-1.44433	-0.597525	-1.32408	-1.34964	-1.55703	-1.09297	-1.5463	-0.976205	-0.605336	-1.22368	-1.2454	-0.829516	-1.06902	-0.993981	-0.88903	-1.30871	-1.44802	-0.922255	-0.959665	-1.10285	-2.36672	-0.867867	-0.921085	-1.30937	-1.19274	-1.96918	-2.60908	-1.70318	-1.76991	-1.9779	-1.70554	-2.08693
ABCA2	1.04357	0.271486	0.0159924	1.6597	1.67978	1.15628	0.780047	0.493887	0.963331	NA	0.0554608	NA	-0.0860528	NA	-0.164129	0.0514034	1.45123	1.09213	1.24902	1.01832	2.02966	1.77893	1.3169	0.574327	0.939256	1.28296	2.23724	1.82106	0.708993	1.41351	0.841525	2.14779	1.70866	1.49598	1.02294	0.414827	1.98849	0.55024	0.395472	1.21084	1.54139	0.386414	1.02242	1.28584	-0.00731582	0.995	NA	-0.907381	0.289508
BCAM	-0.460645	-0.244252	-0.717456	-0.853593	-0.227749	-0.84437	-0.377258	-0.95607	-0.418128	-3.14363	-1.19022	-2.95493	-1.77415	NA	-2.2747	-1.24874	-0.255743	-1.06698	-0.276102	-0.606158	-0.576399	-0.396735	-0.180051	-0.794827	-1.13622	-0.278883	-0.410497	-0.653312	-0.857924	-0.855745	-0.452828	-0.236824	-0.739224	-0.414965	-0.882694	-0.890245	-0.683149	-1.59712	-0.73106	-0.815284	-0.17076	-0.805303	-0.547575	-1.01068	-0.569373	-0.71777	-0.64301	-0.915155	-0.935921
THSD7A	NA	-4.76857	-3.12241	NA	-4.50231	NA	-3.16177	-3.78034	-4.32089	NA	NA	NA	NA	NA	NA	NA	NA	NA	-4.89194	-3.19605	-3.62448	-3.32066	-4.09379	NA	-4.16406	NA	-3.06779	-3.23347	-3.85575	-4.07974	NA	-3.96112	-4.51848	-3.09451	-3.6552	-5.38324	NA	NA	NA	-3.81375	-4.37719	NA	NA	NA	NA	NA	-7.56099	-3.89178	NA
F11R	NA	NA	NA	NA	NA	NA	-3.55767	NA	NA	NA	NA	NA	NA	NA	-2.42628	NA	NA	NA	-2.84195	NA	NA	NA	NA	NA	NA	NA	NA	NA	NA	NA	NA	-3.05927	NA	NA	NA	-3.27263	NA	NA	NA	NA	NA	-3.81385	NA	NA	-2.09288	-1.96077	NA	-2.33089	NA
UBE2D3	NA	NA	NA	-2.55852	NA	NA	NA	NA	NA	NA	NA	-1.74002	NA	NA	NA	NA	NA	NA	NA	-1.73773	-3.02287	NA	-2.35062	NA	NA	NA	NA	-2.11353	NA	-2.78962	NA	-2.07239	NA	NA	NA	-3.06729	-2.95508	NA	NA	-1.99928	NA	-1.81116	NA	NA	-1.71651	-2.24396	NA	NA	NA
LYNX1	1.29216	0.773214	1.90677	-0.0762797	1.88573	0.345449	1.89304	1.69606	2.04853	-1.14299	0.945688	NA	0.683829	NA	-0.593033	-0.636489	-2.19507	0.361509	-0.531598	0.649237	2.40956	1.06471	-0.108134	1.0173	-0.79256	-1.50549	1.59339	0.223062	1.35724	0.068766	2.38742	-1.74669	0.298128	1.1067	-1.46929	-1.31193	-0.143357	1.20213	-2.44263	0.330159	2.19286	-0.39344	0.889969	1.29954	-1.68092	-2.19921	1.54675	-2.60946	0.254779
SEZ6L2	1.92349	2.61389	2.98233	1.82389	2.38018	0.744524	3.01579	2.41712	2.52801	-1.54501	0.570124	-2.42044	1.08745	-1.59194	-1.81664	0.524177	2.38072	0.701894	2.97547	3.0977	2.85854	2.5879	2.6103	1.95095	2.12962	2.74551	2.87473	3.16605	2.11247	2.45647	2.8339	2.93138	2.60989	2.90382	2.7463	2.45222	2.50757	2.06938	2.42446	2.99394	2.49992	2.94585	2.27912	1.57089	2.74187	1.61522	1.36791	3.12265	1.88952
UGP2	NA	NA	NA	NA	NA	-5.74356	-4.70256	-6.93313	NA	-2.41634	NA	-1.11796	-2.58292	-2.48651	-0.744366	-3.81712	NA	NA	NA	NA	NA	NA	NA	NA	NA	NA	NA	NA	NA	-5.96044	NA	NA	NA	-4.5528	NA	NA	NA	NA	-3.67668	NA	NA	-2.11181	-4.84516	NA	-3.50227	-3.36464	NA	-3.8108	NA
FBN2	NA	NA	-5.07621	NA	NA	NA	NA	NA	NA	NA	NA	NA	NA	NA	NA	NA	NA	NA	NA	NA	NA	NA	NA	NA	NA	NA	-4.96612	NA	NA	NA	NA	-4.21859	NA	NA	NA	NA	NA	NA	NA	NA	NA	NA	NA	NA	NA	NA	NA	-3.28329	NA
SEMA6C	NA	NA	NA	NA	-4.76314	NA	-3.45231	-3.63392	NA	NA	NA	NA	NA	NA	NA	NA	NA	-4.72181	NA	-1.53808	NA	-3.6001	NA	NA	-2.08473	NA	-2.60865	NA	NA	NA	NA	NA	NA	-3.60777	NA	NA	NA	NA	NA	-1.36461	NA	NA	NA	NA	NA	NA	NA	NA	NA
COL5A2	NA	NA	-2.28768	NA	NA	NA	-2.06791	-2.66568	NA	NA	NA	NA	-2.11866	NA	NA	-1.52306	-2.54529	-2.68462	-1.93734	NA	-2.4005	-2.59804	NA	NA	NA	-1.86159	-2.10418	-1.79379	-2.024	-2.12737	NA	-2.33132	NA	NA	-2.67884	-2.02407	-2.38831	NA	-3.64028	NA	-2.27162	-1.87152	-2.49511	NA	-2.92488	NA	NA	NA	-2.59528
RNASET2	2.30719	3.40324	2.1068	2.68274	3.19329	2.9221	2.66448	2.97444	2.45275	-0.0881879	1.74855	0.183929	2.09486	-0.642084	1.06786	1.60827	2.57577	1.95536	2.4678	2.14266	2.88387	2.54656	2.30699	2.27406	2.34361	2.12949	2.79501	2.1469	2.85177	2.46226	1.69463	3.00736	1.77011	2.57886	2.9725	1.78655	1.93168	1.47119	2.08161	2.30269	2.20589	-0.0312532	2.09765	1.67317	2.03112	2.37235	1.26655	1.84141	0.213462
BOLA2	NA	NA	-2.41644	NA	0.547947	2.66827	NA	NA	NA	-1.1314	NA	NA	3.36309	-0.819704	NA	NA	NA	NA	2.06463	NA	0.900241	NA	NA	NA	2.47575	NA	NA	NA	NA	NA	NA	NA	NA	NA	2.43929	3.05575	2.2935	NA	NA	2.40104	NA	NA	3.30222	NA	NA	NA	NA	3.12543	-1.16081
HYOU1	-2.58088	-1.07	-0.64197	-1.52085	-1.92726	NA	-0.836657	-0.926832	-1.38521	NA	-1.72147	NA	-1.47568	-3.43055	-2.03574	-1.42333	-0.367227	-2.97221	-0.379196	-0.966125	-0.38067	-1.82819	-1.06824	-2.91743	-1.39255	0.0302579	-1.24224	-0.59129	-1.75513	-0.676717	-1.24561	-0.164097	-0.964988	-1.58893	0.0508534	-0.708029	-1.2529	-2.25787	-1.31769	-0.517646	-1.71382	-0.870695	-0.848838	-3.04149	0.171073	0.798455	-0.939947	-1.40732	-1.18933
CTSH	0.714819	1.71537	0.831812	1.73196	2.28547	1.77253	1.68051	1.95466	0.941948	-1.49901	0.0376544	0.360994	1.33172	NA	-0.284196	2.7441	1.29747	1.00224	1.89804	1.62453	0.790352	1.45881	1.81886	1.3013	1.67328	1.13746	1.90063	1.50177	1.41689	1.33929	1.77595	1.65812	0.0481718	1.68526	2.31627	1.99101	0.878116	-1.07216	1.46213	1.72129	1.21212	0.952017	1.63969	0.115847	1.02586	1.1069	-0.170993	-0.80874	-0.0176135
COL15A1	0.310707	-0.103464	-0.0546565	-0.398367	-0.299099	1.19521	0.0116992	0.27853	0.69391	-1.47409	0.0746083	-1.98431	-0.268088	NA	-0.887158	-0.598831	0.857117	-0.190287	-0.125695	-0.101996	0.373728	0.712289	0.0772232	0.102854	0.387136	0.395688	0.205913	-0.228868	0.439566	-0.244138	0.00160297	0.546615	-0.00131561	0.548256	-0.0378041	0.440665	0.332102	-1.013	0.0416428	0.316895	0.28788	-0.890277	-0.239764	-0.535728	-0.198265	0.574789	0.0107667	-0.898736	-0.631381
COL6A1	2.31923	3.83861	3.51433	3.2929	3.3095	2.3128	4.42438	4.35126	3.83274	0.107436	2.45432	0.986361	1.9052	0.207197	1.10106	2.19991	3.18569	2.8943	3.63198	4.66986	4.16843	3.2005	4.07807	2.67636	3.90481	3.3497	3.28678	4.49118	3.29431	3.7598	3.85063	4.14517	3.65108	3.87617	4.36269	3.69499	3.66734	2.87914	3.06776	4.40151	2.81206	3.81664	2.91906	1.69909	3.96517	3.88956	1.8419	2.34688	3.06937
CADM1	3.38274	3.93179	3.9413	4.13467	3.90975	2.95445	3.83275	3.62895	3.48555	1.80658	2.62878	0.706293	2.64398	1.75256	1.68193	1.87636	4.10993	3.28362	4.47629	3.85285	4.06513	3.9859	4.45708	3.05109	4.23053	4.28958	4.39264	4.67996	3.73659	4.57893	3.64699	4.10212	4.36218	4.18106	3.704	3.40956	4.11074	3.45273	4.18689	4.11566	3.71938	4.42113	3.46053	2.93545	3.43102	2.41002	3.04098	3.35787	3.24824
NOMO1	-4.61624	-2.15194	-2.20896	-2.89885	-2.75002	-3.48796	-1.71062	-1.78463	-2.02385	NA	-4.3276	NA	NA	NA	NA	NA	-3.5444	-3.43458	-2.22601	-2.07447	-1.93017	-2.56578	-1.90969	NA	-2.43901	-2.62368	-2.34102	-1.7643	-2.75266	-2.35986	-2.6994	-2.0627	-3.35002	-3.36199	-1.2941	-2.19971	-2.62497	NA	-3.99677	-1.52433	-3.2615	-2.41632	-4.15582	NA	-3.29336	-3.00383	-4.42556	NA	-2.53972
2022-09-08	NA	NA	NA	NA	NA	NA	NA	NA	NA	NA	NA	-3.13056	-4.95998	NA	-5.35183	NA	NA	NA	NA	NA	NA	NA	NA	NA	NA	NA	NA	NA	NA	NA	NA	NA	NA	NA	NA	NA	-7.78839	NA	NA	-5.58517	NA	-6.32414	NA	NA	NA	NA	NA	NA	NA
UNC5C	0.0471246	0.0260775	0.332614	-0.0406985	0.486828	-0.296853	-0.0384905	-0.0932941	-0.013095	-1.76197	-0.563594	-3.80905	-1.19476	NA	-2.70411	-1.24095	0.233094	0.24697	0.459237	0.904446	0.57574	0.599316	0.239127	0.179842	0.442614	0.828729	0.604807	0.759701	0.386075	1.21364	-0.017705	0.842153	0.735343	0.294309	0.168563	0.252326	0.6876	-0.30998	0.355554	0.414112	0.590899	-0.391243	-0.162124	-0.177239	0.0555145	-0.0651784	-0.529722	0.601529	-0.351874
GPX3	3.16755	3.5	3.22431	3.77378	3.76588	4.26808	4.23742	4.00943	4.00957	3.3626	3.39587	2.79388	4.12106	1.9219	4.03999	3.65304	3.95451	3.60397	4.04711	3.75653	2.6613	3.46272	3.84087	3.51924	4.14049	2.23895	4.54934	3.72572	3.87623	3.95948	3.60175	3.46715	3.21936	4.10911	4.26858	3.90885	3.36433	2.28771	4.04382	4.26259	3.55145	3.35899	4.20171	3.32447	4.07758	4.275	1.17692	2.99911	3.23765
FSTL3	-0.891216	-0.571775	-0.35742	-0.370009	-1.13931	-1.22159	0.866862	-0.286601	0.657328	-1.19461	0.0295349	0.2444	1.01807	-1.46782	1.41957	0.84262	-0.502601	-1.82534	-0.231782	-0.220354	-0.0539641	-0.795683	-0.200873	-0.345285	-0.799889	-0.000297352	-0.597835	-0.526276	-0.996774	-0.858852	-0.536311	-0.431037	-0.352086	0.26432	0.10148	-0.232661	-0.30179	-0.617653	-0.949659	0.264349	0.081643	0.180983	0.413488	-0.610414	0.254671	1.48742	-0.0673016	0.132133	-0.498701
CD48	-3.37432	-2.94956	-4.32952	-1.30802	NA	-0.714586	NA	-4.28409	-2.68896	-1.53138	NA	0.271651	-0.577553	NA	0.574163	1.04985	NA	NA	NA	NA	-3.4887	-3.63078	NA	NA	NA	NA	NA	NA	NA	NA	NA	-4.34795	NA	-3.42268	NA	-3.95967	NA	NA	NA	NA	NA	NA	-2.14028	-1.86679	-1.70884	0.115275	-2.01024	-3.21392	NA
ACAN	-1.19002	-0.846364	-1.60058	-1.03103	-1.42143	-1.90898	-1.07586	-2.58585	-1.3334	1.32123	-2.58227	1.09286	-1.38629	NA	-1.99373	-1.07828	-0.606025	-1.00231	-0.219902	-1.3907	-1.77555	-2.09619	-0.622926	-2.28707	-1.10326	-1.62194	-1.5484	-1.45652	-1.6447	-1.45767	-1.6029	-1.15732	-1.83838	-1.85283	-0.98915	-2.07397	-0.612559	-1.46432	-1.9583	-1.1175	-0.53038	-0.319702	-0.996181	-1.46985	-0.932816	-1.62222	-1.41024	-0.665507	-0.949692
PSME2	NA	NA	NA	NA	NA	NA	NA	NA	NA	NA	NA	2.69782	NA	NA	1.07014	3.63519	NA	NA	NA	NA	NA	NA	NA	NA	NA	NA	NA	NA	NA	NA	NA	NA	NA	NA	NA	NA	NA	NA	NA	NA	NA	-3.72842	NA	NA	NA	NA	NA	NA	NA
SLC12A5	NA	-1.30077	-1.58102	-1.12445	-1.44493	NA	NA	NA	NA	NA	NA	NA	NA	NA	NA	NA	-0.321522	-2.02904	-0.39859	-1.24058	-1.72676	NA	-0.979206	NA	-1.43276	-0.600985	-1.06851	-0.927426	NA	-0.844431	-1.98533	-0.640135	-1.18119	NA	-1.79167	-1.9014	-1.38805	-2.17994	-0.741313	-1.35337	-0.653157	NA	-1.96366	-1.31916	-1.33349	-2.28976	NA	-0.900445	-0.892917
AGRN	2.75126	2.69526	3.0435	3.72635	3.31564	2.55658	3.1595	3.33397	3.03151	0.78936	1.85844	-0.0826921	1.94045	-0.149062	0.380761	1.55939	3.6429	2.74405	3.33972	3.3911	3.50153	3.68186	3.34162	2.98678	3.52366	3.57702	3.76325	3.29628	3.3082	2.96223	3.51648	3.53606	3.19156	4.04462	3.04383	3.37861	3.39446	2.89176	3.45019	3.47108	3.17337	3.04035	2.7081	2.83664	3.03946	3.33794	2.50879	4.15983	2.72933
C1S	6.04864	6.79859	5.7699	6.68795	6.32962	5.67635	6.4005	6.11046	6.27923	5.29233	6.81645	6.10621	7.03205	3.38331	6.86087	7.09254	5.87182	5.99031	6.11207	6.09512	6.68175	6.37084	6.51325	5.71288	6.31762	6.31178	6.40481	5.76494	6.09643	6.13548	6.16492	6.58829	6.04084	6.56742	6.21226	6.12555	6.51507	5.50024	5.85461	6.58162	6.14271	6.52135	6.52136	5.60325	6.61253	6.78998	5.84978	4.79199	5.71595
EFNA5	-2.33374	-1.29582	-0.992474	-1.80542	-1.37048	-2.42413	-0.756795	-0.519605	-1.53952	NA	-3.11921	NA	-2.69374	NA	NA	-4.72591	-2.33282	-2.89822	-2.03684	-2.49027	-1.29161	-1.6741	-1.09287	-2.33749	-1.15985	-1.53024	-0.896221	-0.796893	-1.70192	-0.72256	-1.37717	-0.468723	-1.20239	-0.74979	-1.35404	-1.44695	-1.26611	-1.33352	-1.4609	-0.734599	-1.86043	-2.68996	-2.0324	NA	-1.30088	-2.41167	-2.53104	-2.89146	-2.86262
AP2B1	-1.67838	-0.970656	-0.343729	-0.777056	0.0675347	-1.10008	0.0583102	-0.190138	-0.380449	NA	NA	NA	NA	NA	NA	NA	-0.726621	-0.849668	-0.891922	0.0359261	0.0781549	-0.16117	-0.0160069	-0.922204	0.0105168	-0.392344	0.0892509	0.05112	-0.279015	-0.0133018	-0.216012	0.282728	-0.570157	0.375354	-0.186328	-0.453187	-0.301437	-0.815679	-0.0251562	0.033656	-1.02039	-0.529151	-1.61852	-1.24567	-0.147615	-1.11295	-2.47636	-0.729869	-1.1159
BSG	0.779206	0.852294	-0.0903235	0.0918573	1.21799	-1.33491	0.00112728	1.04286	-0.217471	0.350944	0.0621769	1.19318	0.90753	-0.875279	-0.512339	-0.028309	1.92497	0.567024	1.98805	1.2994	-0.024855	-0.324349	1.19936	-0.926204	1.27062	0.069022	1.6023	1.77781	1.09067	1.69322	-0.398904	1.68045	1.49864	-0.00467859	-0.209101	1.5896	1.13944	-1.03481	0.287117	1.48095	-0.233156	1.20891	0.754996	0.826483	0.0648333	0.909855	2.28946	0.934612	1.18456
SAA2-SAA4	2.41664	2.00932	1.41804	1.44227	2.57536	3.533	1.75446	1.61753	1.32248	3.83557	5.87971	5.98699	4.08721	1.12515	6.17943	5.27799	2.29141	2.84688	1.45026	0.956968	1.78698	2.44057	1.12554	1.43971	1.1383	2.70624	1.58758	1.17957	2.124	1.10173	2.89032	1.41376	0.65516	1.74308	1.50698	1.89802	1.26693	1.85543	0.897596	1.83153	3.29067	0.473942	3.40094	3.76083	3.98209	3.23962	5.22958	4.04328	2.05358
LAMA4	NA	-3.76036	-2.91645	-3.64074	-3.15892	-3.39012	-2.40153	-2.23725	-2.8444	NA	-3.32875	NA	-5.20112	NA	NA	-2.26127	-2.98841	-3.10895	-2.65721	-1.93432	-2.06526	-2.93043	-1.67555	-4.32474	-1.04659	-2.20675	-2.72031	-1.66564	-2.54488	-2.59795	-3.95035	-1.43486	-2.64142	-2.10299	-1.29383	-1.55445	-1.90854	NA	-1.88057	-1.06204	-2.09464	-1.47973	-3.57491	-2.62096	-1.93852	-1.67157	-2.03912	-1.3805	-2.9004
SEMA6A	1.52292	2.34249	1.83398	1.56581	2.70345	1.36628	2.2812	2.2986	1.5274	NA	0.162206	NA	-1.20169	NA	NA	-0.687837	1.62368	1.17256	1.64334	2.04276	1.94699	1.85526	1.32887	1.82087	1.47249	1.90443	2.08614	1.46067	1.97518	1.74402	1.89342	2.1699	1.12424	1.71283	2.17346	1.60633	1.25225	0.725099	1.41225	0.944444	1.36833	0.362879	0.661435	0.420563	0.789353	-0.177284	-0.638825	0.681965	1.26577
CACHD1	-1.22051	0.139005	0.0734168	-0.567384	0.161899	-0.817896	0.487941	0.23489	-0.596158	NA	-1.22229	NA	-3.47299	NA	NA	-2.88196	-0.532687	-0.386115	-0.0834584	0.415553	0.539531	0.13881	0.294824	-0.426147	0.516852	-0.354292	0.070143	0.16654	0.203443	-0.268065	0.282586	0.551209	-0.298833	0.477232	0.702049	-0.117529	-0.306968	-1.10988	-0.351053	0.30249	-1.94111	-0.672414	-1.83314	-3.06191	-1.02722	-1.76537	-3.17511	-2.48574	-0.647933
KLK8	NA	NA	NA	-2.26667	-5.05891	-5.77316	NA	-4.67651	NA	NA	-4.01333	NA	-5.18662	NA	NA	NA	NA	-6.11807	NA	NA	-5.52467	NA	-6.07599	NA	NA	NA	-4.7323	NA	NA	NA	NA	-3.72397	NA	NA	NA	NA	-5.85419	NA	NA	-5.19577	NA	NA	NA	NA	NA	NA	NA	-6.06087	NA
FGFR2	1.68969	1.98672	1.52688	1.40645	2.28924	1.18174	2.29423	2.21848	1.8855	2.27963	0.760831	0.474172	0.187282	0.202484	0.799548	1.99552	1.58481	-0.586759	2.1174	1.68113	1.38631	1.73381	2.03094	1.57365	1.78007	1.9199	1.93188	1.77223	1.58241	2.00653	1.55249	2.18499	1.87812	1.87042	1.82809	1.88967	1.68128	2.21442	1.83588	1.93077	1.87751	0.819152	1.59999	1.18885	1.54917	1.1808	1.09539	1.18858	0.984284
SCARF1	-3.0577	-3.1253	-2.79438	NA	-3.56059	-2.75133	-3.54141	-3.56771	-4.15696	-3.41835	-3.56062	NA	-3.54093	NA	-2.84003	-2.59657	-2.75447	-4.28009	-2.39591	NA	-3.40418	-3.51854	NA	-4.47211	NA	-3.01293	-3.1856	-3.63101	-3.58682	NA	-3.02873	-2.29897	NA	-3.16625	-3.20084	-2.63679	NA	NA	-3.28776	NA	-3.81734	-3.62601	NA	-5.13739	-3.08818	-3.29196	NA	-2.88848	NA
EPB41L3	NA	NA	NA	-1.22673	NA	-0.330132	NA	-3.60282	NA	-3.67988	NA	-3.58995	NA	NA	NA	NA	NA	NA	-0.777645	NA	-1.08799	NA	NA	-1.63237	NA	-1.06245	NA	-1.13718	-1.08319	NA	-0.925619	NA	NA	-4.06175	NA	NA	-0.786151	NA	-0.806377	NA	NA	-1.43684	NA	-0.132826	-0.590276	-0.812044	-0.0911972	-1.79689	NA
PCMT1	NA	NA	-1.42651	NA	-1.37595	-2.0558	1.3113	-0.418572	0.609377	NA	-0.469303	NA	NA	-0.467701	-0.841692	NA	-0.74577	-2.23753	-0.116772	1.00716	0.252752	-0.114987	0.0796401	-0.947638	-1.26409	-0.631588	-0.741117	0.59501	-1.33165	NA	2.02289	-0.154349	-0.500518	-0.803755	-0.0743676	-1.08306	-0.542852	-0.259165	-1.03523	0.495589	-0.588639	1.22822	-1.34702	NA	NA	0.114423	-0.584119	-1.7057	1.25453
F5	-0.13796	0.179485	0.418058	2.03712	0.92938	0.241393	1.72363	1.46928	0.899509	1.16979	1.05078	-1.88517	-0.281935	-1.44018	-1.48942	-1.3192	-0.0703944	0.800958	0.696115	1.48912	0.995915	1.08093	1.49791	0.526903	1.13466	-0.378423	1.97068	1.99909	1.81496	1.03218	2.19972	0.877696	0.438772	1.46795	1.4558	1.21635	0.594791	-0.0403801	0.786947	2.34563	0.172595	1.70645	0.0365816	-1.46837	0.417446	1.58277	0.158872	-0.153008	-0.173088
IGKV3D-11	-0.347622	NA	NA	NA	NA	0.66891	NA	NA	-1.07782	-0.558322	NA	2.18369	NA	NA	NA	-0.557447	NA	NA	NA	NA	NA	NA	NA	NA	NA	NA	NA	NA	NA	NA	NA	NA	NA	-1.0583	NA	NA	-0.81782	NA	NA	NA	NA	-0.6175	-0.265043	0.940923	0.147912	1.67707	0.766445	1.13936	NA
IGHG1	4.00193	0.494361	2.88577	2.14144	2.01388	5.52925	1.28826	1.63852	2.37298	3.66273	2.33325	5.38783	2.43088	-0.189167	1.93784	2.20179	2.19348	1.25168	0.770051	1.87693	0.759628	3.78726	1.24645	0.983687	1.58731	3.88225	0.314125	0.902123	1.08096	2.49795	1.6275	2.09795	0.718255	3.28494	2.0214	1.67435	3.91472	2.60806	1.899	1.39741	0.313049	1.95515	3.7766	4.24802	3.95546	5.22678	4.86043	5.04001	-0.587714
IGHD	NA	NA	NA	NA	NA	-2.81893	NA	NA	NA	-1.67923	NA	-2.63485	NA	NA	NA	NA	NA	NA	NA	NA	NA	NA	NA	NA	NA	NA	NA	NA	NA	NA	NA	NA	NA	NA	NA	NA	NA	NA	NA	NA	NA	NA	NA	NA	NA	NA	NA	NA	NA
LILRB4	-1.76026	-1.03394	-2.33838	-0.509897	-1.57284	-0.156526	-0.992834	-1.02567	-0.599819	-0.714424	-2.66505	-0.270079	1.28849	NA	1.64416	-0.113053	-0.538058	-1.26841	-2.45625	-0.789519	-1.13174	-1.39283	-0.844456	-1.71974	-1.13717	-2.17483	-0.718162	-0.418425	-1.62281	-0.90218	-1.80855	-0.624244	-1.01095	-1.01401	-2.02307	-0.898609	-1.10098	NA	-1.01756	-0.280774	-1.66983	-0.481702	-2.21749	-1.72893	-0.328127	0.534974	-2.20106	-0.377275	-2.00427
GSN	5.09817	5.72985	6.2362	5.30194	5.6886	5.30039	6.92957	6.35725	6.50709	4.68564	6.09602	5.32423	5.4008	3.57853	5.55559	6.76829	5.49492	4.66204	6.43648	6.86174	6.22394	5.9186	6.67796	4.88363	5.95814	5.60419	5.87036	6.33725	5.82208	5.69962	6.9726	6.3447	5.65007	6.60547	6.72172	6.42419	5.81946	5.07846	5.44164	7.03395	5.95882	7.15358	6.5458	5.30883	7.37512	7.07252	6.42074	5.02362	6.31957
NDRG2	-0.641644	-0.589163	0.328095	-0.478542	-0.035526	-1.73513	0.654035	-0.163153	0.409837	NA	-0.0179962	NA	-1.54385	NA	-2.74721	-1.08373	-0.86071	-0.902599	-0.0946939	0.645529	-0.0506729	-0.0469685	0.059202	-0.605746	-1.32954	-0.53275	-0.22725	-0.846617	-0.408969	-0.03724	0.450154	-0.391907	-0.252548	-0.152427	-0.813513	-1.01706	-0.620204	-0.268976	-1.16253	0.608563	0.0672277	0.19155	-0.109178	-0.216446	-0.196861	0.065354	0.0552511	-2.27754	-0.00178703
SLC4A1	NA	NA	NA	NA	-2.94348	NA	NA	NA	NA	NA	NA	NA	NA	-2.40112	NA	NA	NA	NA	NA	NA	NA	NA	NA	NA	NA	NA	-5.06175	NA	NA	NA	NA	NA	NA	-3.74425	NA	NA	NA	NA	1.26436	NA	NA	4.43612	-2.97371	NA	NA	NA	-0.1794	NA	-0.594124
PVR	1.25793	0.420262	0.472789	0.135208	0.14691	0.436158	0.473264	0.369965	0.342011	0.286203	1.98832	0.316772	0.328607	-2.48953	0.149257	0.653597	0.636567	0.353461	0.501448	0.521087	0.269137	1.17513	0.52391	-0.309884	0.551306	0.470097	0.11134	0.812321	-0.270265	0.565004	0.0945297	1.28957	0.502068	0.408624	1.07101	1.05742	0.342893	-0.645078	1.48034	0.197146	0.446535	1.2839	-0.277502	0.885412	0.622031	1.1312	1.5114	0.908608	-0.0871102
SVEP1	NA	NA	NA	NA	-3.07596	NA	-5.15281	NA	NA	NA	NA	NA	NA	NA	NA	NA	NA	NA	NA	NA	NA	NA	NA	NA	NA	NA	NA	NA	NA	NA	NA	NA	NA	NA	NA	NA	NA	NA	NA	NA	NA	NA	NA	NA	NA	-1.65742	NA	NA	NA
ERBB4	-1.74372	-1.16479	-1.02066	-0.815246	-0.804357	-1.989	-0.521251	-0.840521	-1.17997	NA	-2.71355	NA	-2.52209	NA	NA	NA	-0.715206	-1.42641	-0.709777	-0.491366	-0.865473	-0.986079	-0.314761	-2.12922	-0.61157	-0.549463	-0.963803	-0.533487	-1.16804	-0.24048	-1.62967	-0.441442	-0.794645	-0.846387	-0.571502	-0.69118	-0.732861	-1.81502	-0.88177	-0.836321	-1.60005	-1.49861	-1.70229	-3.03	-1.48383	-1.44013	-2.32972	-1.95352	-2.09709
TOR1AIP1	NA	NA	NA	NA	NA	NA	NA	NA	NA	NA	NA	NA	NA	NA	NA	NA	NA	NA	NA	NA	-4.31713	NA	-3.95373	NA	-3.19467	-4.32103	NA	-3.43139	-4.83824	-3.21246	NA	-3.57576	NA	NA	-2.99137	-3.99993	NA	NA	NA	-3.77668	NA	NA	NA	NA	-2.82799	NA	NA	NA	NA
ACE	-0.707931	-0.519572	-1.02153	-0.521902	-0.606823	-1.15945	-0.602704	-1.15815	-1.52111	0.141336	-0.946882	-1.16901	-1.32129	NA	-0.756355	-1.10359	-0.743546	-0.354217	-0.696782	-0.357122	-0.533881	-0.536744	-0.0572725	-0.732003	-0.58917	-0.294038	-1.31317	-0.354834	-0.50092	-0.355724	-2.09697	-0.19273	-0.750037	-0.435669	-1.08021	-0.789913	-0.971266	-1.91535	-0.526952	-1.03105	-0.809513	-1.37033	-0.921858	-1.07177	-1.06875	-1.23371	-2.2047	-1.62396	-2.12223
PLS3	NA	NA	-5.05924	NA	-3.84585	-4.13647	-2.91199	-3.41195	-2.96774	NA	NA	NA	NA	NA	NA	NA	-4.35772	NA	NA	NA	-5.2385	-3.52146	NA	NA	-3.7893	NA	NA	-4.84153	NA	NA	NA	-2.97147	NA	-2.99187	-2.31797	NA	-3.98316	NA	-3.70056	-3.95659	NA	NA	NA	NA	-2.69646	-3.03707	NA	-2.35264	NA
SEZ6	1.31668	2.45238	2.43859	1.31453	2.02932	0.654186	2.35189	2.56498	2.68973	-2.41823	1.01908	-2.56482	0.578207	-1.58226	-1.95158	0.07977	1.33064	1.34964	1.66037	2.27029	2.60683	1.75908	2.22676	1.3604	1.55182	1.58943	2.39729	2.47792	1.85044	2.01038	2.96635	1.89961	1.5802	2.55676	2.65468	1.89066	1.60894	1.78835	1.80172	2.45008	1.88744	1.45658	2.1296	1.02502	2.19277	0.941928	1.74485	2.65032	0.527908
C1QB	4.9651	6.03385	4.44725	5.50009	4.91845	4.54293	4.59653	5.19959	5.62826	5.38276	5.44097	5.94144	6.70872	2.30202	6.51646	7.17148	4.34866	4.65893	4.42743	4.20958	5.09391	4.96307	5.01003	4.45995	4.4874	4.69783	4.7528	4.45344	4.46097	4.70203	4.1797	4.74202	4.20084	5.43875	4.88791	4.85452	4.92766	4.03775	4.51941	4.88254	4.6589	4.69538	5.77774	4.76893	5.83518	5.65057	3.54455	4.08384	3.93057
DDR1	0.694859	1.90093	1.06544	2.13575	1.65727	0.627593	1.43743	1.91315	0.766387	NA	NA	NA	-0.614108	NA	NA	0.304273	0.985253	1.46175	0.768616	1.30441	1.03772	1.17371	1.43096	0.940505	1.60983	1.19184	1.13176	1.20465	1.17077	1.28441	0.483762	1.96213	1.05846	0.769378	1.53453	1.44191	1.02945	-0.209678	0.961175	1.17151	1.05503	0.653359	0.37534	-0.203327	0.381629	-1.85998	-0.405187	-1.27703	1.17065
ATP1A3	-1.7777	NA	-1.90734	NA	-1.03729	-2.92583	-1.33917	-2.39403	-2.17793	NA	-2.87363	NA	NA	NA	NA	NA	-1.61507	NA	-1.51894	NA	-1.9605	-1.28654	NA	NA	NA	-1.4062	-1.42673	NA	NA	NA	-1.5806	NA	NA	-1.63989	NA	-2.36655	NA	NA	-3.14064	NA	-1.31507	NA	-2.72427	-1.63905	-3.89127	NA	NA	-1.37609	NA
C16orf89	0.761832	0.698821	1.19564	0.549805	1.92428	0.68661	1.33848	1.4565	0.78124	NA	1.83231	-1.59071	-0.178227	-1.23565	-0.156247	1.09135	1.95044	0.750761	2.6704	2.24672	1.98812	0.900088	1.99783	0.412551	0.622813	0.854788	1.53455	1.85704	1.22386	1.10091	2.30489	1.42815	2.4997	1.18915	1.94844	1.38036	0.987585	0.0096759	0.986307	2.09129	0.612288	2.56109	0.854756	1.2067	2.35846	1.14134	1.51426	-1.11168	2.82829
SCUBE2	-0.688281	-0.958523	-0.798383	-0.766165	-0.390244	-0.275449	-0.900341	-1.24324	-0.0946821	-1.95764	-1.60163	NA	-1.05304	NA	-3.64129	-1.80548	-0.198142	-0.851267	-0.832446	NA	-0.416315	-0.20642	-0.783288	-0.824711	-1.02364	0.234506	-0.0328159	-1.41533	-0.356382	-0.997854	-0.038031	0.0858141	-1.00199	-0.142072	-0.739874	-0.0015253	NA	0.0472905	-1.15214	-1.25976	-0.938695	-0.683688	-2.06366	-0.0182396	-2.06467	-2.18444	-3.24578	-1.90332	NA
NLGN4X	-2.25409	-1.60193	-0.58014	-0.530049	-0.622591	-3.28167	-0.310205	-0.170174	-1.00921	-1.84357	NA	NA	NA	NA	NA	-3.39081	-2.56034	-2.92391	-1.17933	-0.452104	-0.589597	-1.02751	1.31915	-2.67433	0.0170726	-1.20838	-0.432477	1.64685	-1.61807	-0.1131	-1.38679	-0.00926991	0.358593	-0.428252	-0.551502	-2.29807	-0.875764	-4.17809	-1.16291	-0.22407	-3.60967	-1.25433	-3.25081	NA	-2.04244	NA	-5.47688	-0.285802	NA
DBI	0.92199	0.0825427	0.0710181	0.379472	0.688569	0.454027	0.554412	0.681673	0.909141	0.442347	-1.69894	-1.99829	1.27189	NA	-1.2427	-0.95141	0.3862	-0.493957	0.287534	0.32828	0.818426	0.221518	0.473579	-0.329158	0.732622	0.479805	0.769291	0.209244	-0.0867523	0.573163	-0.468812	0.842536	0.762397	0.971561	0.0253138	-0.163566	0.470058	0.298295	0.209961	0.750362	-0.23123	0.471979	0.494556	-1.68185	-0.441158	-0.589559	-0.630494	0.737426	-2.2669
ROR1	NA	NA	-3.45645	NA	-3.45804	-0.841125	NA	-2.79749	-3.00458	NA	-0.573187	NA	NA	NA	NA	-3.88293	-4.21212	NA	-2.16599	-2.03379	-2.74769	NA	-2.62268	NA	-3.34294	-2.7309	-2.40404	-2.2011	-4.27221	-2.3021	-2.79188	-2.20759	-3.14517	NA	-2.02421	-2.48759	-2.96141	NA	NA	-2.24585	-1.87284	-2.35299	-3.34301	NA	-2.18389	-2.65275	NA	NA	-2.47878
RGMA	NA	-2.06846	-1.07134	-1.34029	NA	NA	-1.27693	-1.45223	NA	NA	-4.24337	NA	NA	NA	NA	-4.70439	-2.41855	NA	-1.33584	-1.039	-1.26662	NA	-0.524988	-2.8956	-1.33972	-1.61153	-1.31669	0.0706151	-2.38858	-0.327527	-1.59625	-1.14862	-1.47034	-1.37368	-0.190489	-1.16668	-1.37141	-2.14366	-1.55831	-0.149624	-2.22075	-0.0442024	3.93555	NA	-0.943085	-1.04434	-4.74567	-1.64511	NA
GPI	-2.36009	-1.2656	-1.8667	-1.11619	-1.25116	-1.35226	-0.484612	-1.58171	-2.66952	0.804329	-0.633311	0.720992	0.478087	-1.42715	0.64313	-1.04834	-1.61978	-1.99702	-0.708819	-1.65587	-2.17132	-1.79445	-1.02831	-2.003	-1.14944	-1.05819	-1.08491	-1.6231	-1.93731	-1.60413	-2.54301	-1.20697	-1.83627	-1.51782	-1.89245	-1.25971	-1.45741	-3.03589	-0.989131	-1.47724	-2.79654	-1.56103	-1.82791	-1.27094	-1.19412	-1.53855	-3.45997	0.473366	-2.15674
TNFSF12-TNFSF13	-2.91864	-1.27687	-2.72463	-1.78994	-2.10544	-2.39359	-1.60085	-1.59301	-1.80938	NA	NA	0.956729	-0.946649	NA	0.876817	0.172583	-2.38641	-3.1849	-2.07704	-2.05975	-2.41599	-2.01207	-2.10527	-2.48519	-3.24723	-2.73825	-1.83599	-2.08492	-2.66547	-2.34939	-2.3788	-1.85562	-2.46065	-2.13637	-2.19557	-2.36527	NA	-3.50133	-2.29216	NA	-2.47824	-2.66699	-1.13801	NA	-3.00573	-2.09323	-3.74969	-5.11048	-1.8867
TMED7-TICAM2	-1.77908	-1.02704	-1.49872	NA	-1.1821	-1.27451	-1.03635	-1.06624	-1.36667	-3.09128	NA	NA	-1.82	NA	-3.05287	-2.52028	-0.453636	-2.26558	-0.588343	-1.49598	-1.26761	-1.31309	-3.41965	-1.23781	-3.18825	-0.618529	-1.22744	-3.22385	-1.7413	-1.99473	-1.62708	-0.376457	-5.72227	-1.01656	-1.54651	-0.83297	-2.85993	-1.87637	-1.30832	-2.8969	-1.00245	-1.55219	-1.41578	-1.84432	-0.744258	-1.4826	-1.18613	-1.41606	NA
NSG1	-1.87824	-1.24298	-0.13022	-1.80833	-1.16719	-0.96124	0.123437	-0.178347	-0.440424	NA	-3.14656	3.31963	-2.49391	NA	1.9509	NA	-1.32611	NA	-1.70013	-2.03222	-0.201953	-0.985312	-1.7189	-0.639178	-1.3157	-1.38799	-0.480446	-1.44601	-1.5029	-1.70257	-1.4294	-1.31533	-1.53394	-0.335925	-1.11688	-0.914656	-1.42635	-0.21134	-1.05994	-1.55496	-1.45469	-1.08539	0.881768	-2.16415	-2.21767	-3.5908	-1.33516	-4.88196	-4.28457
HPD	NA	NA	NA	NA	NA	NA	NA	NA	NA	NA	NA	NA	NA	NA	-0.924545	-3.68125	NA	NA	NA	NA	NA	NA	NA	NA	NA	NA	NA	NA	NA	NA	-3.68668	NA	NA	NA	-3.53712	-2.58451	NA	NA	NA	NA	NA	NA	NA	NA	-2.61346	NA	NA	-2.1723	NA
EPHA6	NA	-3.23779	-2.33497	-3.45611	-3.14016	NA	-1.39824	-2.12975	-2.04534	NA	NA	NA	NA	NA	NA	NA	-2.8994	-4.02703	-1.71157	-1.25547	-1.5599	-2.29596	-1.49054	-3.35344	-1.85249	-2.21632	-2.15874	-1.49009	-2.30454	-2.60321	-1.59326	-1.79363	-2.57585	-1.97162	-1.7334	-2.70358	-2.62022	NA	-2.57321	-1.50338	-3.11012	-1.86126	-2.91698	-4.44014	-1.6047	-2.99474	-2.81203	-2.58482	-1.97015
SRSF7	NA	2.57274	NA	NA	NA	3.73357	-3.95456	2.83981	2.16583	3.97954	3.68104	4.5517	NA	1.84229	5.06739	NA	-2.98752	3.65953	3.25405	-2.48024	3.79081	-1.94754	3.31997	2.72571	3.78828	2.45392	3.07532	NA	3.6172	-2.21029	2.44833	-3.33539	3.08118	NA	-3.49824	-2.11464	NA	1.95241	-4.65905	-2.68319	3.26247	2.21069	NA	-1.8181	-3.36375	NA	4.48309	3.12395	NA
IGLL5	NA	NA	NA	NA	NA	2.50406	NA	NA	NA	NA	NA	NA	NA	NA	NA	NA	NA	NA	NA	NA	NA	NA	NA	NA	NA	NA	NA	NA	NA	NA	NA	NA	NA	NA	NA	NA	NA	NA	NA	NA	NA	NA	NA	NA	NA	NA	NA	-1.32454	NA
IGHV3OR16-9	3.03061	7.7151	9.36209	8.07054	0.328346	1.94905	1.11843	8.397	1.78043	8.94663	1.02261	4.57826	1.89896	0.339725	6.08459	-0.748302	0.183508	4.12858	-0.720807	7.02056	1.78835	1.07711	8.06837	7.00675	1.76824	3.2713	1.72012	7.52649	8.10667	7.87206	-1.72438	1.17355	-0.402862	7.03821	1.90056	5.19603	8.35666	-0.0598934	1.92257	7.469	6.70071	2.56859	1.92968	7.8484	1.79544	1.62736	5.41333	2.53166	0.842036
TPT1	-4.05825	NA	-3.26973	NA	-3.08285	-3.70491	-2.94382	-3.53546	-2.9323	-0.713156	-3.11969	-1.16131	-1.98859	NA	-1.55287	-2.30842	-3.10973	NA	-3.25256	NA	-3.47462	-3.31684	-2.73193	NA	-2.96763	-2.91556	-2.38573	-2.77644	NA	-2.91866	NA	-2.41996	NA	-2.23807	-3.00363	-2.52394	-3.07712	NA	-2.28855	-3.84279	NA	-2.6638	-3.40805	-3.98162	NA	-2.60477	NA	-2.98208	NA
IGHV1-69D	-1.21642	NA	NA	-1.32708	-1.28137	2.63723	NA	NA	-1.94723	-1.49881	-0.0924967	0.723301	-0.0658701	NA	-0.396629	0.191296	-1.06512	NA	-2.36864	NA	NA	-1.81334	-2.13135	NA	NA	-0.135586	NA	NA	-1.27132	-0.549741	-1.9582	-2.06126	NA	-2.3039	-1.72216	NA	-0.0140014	NA	-1.8266	NA	NA	-0.472673	-1.87745	0.990883	2.07995	2.09868	0.96483	-0.00270112	NA
CRTAC1	3.64053	4.14086	4.784	4.23482	4.97505	3.84318	5.09519	4.57184	4.627	1.63667	3.70592	0.850854	2.66556	1.00926	1.69167	2.47264	4.64007	4.44554	4.80337	5.33156	4.70612	4.64179	4.72142	4.32094	4.65099	4.20525	5.53778	5.32308	4.74042	5.08105	4.91418	4.98212	4.44639	5.22156	4.9043	4.87637	4.39559	3.5482	4.68695	4.95795	4.23362	4.31223	4.28537	2.95607	4.67933	3.61951	3.73361	3.11059	3.99791
CHODL	NA	NA	NA	NA	NA	NA	NA	NA	NA	NA	NA	NA	NA	NA	NA	NA	NA	NA	NA	NA	NA	NA	NA	NA	NA	NA	NA	-3.28025	NA	NA	NA	NA	NA	NA	NA	NA	-2.77058	NA	NA	NA	NA	NA	NA	NA	NA	NA	NA	-1.88971	NA
STX1A	NA	NA	NA	NA	-4.30869	NA	-5.4937	NA	NA	NA	NA	NA	NA	NA	NA	NA	NA	NA	-4.49899	NA	-5.26832	NA	NA	NA	NA	NA	NA	NA	NA	NA	NA	NA	NA	-5.12185	NA	NA	NA	NA	NA	NA	NA	-4.63345	NA	NA	-5.53688	NA	NA	NA	-3.36844
ARSA	-1.74142	-0.810294	-1.11384	-0.661092	-1.24584	-1.66196	-1.59643	-0.295224	-1.78828	NA	-3.58019	NA	-4.70871	NA	NA	NA	NA	-1.12623	-2.55631	-1.08606	-0.913174	-1.53378	-0.95225	-2.35747	-0.188016	-1.89356	-1.08943	-1.25807	-0.853934	-0.598249	-1.67583	-1.21887	-0.972474	-0.762158	0.0989462	-1.90832	-0.497144	-1.16185	-1.47882	-0.578628	-2.71177	-0.94579	-1.93578	NA	-1.39725	-1.48926	-3.35669	NA	NA
CAST	-1.43138	NA	NA	NA	NA	NA	NA	NA	-2.17756	-1.50355	-1.4862	0.206505	-1.05032	1.3257	0.931845	-1.34449	-3.26248	-2.61013	-2.5223	NA	NA	-2.57529	NA	NA	NA	-2.32818	-1.66017	NA	NA	NA	-0.551883	NA	NA	-1.68783	NA	-3.35805	NA	NA	-1.748	NA	-2.49689	-0.149202	-0.889905	NA	-1.7675	-2.42949	NA	-1.67471	-0.111283
CD276	-3.1155	-2.73567	-2.93246	-3.0022	-3.46314	-2.96801	-2.80688	-2.62054	-2.80111	NA	-4.20355	NA	-3.58015	NA	NA	-3.5128	-3.62893	-3.42466	-3.62704	-1.70544	-3.05411	-3.49661	-2.18764	-3.56896	-2.39085	-2.74604	-3.34368	-2.61389	-2.81229	-2.34075	-3.9236	-3.17489	-3.50865	-2.85311	-2.80028	-3.62843	-2.95419	-3.51204	-2.83941	-3.08398	-3.0846	-2.35897	-3.79546	NA	-2.28675	-4.47614	-5.43385	-2.74701	NA
TAFA2	0.0754585	-0.0848318	1.22849	0.295327	1.09864	-0.522993	1.06983	0.617793	0.0558238	-2.66713	-0.358402	NA	-1.80588	-3.7518	NA	-1.62059	1.04289	0.0205792	1.67365	0.858772	0.659493	0.916681	0.120952	0.12816	0.45101	1.27355	0.983484	0.918201	0.503817	0.864766	1.21192	1.34109	0.514366	1.19833	0.905941	0.930548	0.608899	-0.0732953	0.966058	0.53058	0.919635	-0.192558	-0.0275396	-0.0791323	0.778841	-0.569539	-0.709806	1.01999	0.89639
DUT	5.62513	NA	5.74687	3.49286	4.21136	4.03195	3.02734	3.72186	4.71295	2.32684	NA	NA	NA	NA	NA	NA	NA	4.08205	3.79922	NA	4.11212	3.78929	NA	NA	NA	5.17827	3.05918	NA	NA	NA	NA	2.93374	NA	3.22952	NA	4.98365	NA	NA	NA	NA	2.64838	-3.1717	5.64836	4.65409	3.73449	NA	3.47324	6.18559	2.71368
HP	-1.01115	-0.983645	-0.488157	-2.81169	-1.4348	0.59641	NA	-1.54796	NA	-1.10022	-0.346452	1.20346	2.63463	-2.41474	0.138848	-1.42389	-2.71971	-0.609902	NA	-3.34405	NA	NA	-2.77617	NA	-2.14252	0.303503	NA	-3.58012	NA	-2.16941	-1.8201	-2.2327	-2.05224	-1.43281	NA	-0.690242	0.179426	-2.12474	NA	-1.22835	-0.833357	-0.848741	2.1907	-0.832259	0.921502	0.692225	-0.0120331	1.39708	-1.75583
SHBG	-1.67121	-2.74009	-1.43268	-1.86289	-1.97449	-1.36307	-0.971141	-2.2173	-0.27352	-2.26086	0.670414	1.25833	0.566394	-2.21228	-0.445401	-0.693034	-1.01441	-2.17028	-1.16695	-1.49203	-1.33557	-1.24045	-2.0809	-0.986726	-0.592805	-2.99161	-1.93048	-1.68728	-1.44807	-2.19516	-0.850518	-1.46765	-1.44063	-0.868709	-0.286643	-0.965707	-1.67927	-1.07358	-1.57485	-3.1726	-2.02423	-0.723129	-1.21939	-1.76599	-0.555852	1.21598	-2.10565	0.310248	-1.02628
SEMA3B	-1.63271	-0.892273	-0.796441	-0.996573	-0.132971	-0.0833448	0.0541047	0.0879476	-0.30419	NA	-1.4046	NA	-2.47397	-3.05339	NA	-1.24222	-0.659758	-0.276714	-0.76672	-0.0434128	-0.983547	-0.710665	-0.251791	-0.348651	0.00505176	-1.28773	-0.00562753	0.0823547	-0.0804626	-0.52704	-0.220803	0.0559969	-1.21847	-0.354866	0.701315	-0.0564001	-1.1363	-2.09594	-0.579985	0.111006	-1.05534	-1.31274	-1.13645	-2.28511	-1.3352	-0.339581	-1.93004	-3.54651	-1.56578
POFUT2	NA	NA	NA	NA	NA	NA	-3.27027	-2.95108	1.66028	NA	NA	NA	NA	NA	NA	NA	-3.25448	1.90257	-3.38896	-2.11634	-2.36895	-2.85553	NA	0.524495	-1.89564	-3.12559	-2.55345	-2.79448	-2.53434	-1.17419	-3.88494	-2.04176	NA	1.45033	-2.18316	NA	NA	NA	NA	NA	NA	-3.34149	NA	NA	NA	NA	NA	NA	NA
ENOPH1	NA	NA	NA	NA	NA	NA	NA	NA	NA	NA	NA	NA	NA	NA	NA	NA	NA	NA	NA	-2.89239	NA	NA	-2.6345	NA	NA	NA	NA	NA	NA	NA	NA	NA	NA	NA	NA	NA	NA	NA	NA	-2.85407	NA	NA	NA	NA	NA	NA	NA	NA	NA
GP1BA	-2.21275	NA	-2.02433	-1.85468	-2.27132	-1.99131	-3.0453	-2.95758	-2.30775	0.349654	-0.568406	-0.606927	0.686536	NA	0.098369	-1.90637	NA	-2.43526	-1.54577	NA	-4.76415	-3.17864	-1.75238	NA	-2.13247	-2.47236	NA	-3.64671	-3.11124	-1.82332	-5.66122	-1.7559	-2.09093	-2.36549	-2.05357	-1.06152	-2.05795	NA	-3.58873	NA	-4.36216	-2.42213	-0.558516	-1.67871	-2.04193	-0.368667	-3.62417	0.423537	NA
LTBP4	0.0201434	-0.75425	0.778735	0.257762	0.536575	-1.00143	1.8005	0.868173	1.60619	-2.48054	1.29022	-2.09883	0.010972	-1.27469	-1.26757	0.396498	0.568136	-0.783916	1.57992	1.38344	0.987797	-0.200268	1.58768	-0.246657	-0.261578	1.24499	0.512226	0.853756	0.559413	0.772597	1.65771	0.830248	0.646153	-0.0994233	1.12936	1.41455	0.711779	-0.416917	0.431101	1.87931	1.1999	2.45726	1.25295	-0.365757	1.69853	1.71774	1.97931	0.112848	1.36355
CFHR4	0.718137	-0.649139	-1.23537	-2.09212	0.203566	-0.834282	-0.385304	-0.0869875	-1.12517	NA	0.796893	2.95918	1.73724	0.165181	-0.0183592	1.66598	-0.185658	0.560505	-0.386295	0.0720803	0.15266	-0.0961254	-0.970604	0.0791786	-1.36511	-0.395229	-0.876651	-1.02601	0.181754	-0.6729	-0.460221	-0.43029	-3.68389	-0.454169	-0.463804	-0.658152	-0.812912	-0.136133	-0.444587	-0.510195	0.872614	-1.6471	2.09349	0.455314	1.14463	-0.151159	1.46142	-1.74659	-0.976586
IGKV3D-20	1.46073	NA	NA	NA	NA	NA	NA	NA	NA	-2.37653	NA	0.85702	NA	NA	-0.579634	-0.12516	-1.60378	NA	NA	NA	NA	1.37287	NA	NA	NA	-1.24939	NA	NA	NA	NA	NA	NA	NA	NA	NA	NA	NA	NA	NA	NA	NA	-0.92459	NA	1.73651	-0.452329	2.04685	2.17504	-1.27995	NA
IGHV1-18	-1.23363	-4.23985	-2.6878	-1.53689	-1.28137	2.64375	NA	NA	-0.886309	-1.52217	-0.0169195	0.670699	-2.63475	NA	-0.54233	-2.57914	-1.06899	-2.94476	-2.16673	-2.01524	-3.92259	-2.0398	NA	NA	-2.27596	-1.67189	NA	NA	-1.26617	-0.588372	-1.95003	-2.09984	NA	-2.2665	-4.21938	NA	-0.0222097	-1.61894	NA	-1.72033	NA	-0.427258	-1.938	-0.595884	-1.10035	0.324949	0.130688	-0.00253159	NA
IGHV5-51	NA	NA	NA	NA	NA	NA	NA	NA	NA	NA	NA	NA	NA	NA	NA	NA	NA	NA	NA	NA	NA	NA	NA	NA	NA	-2.441	NA	NA	NA	NA	NA	NA	NA	NA	NA	NA	NA	NA	NA	NA	NA	NA	NA	-0.204116	NA	-1.27226	NA	-1.5401	NA
IGHV4-61	NA	NA	NA	NA	NA	NA	NA	NA	NA	NA	NA	-2.42161	NA	NA	NA	-1.51019	NA	NA	NA	NA	NA	NA	NA	NA	NA	NA	NA	NA	NA	NA	NA	NA	NA	NA	NA	NA	-1.61141	NA	NA	NA	NA	-4.49714	NA	NA	-1.99306	-0.627053	-0.649423	-0.483828	NA
IGKV1-8	-0.881561	NA	NA	NA	NA	-2.70862	NA	NA	NA	NA	NA	NA	-1.65151	NA	NA	-0.423266	NA	NA	NA	NA	NA	NA	NA	NA	NA	NA	NA	NA	-1.74464	NA	NA	NA	NA	NA	NA	NA	NA	NA	NA	NA	NA	NA	NA	NA	NA	NA	NA	-1.85397	NA
IGKV1-6	NA	NA	NA	NA	NA	NA	NA	NA	NA	NA	NA	-3.03136	NA	NA	NA	NA	NA	NA	NA	NA	NA	NA	NA	NA	NA	NA	NA	NA	NA	NA	NA	NA	NA	-3.14929	NA	NA	-1.9952	-3.14228	NA	NA	NA	NA	NA	NA	NA	-0.792001	NA	-2.90881	NA
HLA-DQB1	NA	NA	NA	NA	NA	NA	NA	NA	NA	NA	NA	-3.46621	-2.99596	NA	-1.5649	0.311785	NA	NA	NA	NA	NA	NA	NA	NA	NA	NA	NA	NA	NA	NA	NA	NA	NA	NA	NA	NA	NA	NA	NA	NA	NA	NA	NA	NA	NA	NA	NA	NA	NA
NRXN1	NA	-3.21356	NA	NA	-3.90042	-3.72989	NA	NA	NA	-4.58744	NA	NA	NA	NA	NA	NA	NA	-1.49302	NA	NA	NA	NA	NA	-1.66406	NA	NA	NA	NA	-3.43733	NA	-3.03249	NA	NA	NA	NA	NA	NA	-2.32816	NA	NA	NA	NA	NA	-3.11307	NA	NA	NA	NA	NA
NRXN1.1	3.10056	3.33594	4.14453	3.57735	3.97996	2.62776	3.91942	3.5294	3.2948	0.241704	2.87108	-1.93739	1.75648	0.301902	-1.04557	1.53855	3.66914	3.50903	4.15029	4.17555	4.28785	4.23255	4.086	3.17849	3.72549	3.9215	4.44587	4.36334	3.95106	4.25739	3.84698	4.28968	4.00956	4.21866	3.91161	3.76591	4.05044	3.3468	3.7733	4.08423	3.51446	3.68202	2.95461	2.70518	3.50201	2.88162	1.95219	3.84208	3.32479
NCAM1.1	-0.185232	-0.499765	0.66761	0.188987	0.639311	-1.6177	0.319826	-0.208216	-0.0641716	-2.25453	-1.28143	NA	-1.91096	NA	NA	-1.95686	0.569758	-0.425774	0.857357	0.436913	0.444805	0.817296	0.263416	-0.877658	-0.243097	0.872237	0.588177	0.645005	0.0318141	0.417708	-0.221103	1.09356	0.38275	0.669243	-0.309933	-0.285313	0.146242	-0.384019	0.425081	0.0234931	0.300519	0.357166	-0.419937	0.0218445	-0.0961071	-0.552815	-4.24179	1.5898	-0.278779
SPTAN1	NA	NA	NA	NA	NA	-5.30352	NA	NA	-5.40442	NA	NA	NA	-4.14382	NA	NA	NA	NA	NA	NA	NA	NA	NA	NA	NA	NA	NA	NA	NA	NA	NA	NA	NA	NA	-4.0903	NA	NA	NA	NA	NA	NA	NA	-4.36956	NA	NA	-6.02571	NA	NA	-0.253219	NA
DNM1	NA	NA	NA	NA	NA	NA	NA	NA	NA	NA	NA	NA	NA	NA	NA	NA	-1.94072	NA	-2.13321	-2.48838	NA	-1.41003	-2.72136	NA	-2.93048	NA	NA	-2.86705	NA	-2.69123	-2.21718	-2.34862	-2.47215	NA	NA	-4.04628	NA	NA	-3.29223	-3.3852	NA	-3.31013	NA	NA	NA	NA	-2.93336	NA	-5.1954
LILRA2	NA	NA	NA	-4.30317	-4.02966	-2.79824	NA	NA	NA	NA	-4.21562	NA	-3.36284	NA	NA	-1.98571	NA	NA	NA	-3.43299	NA	NA	-2.37579	NA	NA	-4.48568	-2.17825	-2.5556	NA	-3.09762	NA	-4.54458	NA	-3.36833	-4.69714	-2.54525	-3.69761	NA	-3.70951	NA	-2.46145	NA	NA	NA	NA	-3.11024	NA	-3.20185	NA
LMNB1	NA	NA	NA	NA	NA	NA	NA	NA	NA	NA	NA	0.857249	NA	NA	0.905227	NA	NA	NA	NA	NA	NA	NA	NA	NA	NA	NA	NA	NA	NA	NA	NA	NA	NA	NA	NA	NA	NA	NA	NA	NA	NA	NA	NA	NA	NA	NA	NA	NA	NA
NTRK3	-0.500542	-0.232309	-0.227789	-0.476925	0.0786527	-1.18048	-0.262457	-0.248497	-0.966646	-1.9629	-0.551653	NA	-1.14065	NA	-3.44597	-1.89656	0.857328	-0.129432	0.00705681	0.0917491	-0.288614	-0.0428632	0.256138	-0.417502	0.109821	0.341002	-0.0568713	0.631697	-0.38256	0.401226	-0.51531	0.0961747	0.100675	0.105586	-0.283961	-0.388423	-0.456594	0.0253134	0.13029	-0.107739	-0.351613	-0.218935	-1.04411	-0.328872	-2.10478	-0.503157	-1.70955	-0.460513	0.228855
EDNRB	NA	1.95358	NA	NA	-1.42026	1.41853	NA	NA	NA	NA	-0.853073	NA	NA	NA	NA	NA	-2.38159	NA	-2.11771	NA	NA	NA	-2.76957	1.94224	NA	-2.99559	-1.69925	-2.84911	-1.94571	NA	2.5506	-1.58484	NA	-2.02559	NA	NA	NA	NA	-2.05996	-2.88479	1.24934	NA	NA	2.38326	-2.05888	NA	0.843398	-1.97461	NA
MOG	2.62915	2.70816	2.75961	2.84393	3.43033	3.03503	3.09023	3.75359	3.43832	0.765415	1.70918	-0.768602	1.80337	0.232961	1.46122	0.561466	2.75254	2.68648	3.20618	3.3309	3.19931	2.70646	3.75052	2.43478	3.78618	3.59292	3.1146	3.43622	2.81983	3.37395	2.71102	3.27828	3.02751	2.99128	3.65184	2.85091	3.46267	2.46842	3.60007	3.48388	2.99876	2.84784	2.49267	2.07129	2.77816	2.93686	1.83972	1.31576	2.56966
HSPA1B	-2.24862	-2.50065	-0.251048	-1.07441	-1.68648	-1.63146	-1.21421	-1.44069	-0.812542	-1.02507	-1.47823	-0.515227	0.933979	-0.498666	-1.12141	-2.43627	-1.91636	-1.57081	-1.77676	-1.58267	-1.71564	-0.366386	-1.18852	-2.13183	-1.31303	-1.02816	-0.530277	-1.59758	-1.57237	-0.783499	-1.56313	-1.44728	-2.40847	0.475289	-1.3589	-1.45818	-2.1602	1.34911	-0.182286	-1.09388	-1.95951	-0.0260996	0.0441487	-1.58742	-0.690712	-1.92204	-1.85237	-0.539593	-1.72857
PSMB9	-1.60783	-1.41822	-1.32573	-3.02995	-1.17564	-1.18894	-1.3575	-0.53693	-0.957095	-0.513942	-2.33582	0.543238	-0.964201	NA	0.437716	-1.75993	-15.5324	-1.07996	NA	NA	-1.30123	-1.37121	NA	-2.74055	NA	NA	-1.34196	NA	-1.54232	NA	-1.57153	NA	NA	-2.50342	-6.18472	-6.03034	NA	-2.13291	NA	NA	-1.31769	-5.3355	-2.92828	-1.72977	-2.58295	NA	-2.17703	-3.90115	-4.55284
DDX39B	NA	NA	NA	-3.20788	NA	NA	-2.18858	NA	-0.607952	NA	NA	NA	NA	NA	NA	NA	NA	NA	NA	-3.37601	-8.16099	NA	-2.32789	-2.38637	NA	NA	NA	NA	NA	NA	NA	NA	NA	NA	NA	NA	-2.06562	NA	NA	NA	NA	-3.96539	NA	NA	-3.91945	NA	NA	NA	NA
C2	NA	-3.69102	NA	-3.89322	NA	-2.50922	NA	NA	NA	-3.3327	NA	-3.43329	NA	NA	-3.5962	-2.25105	-3.56332	NA	NA	NA	NA	NA	NA	NA	NA	NA	NA	NA	NA	NA	NA	NA	NA	-3.97512	NA	NA	NA	NA	-3.50212	NA	NA	NA	-3.86887	NA	NA	-2.46504	NA	NA	NA
GABBR1	NA	NA	-2.95588	NA	-3.04834	NA	-3.00108	-3.17233	-3.64658	NA	NA	NA	NA	NA	NA	NA	NA	NA	-2.59759	-2.79611	-2.74224	NA	-1.91884	NA	-3.00264	-2.61174	-2.51108	-2.16105	-4.413	-2.15763	NA	-2.28835	NA	-2.57485	-2.56508	NA	NA	NA	-2.63388	-2.22437	-4.55327	-2.16595	NA	NA	-2.91796	NA	NA	-3.24953	NA
GBA	NA	-2.70616	NA	NA	-2.17039	NA	-1.11913	-2.9253	-2.12824	NA	-3.11252	-2.28805	NA	NA	NA	-1.11989	NA	NA	-1.94586	-1.73085	-2.56239	NA	-1.40219	NA	NA	-3.19624	-2.03789	-1.65777	NA	NA	-1.11409	-0.902515	NA	NA	-1.43569	-1.41625	NA	NA	-3.51799	-2.05162	NA	-0.863522	NA	NA	-1.15036	-1.57801	NA	NA	NA
A0A0G2JLL6	NA	-2.10737	NA	-1.93164	-1.41413	NA	-2.39792	NA	NA	NA	NA	NA	NA	NA	NA	NA	-2.07359	NA	-1.83964	-1.91126	-2.12889	-1.71397	-1.75282	NA	NA	NA	-1.79835	-1.88626	-2.02955	-2.17719	NA	NA	-1.95778	NA	NA	-2.65858	-2.62908	NA	NA	-2.64907	-1.7009	NA	NA	-2.42374	NA	NA	NA	-1.06761	NA
LAIR2	3.0826	3.73603	2.45883	3.26311	2.88176	3.03307	2.29506	2.17497	3.1131	3.34835	1.84231	2.89973	3.01527	0.694545	3.83392	3.68704	2.87541	1.88319	2.39717	-0.874253	2.3904	2.91241	NA	1.95221	1.71288	2.35801	2.37111	NA	1.99599	NA	1.62544	2.75223	-0.683491	2.95944	1.47624	2.04322	NA	1.30911	1.8304	1.11689	2.00487	1.3955	2.69596	3.3028	1.72749	3.15877	NA	2.02955	NA
LAIR1	0.604046	1.4473	-0.381372	1.40139	0.369037	-0.0737586	-0.468694	-0.227373	0.535317	0.787241	-1.12325	-0.0138519	0.864296	NA	1.31803	0.751763	-0.51787	-0.495166	-0.12727	-0.437057	-0.071084	-0.382192	-0.482178	-0.258309	-0.454498	-0.0944649	-0.996522	-0.0681589	-0.135309	0.00324372	-0.65529	-4.05338e-05	-0.611452	-1.27885	-0.736869	-0.281633	-0.384609	-0.886962	-0.31255	-0.453453	-0.162283	-0.611655	0.203243	0.131698	0.100607	0.544044	-0.727053	-0.215267	-0.329385
IGHA2	3.12462	1.1837	1.28973	-1.29876	1.78396	2.72306	0.0318891	0.767669	3.17759	1.95676	2.33891	4.88936	3.51857	0.532437	2.80719	2.58626	2.32795	-0.863815	1.67423	-1.27666	1.63639	1.92316	0.0824094	0.344211	1.33692	1.61038	0.3263	0.466949	2.02756	1.23888	0.812282	1.64539	0.43626	2.30716	1.81974	1.31757	1.24091	0.392678	0.549504	0.767616	-0.0432772	0.699334	2.30334	3.53569	3.3438	3.66407	6.80594	1.65705	-0.168502
HLA-DRA	-2.71637	-1.99631	-4.7818	-2.6517	-4.11739	-1.79801	-3.69009	NA	-3.26276	NA	NA	-3.77366	-2.73482	NA	-2.23818	-1.37089	-4.01534	NA	-4.06386	-3.32051	NA	NA	NA	-3.46836	-3.56584	-2.98961	NA	-5.23763	NA	-3.56785	NA	-4.32604	-4.77856	-4.07691	-3.43857	NA	-3.44858	NA	NA	-2.91618	-4.44135	-3.0846	-2.76837	-6.36458	-2.8064	-1.42461	NA	NA	NA
LILRA3	NA	NA	NA	-1.46661	NA	-2.66142	NA	NA	-3.06972	NA	NA	NA	-0.912572	NA	0.191083	-2.55118	-1.19601	NA	-1.32343	NA	-4.35107	NA	NA	NA	-0.251493	NA	NA	NA	NA	NA	NA	-2.14029	NA	-4.02739	NA	NA	NA	NA	NA	NA	NA	NA	NA	-0.278388	-1.37939	NA	NA	-0.938626	NA
MAPT	-0.863914	-1.82335	-0.681061	-1.45243	0.347859	0.019927	0.355438	-1.10749	-0.77376	-1.30197	-1.76772	NA	-1.17022	NA	-2.3913	-3.17019	-1.45731	-1.18041	-0.874966	NA	-0.548319	-0.441485	NA	-1.83742	-2.36097	-1.02905	-0.246374	-0.931088	-1.28884	-1.3326	-1.03517	NA	-2.4669	-0.294573	NA	-1.49019	NA	-2.64073	-1.51363	-3.57747	-0.278135	NA	-1.12424	-0.589365	-2.42259	NA	-3.99593	0.934621	-1.09713
EPHB6	-2.43202	-1.81285	-1.03625	-1.56052	-1.20204	-2.16114	-0.534398	-0.724377	-1.2671	NA	-2.66564	NA	-3.22158	NA	NA	-2.94123	-2.81511	-1.70019	-0.837301	-0.638438	-0.685496	-1.36775	-0.699171	-1.99077	-0.973395	-1.49186	-1.11014	-0.537794	-1.24404	-1.20135	-0.752635	-0.747976	-1.56545	-0.473749	-1.14308	-1.08949	-1.06025	-1.33391	-0.921638	-0.466727	-1.83282	-0.534702	-1.59869	-3.39164	0.230121	-0.575713	-2.08709	-0.781404	-0.839001
RBM8A	-3.21692	NA	-2.61628	NA	NA	NA	NA	NA	NA	-1.48406	NA	-2.5456	-0.669053	NA	-2.69352	-4.36623	NA	NA	NA	NA	NA	NA	NA	NA	NA	NA	NA	NA	NA	NA	NA	NA	NA	NA	NA	NA	NA	NA	-4.40649	NA	NA	-1.5005	-3.67025	-3.4177	NA	NA	NA	NA	NA
STMN3	NA	NA	NA	NA	-2.50528	2.97471	-2.38792	-0.901577	NA	NA	NA	NA	1.91713	NA	NA	NA	NA	1.72951	-3.84202	-3.93084	1.80009	NA	NA	NA	NA	NA	NA	NA	NA	NA	-1.319	-5.26525	0.163556	3.32277	-4.09327	-6.20483	NA	NA	-4.76165	-4.93768	NA	-0.107419	NA	1.35872	NA	-1.79718	NA	NA	0.621164
A0A0J9YY99	NA	NA	NA	-2.00171	NA	0.575591	NA	NA	-1.82613	-1.03225	-1.28816	0.71764	-1.12787	NA	-1.69715	-1.52697	NA	NA	NA	NA	NA	-0.845046	NA	NA	NA	NA	NA	NA	NA	-3.02387	NA	NA	NA	-1.0306	NA	NA	-0.39195	-2.71694	NA	NA	NA	NA	-1.54345	-0.423823	-0.580333	-0.474143	-0.0812332	-0.260579	NA
TPM1	NA	NA	NA	NA	NA	NA	NA	NA	NA	NA	NA	-0.771597	-1.60046	-1.94615	-1.1621	NA	NA	NA	NA	NA	NA	NA	NA	NA	NA	NA	NA	NA	NA	NA	NA	NA	NA	NA	NA	NA	NA	NA	NA	NA	NA	-2.4305	-3.15611	-4.08709	-4.17773	NA	NA	NA	NA
PROS1	0.25733	0.885674	2.0613	1.71307	1.51064	0.735646	2.844	2.31999	2.94397	-1.1595	3.39537	2.31701	2.25106	0.210687	2.30694	2.33319	0.667526	0.703118	1.5786	2.50902	2.77146	0.965149	2.34132	0.736241	1.25257	0.665668	2.04605	2.16033	1.54134	2.02639	3.10319	0.705462	1.15757	1.78262	1.93913	1.71292	1.40175	1.36252	0.605647	3.13723	1.69539	2.93171	2.53317	1.36908	2.80031	3.70018	2.37362	0.615874	2.40212
NRXN3	1.96781	2.67012	3.27692	2.09473	3.28487	1.46058	3.23685	3.20218	2.50553	-2.06557	1.73109	-2.019	0.532659	-0.349502	-2.99226	0.595479	2.57364	2.61986	2.98602	3.44395	3.5066	3.10953	2.79946	2.73139	3.12871	2.80981	3.25218	3.55407	3.05505	3.32276	2.97655	3.47358	2.55305	3.54601	3.29077	2.83396	2.77368	2.48196	2.84215	2.9842	2.33294	2.24893	2.06625	1.18296	2.70259	1.43324	0.583342	2.68971	2.22849
PROCR	1.10553	1.87322	1.39039	2.50183	0.946133	0.747138	0.997415	1.26881	1.22439	1.50749	-0.549436	-0.848531	0.757371	-3.7536	-0.275452	0.114237	0.647157	0.617029	0.393628	1.44716	1.49087	0.764683	1.82396	0.803172	1.6255	1.52612	1.01636	1.49187	0.812551	1.89054	0.00853899	1.80488	2.0516	1.68592	1.5539	0.777892	1.44175	0.973476	1.35171	2.58979	0.990694	1.11255	1.20032	0.511945	1.55078	1.25977	-0.921648	1.13509	0.482856
PRG4	-2.52709	-4.53595	-2.00812	NA	NA	NA	-0.390889	-1.91403	-0.581417	NA	-0.0407912	-0.284644	-1.56404	-3.10452	-1.39525	-1.29891	-1.95338	NA	-1.78284	-1.43177	-0.976112	NA	-0.851062	-3.3764	-2.86594	-1.77491	-2.25466	-1.47046	NA	NA	-0.845121	-1.5895	NA	NA	-0.833591	-0.579109	-3.03935	NA	-3.91806	0.169399	-2.78995	-1.1896	-1.04272	NA	-3.48123	NA	-1.69278	NA	-0.857838
GABRA1	NA	NA	NA	-0.727408	NA	NA	NA	NA	-0.176572	NA	NA	NA	-1.74653	NA	-1.96596	0.789531	-0.595446	NA	-2.38895	-2.40682	NA	NA	NA	NA	NA	0.103217	0.910703	NA	NA	NA	-1.99963	NA	NA	NA	-2.94894	-2.47789	NA	NA	-0.0648277	-2.41187	NA	-2.09336	NA	NA	-1.33509	-1.54927	NA	NA	-1.05368
HLA-DPA1	-2.88117	-4.8772	-6.2884	NA	NA	-3.35682	-3.6483	NA	-5.0631	NA	NA	-3.72924	-2.55491	NA	-4.92284	-0.0839303	-6.70859	NA	-4.3953	-3.5696	NA	NA	-5.73399	-3.41449	-5.5384	-4.03128	NA	-5.48433	NA	NA	NA	NA	NA	-3.75286	-3.8537	NA	-3.69839	NA	NA	-5.54241	NA	NA	-6.04086	NA	NA	-2.55018	NA	NA	NA
HLA-A	NA	-3.07122	NA	NA	NA	NA	NA	NA	-3.01427	NA	NA	NA	NA	NA	NA	-1.74976	NA	-4.97906	NA	NA	NA	NA	-2.37691	NA	-3.80976	NA	NA	-2.6006	NA	NA	NA	NA	-4.96634	NA	NA	NA	NA	NA	NA	NA	-4.01915	NA	NA	NA	NA	NA	NA	NA	NA
HLA-DPB1	-1.7355	-0.859241	-4.60232	-2.27217	NA	-0.168769	NA	NA	NA	NA	NA	-0.0141491	-0.732535	NA	0.377317	2.41449	-2.20711	NA	-1.98941	-2.2412	NA	NA	-2.7396	-0.702439	NA	-2.31266	-4.20447	NA	-2.79858	-0.504707	-2.58837	-3.55078	-3.38619	NA	-2.48032	-4.03247	-3.20299	NA	NA	NA	-2.31816	-1.75749	-1.36962	NA	-1.96146	-1.63978	-2.05585	NA	-3.24592
HLA-DRB1	-2.59798	-2.67926	NA	NA	NA	-2.00377	-1.19145	-3.71424	NA	NA	NA	NA	-2.41786	NA	-2.58406	-0.0746883	NA	NA	NA	-3.09445	-4.38268	-3.85804	NA	-2.90089	NA	NA	NA	NA	-4.19558	NA	NA	-4.20818	NA	-2.55416	-3.14466	NA	-2.74623	NA	NA	-3.15626	NA	NA	-2.39062	NA	-2.90295	-1.54522	NA	NA	NA
VWA7	NA	NA	NA	NA	NA	NA	-4.42293	NA	NA	NA	NA	NA	-2.18622	NA	NA	NA	NA	NA	-2.78574	-1.6915	NA	NA	-2.71614	NA	-3.42682	-3.26479	-3.02707	-2.3556	NA	-2.82502	-3.35405	-2.9901	-2.92816	-4.07032	-2.70014	NA	NA	NA	-3.05269	-2.77982	NA	-3.22017	NA	NA	-2.85087	NA	NA	NA	-2.7071
TNXB	0.797221	1.41298	0.910805	2.44656	1.08821	1.57371	1.08961	0.846572	1.07329	0.708936	1.47569	0.334908	1.75186	-1.19614	0.854893	0.505336	1.59755	1.38913	1.29836	1.36181	1.71465	1.8742	1.57593	1.20095	1.71547	1.59401	1.37204	1.5684	0.662121	1.51986	1.35716	1.79709	1.27375	1.87893	1.7098	1.81444	1.74362	0.725942	1.37175	1.71072	0.982607	1.57152	1.02777	1.54604	1.681	2.06441	1.60132	1.28355	0.860882
SELENOP	1.90573	1.64285	2.22453	1.90265	2.11348	1.07855	2.8805	2.34539	2.84614	1.19344	3.20506	2.54664	2.61163	0.27588	2.28203	3.6105	1.74212	0.941986	2.42574	2.45896	2.76376	1.6673	2.37244	1.32699	1.32782	2.50234	2.00633	2.14762	1.74324	1.87104	2.77368	2.21461	2.19987	2.00496	2.35946	2.4902	2.04747	1.46917	1.12835	2.67467	2.78992	1.45743	3.15142	2.78723	2.27837	0.725643	2.38442	1.43935	1.78723
ASAH1	-2.03442	-0.878127	-1.82374	0.171593	-1.02591	-0.691208	-0.0429548	-0.461595	-0.908961	NA	-1.3447	NA	-2.51484	NA	-4.2362	0.701166	-2.32691	-1.81191	-1.03714	1.3122	-0.127802	-1.28095	0.980878	-1.74088	0.857433	-1.00089	-0.117672	0.912833	0.167556	-0.924853	0.739544	0.914037	0.505093	-0.450213	0.658523	-0.484624	0.186832	-2.26271	-1.41311	0.418692	-1.20054	-0.697408	-2.66962	NA	-1.0134	-0.0150475	NA	NA	-0.700347
ATP6AP2	NA	NA	-0.257184	NA	NA	NA	0.252611	-1.17139	-0.304149	NA	-1.47573	NA	NA	NA	NA	-1.02197	NA	NA	NA	1.08148	-1.37937	NA	-2.21254	NA	NA	-0.0363719	NA	0.136434	NA	-3.57258	0.716454	NA	NA	NA	NA	NA	NA	NA	NA	-1.13645	NA	1.41889	NA	NA	NA	0.14269	NA	NA	-1.13902
UBE2L5	-2.1273	-3.02583	NA	NA	0.89577	-2.38812	NA	NA	NA	2.25775	NA	-1.45823	NA	0.688142	-1.32642	-2.26731	-1.50233	-1.91382	NA	NA	NA	1.61064	NA	-0.50433	NA	NA	-3.82148	NA	-2.66726	-2.66291	-1.88502	0.396968	NA	NA	NA	-2.16204	-2.14886	-1.59625	NA	NA	-2.54014	NA	NA	-1.09005	NA	NA	-2.63673	NA	NA
IGHM	-3.20303	NA	-4.06017	NA	NA	-0.715955	NA	NA	-3.03748	0.0961657	-0.546511	1.54716	-0.307679	NA	-2.31397	-0.752274	-1.49444	-1.35287	NA	NA	-4.45815	-2.77519	-2.01594	-0.944443	NA	NA	NA	-2.62528	NA	-2.31809	-2.32443	NA	-4.87828	-2.28943	-3.32535	-6.1556	-1.55483	-3.37057	NA	NA	NA	-0.809576	0.548552	2.77278	3.41485	3.27209	1.67932	1.78731	NA
CTSD	5.08425	5.66414	4.93013	5.53077	5.96537	5.47313	5.91577	5.79372	5.54425	1.86331	4.2523	2.07786	3.5223	1.92323	2.4258	4.07699	4.99752	5.41542	5.08189	5.02628	6.02082	5.44156	5.70034	4.63041	5.6253	5.61253	6.00074	5.71341	5.97863	5.14838	5.17287	5.6579	5.08922	5.74901	5.62397	5.11827	5.05268	4.04326	4.88922	5.67045	4.50533	4.53136	4.49266	3.56666	4.56034	5.22294	3.71958	4.02399	2.85549
UROD	NA	NA	NA	NA	NA	NA	NA	NA	NA	NA	NA	NA	NA	-2.38196	NA	NA	NA	NA	NA	NA	NA	NA	NA	NA	NA	NA	NA	NA	NA	NA	NA	NA	NA	NA	NA	NA	NA	NA	-1.6146	NA	NA	NA	NA	NA	NA	NA	NA	NA	NA
ABHD14A-ACY1	NA	NA	-4.45997	-2.39488	NA	NA	-1.20014	NA	-3.24952	NA	-2.47345	NA	NA	NA	-2.20026	NA	-2.54266	NA	-2.31416	-0.285849	-1.65918	-2.16845	-1.09597	NA	-2.2593	-2.22065	-0.798311	-0.765443	-2.40435	-2.32849	-0.99417	-1.73358	-1.96846	-3.39944	-1.02739	-3.76353	-1.95351	-2.38801	-2.47798	-0.303856	-2.0702	-0.546803	NA	NA	-1.20837	-1.6398	NA	NA	-1.05277
ADGRG1	NA	-4.38662	-3.92445	NA	-5.43192	NA	-4.25444	-5.42748	-5.83032	NA	NA	NA	NA	NA	NA	-5.5528	NA	NA	-3.73533	-4.81073	-4.92339	-5.94697	-5.78592	NA	NA	-4.49613	-6.16152	-3.06703	NA	NA	-5.59949	-3.91968	-4.31969	-6.96484	-2.36431	-4.98579	-4.44617	NA	NA	-2.44158	-5.61878	-2.91924	NA	NA	-3.58048	-4.59038	NA	NA	-5.25136
DPYSL2	NA	NA	NA	NA	NA	NA	NA	NA	NA	NA	NA	-1.42285	NA	NA	NA	NA	NA	NA	NA	NA	NA	NA	NA	NA	NA	NA	NA	NA	NA	NA	NA	NA	NA	NA	NA	NA	NA	NA	NA	NA	NA	-2.39582	NA	NA	NA	NA	NA	NA	NA
BMPR2	-1.95257	-1.94518	-1.81439	-2.26253	-1.69982	-3.02823	-1.90373	-2.05697	-2.28668	NA	-3.12952	NA	NA	NA	NA	-4.33291	-1.53642	-1.37535	-1.49372	-2.52353	-1.98726	-1.88449	-2.30634	-2.22584	-3.33138	-1.38231	-1.73527	-1.80816	-1.96672	-1.31223	-2.25688	-1.86977	-2.09458	-1.79056	-2.15785	-1.02473	-2.17917	-2.57942	-1.63178	-2.3673	-1.80366	-1.59665	-2.86839	-2.48761	-3.07226	-2.13743	-2.52682	-1.82665	-2.15778
CNTN2	4.35669	4.69603	4.76587	4.30743	4.86669	4.59714	4.80044	4.60318	4.7355	-0.918313	3.85167	-1.28169	2.83275	1.91273	-0.465386	2.52618	4.7149	4.43419	4.82781	4.53923	4.83701	4.73805	4.86004	4.37316	5.08158	4.62173	4.9082	4.88599	4.81978	4.61389	4.46661	5.42974	4.66768	4.76245	5.11215	4.57613	4.84438	3.8305	4.46877	4.59321	4.38753	4.32283	3.89978	4.16168	3.897	3.31279	2.60862	3.55607	3.77562
FCGR3A	-0.0744999	1.37175	-0.40778	-0.0539287	-0.62524	1.03457	-0.449598	0.414574	0.0387584	0.553834	-0.360766	0.883048	2.04532	NA	1.52837	0.508604	0.0698815	-0.562891	0.0225932	0.866581	-0.890927	-0.766726	-2.11038	-0.608731	0.574262	0.458951	-1.15024	-0.288094	-1.11049	-0.257946	-0.560951	0.217371	0.235634	-0.305986	0.790617	-0.536976	0.713372	-0.133682	0.38254	0.0881766	-0.198517	-0.0415276	0.193278	0.428584	1.38637	1.91662	-0.299289	1.25616	-0.605745
JAML	NA	-3.08475	NA	NA	-2.58236	-2.442	-2.79082	-3.06563	-1.75448	NA	NA	-0.376696	-0.8978	NA	0.0832478	-0.00820826	NA	NA	NA	-2.98788	-3.00441	-2.66076	-2.46512	NA	NA	NA	-4.501	NA	NA	NA	NA	NA	-4.53456	-3.01271	NA	-2.56209	-2.44629	NA	-4.65044	-2.45594	NA	NA	-2.76727	-2.9195	-1.87111	-1.07762	-2.83488	NA	NA
HLA-A.1	NA	-1.13422	NA	-3.26636	-3.88457	NA	-1.88789	NA	NA	NA	-3.94853	NA	-2.79918	NA	-4.37143	-0.207516	-4.21133	NA	NA	NA	-2.92354	NA	NA	NA	NA	NA	NA	-3.13904	-3.01006	NA	NA	NA	-4.26429	NA	NA	-4.52668	NA	-2.98805	-2.60399	NA	NA	NA	NA	NA	NA	NA	NA	NA	NA
NPTXR	3.46516	3.90364	4.59076	3.8809	4.56644	2.8745	3.94301	4.07333	3.28351	-0.186702	2.77083	-1.39122	2.08293	0.809215	-0.257832	1.75423	4.44824	3.90897	4.4107	4.5589	4.56152	4.71386	4.28457	4.07833	4.09359	4.5104	4.81776	4.86705	4.48828	5.20917	4.02923	4.54566	4.54696	4.89436	3.6423	4.1771	4.09396	3.59735	4.33058	4.33963	4.3907	3.38773	3.26268	3.36476	3.80712	2.39761	0.995892	4.03968	3.83083
IGHG3	-1.56784	NA	-2.16229	NA	-2.02863	2.94199	NA	NA	NA	-1.56345	NA	-1.08188	NA	NA	NA	NA	-3.70295	NA	NA	-2.34743	NA	-2.03365	NA	NA	-2.84987	-2.56902	NA	NA	NA	-1.99265	NA	-2.21107	NA	NA	NA	-2.38876	-0.0600449	-3.07513	-3.44239	-3.1713	NA	NA	NA	-1.49125	-1.96466	-0.726144	-1.27031	0.593795	NA
IGHA1	2.82173	0.637419	1.55591	-1.78459	1.45906	2.89823	0.259268	0.723618	2.47161	2.43101	2.2262	5.12718	2.63741	-0.38932	3.21341	2.59256	0.977439	1.30675	1.30667	-1.58142	0.374129	2.48554	-0.46938	0.258055	1.9688	1.45532	0.0740745	0.290783	1.42895	1.03497	0.696392	1.77914	0.518885	2.80787	1.50137	0.955445	1.51873	0.26921	-0.452541	0.846562	0.113281	0.61279	1.70028	4.48619	3.42137	3.76007	7.88031	2.3751	-1.14495
IGHG2	2.21993	-0.0657625	0.937872	1.75646	0.276404	2.96271	0.823495	-0.218066	0.747161	2.67349	1.84753	4.71301	0.957222	-3.47588	1.11045	1.18903	0.355524	-2.02291	-0.0823891	-0.0804042	-1.11321	0.809531	-0.074707	-0.975971	0.291455	2.24315	-2.90258	-0.622765	-1.79032	0.265919	0.729775	0.587226	-0.204654	0.605663	0.389896	0.306824	1.8489	0.438627	0.128868	-0.1308	-1.33848	0.289394	1.91058	2.59121	1.45563	3.24781	2.22328	3.04303	-2.76476
IGHA2.1	NA	NA	NA	NA	NA	NA	NA	NA	NA	NA	-2.64848	0.00400059	NA	NA	-0.58275	NA	NA	NA	NA	NA	NA	NA	NA	NA	NA	NA	NA	NA	NA	NA	NA	NA	NA	NA	NA	NA	NA	NA	NA	-3.95193	NA	NA	NA	-2.97638	NA	NA	-2.73879	NA	NA
FBXO2	-3.74032	NA	-3.96349	-3.2631	-1.78657	NA	-2.89611	-2.76364	NA	NA	NA	NA	NA	NA	NA	NA	-1.63484	-3.20327	-2.47007	-2.41299	-2.48138	-2.54657	-2.34068	-3.38317	-3.03723	-3.31116	-2.10055	-2.13679	-1.6502	-2.6271	-2.3533	-2.79067	-3.2513	-2.77267	-3.93939	-2.49484	-2.30634	NA	-2.78381	-2.07239	-2.40313	NA	-2.99435	NA	-3.20511	NA	NA	NA	NA
PPT1	NA	NA	NA	NA	NA	NA	-3.53762	-3.3417	-3.94572	NA	NA	NA	NA	NA	NA	-2.55525	NA	NA	NA	-2.85866	NA	NA	-3.75776	NA	NA	NA	NA	NA	NA	NA	-2.24306	NA	NA	-4.6786	NA	NA	NA	NA	NA	-3.00331	NA	-2.19232	NA	NA	NA	-3.78008	NA	NA	NA
IGKV1D-33	NA	NA	NA	-3.63786	NA	NA	NA	NA	NA	NA	NA	NA	NA	NA	NA	NA	NA	NA	NA	NA	NA	NA	NA	NA	NA	NA	NA	NA	NA	NA	NA	NA	NA	NA	NA	NA	NA	NA	NA	NA	NA	NA	NA	NA	NA	-2.40032	NA	NA	NA
SGCE	0.00582262	0.133791	0.455517	0.145816	0.83234	-0.234554	0.987063	0.545607	0.797762	0.447517	-0.428207	0.315918	-0.722827	NA	-2.66654	-1.18084	0.350262	0.155221	0.600153	1.0587	1.11857	0.821203	1.23081	-0.0692583	0.938632	0.552393	0.772129	1.0749	0.57139	0.765603	0.363915	0.675944	0.398659	1.19153	0.440499	0.608963	0.86885	0.0968563	0.29694	1.0737	0.199685	0.401006	0.126435	-0.216058	0.127115	0.86904	-0.378418	-0.621234	0.308019
A0A2R8Y3M9	4.34411	3.75599	4.28493	3.87861	3.67475	4.41621	4.2036	4.50694	4.64063	3.62631	5.0425	4.723	5.37383	1.87237	4.61665	3.97228	3.81121	2.73501	3.88334	3.18549	3.95063	4.08687	3.84564	2.73854	4.67695	3.82458	3.62908	3.51258	3.76077	4.01436	3.43541	4.2919	3.28014	4.32785	4.20996	4.6519	4.38194	3.30074	3.877	4.03288	4.10325	4.36636	5.28496	4.16285	5.38993	4.8781	4.37616	4.96885	2.91141
COCH	-3.42403	-2.29935	-3.59193	NA	-1.95236	-2.10365	-2.70323	-2.61686	-2.1841	NA	NA	NA	NA	1.1974	NA	NA	-1.96665	0.0818805	-2.50336	-1.7989	-1.63607	-4.40534	-2.40132	1.5487	NA	-1.74227	-2.89271	-1.46138	-3.5536	-1.44664	NA	-2.27967	-4.29875	-2.49443	-1.18528	-2.25481	-2.4502	0.121344	-2.34507	-1.11046	NA	-1.78668	-3.76648	NA	NA	NA	NA	NA	NA
GSS	-1.76176	-0.908922	-1.59295	-1.18834	-1.2747	-1.54092	-0.352462	-1.13979	-1.73698	-1.23044	-1.72712	-1.10923	-1.22696	0.299522	-0.380945	-1.94536	-1.57952	-1.43815	-0.882549	-0.358341	-0.883172	-1.05468	-0.766477	-1.06295	-1.66002	-1.26104	-0.574933	-0.403073	-1.3533	-0.578547	-0.688581	-1.27962	-1.11331	0.0085908	-1.24105	-1.17707	-1.16857	-1.26429	-0.477142	-0.737539	-0.991439	0.120869	-0.904031	-0.87606	-0.429557	-0.857416	-1.95718	0.426377	-0.994021
CD9	-0.223893	-0.159026	-0.796172	NA	0.185611	-0.280479	0.336096	0.62529	-0.673932	-3.19339	-0.593512	NA	-2.29286	NA	-2.20904	NA	0.237569	0.701428	-0.0327081	NA	1.20482	0.162175	NA	-0.27589	1.27846	-0.118788	1.18401	-0.0720904	1.42813	NA	0.302533	0.584829	NA	0.22691	0.990039	0.0188733	0.218958	-0.591308	-0.126096	0.244655	-0.368748	-0.325645	-1.56385	NA	-1.59135	-1.5273	-0.355957	-2.12636	-1.9983
CD47	NA	NA	NA	NA	-3.04956	NA	-3.72204	NA	NA	NA	NA	NA	NA	NA	NA	NA	-4.19726	NA	NA	NA	NA	NA	NA	NA	NA	NA	-3.00369	-3.79206	NA	-3.52661	NA	-2.55901	NA	NA	NA	NA	NA	NA	NA	-3.79097	NA	-2.79658	NA	NA	NA	NA	NA	NA	NA
COL11A1	-3.50662	-3.14772	-2.95313	-2.44632	-3.33065	-2.86905	-2.98681	-2.97017	-3.21453	-1.55997	-3.47348	NA	-2.36328	NA	NA	NA	-2.57347	-2.79451	-2.29361	-1.9501	-2.76078	-2.74319	-2.19854	-3.4129	-2.50674	-2.26954	-2.68655	-2.61481	-2.6329	-2.52226	-3.69631	-2.38145	-3.1415	-2.46327	-2.48264	-2.86472	-2.73713	NA	-2.26126	-2.90626	-4.95581	-2.4843	-3.62453	NA	-3.29321	-4.51514	NA	-2.52237	NA
TLR2	NA	NA	NA	NA	NA	-2.67897	NA	NA	NA	NA	NA	NA	NA	NA	-4.54398	-3.7705	NA	NA	NA	NA	NA	NA	NA	NA	NA	NA	NA	NA	NA	NA	NA	NA	NA	NA	NA	NA	NA	NA	NA	NA	NA	NA	-2.66816	NA	NA	NA	NA	NA	NA
ATP2B2	NA	NA	NA	NA	NA	NA	NA	NA	NA	NA	NA	NA	NA	NA	NA	NA	NA	NA	NA	NA	NA	-4.21421	NA	NA	NA	-3.99193	-3.24816	NA	NA	NA	NA	NA	NA	-3.71007	NA	NA	NA	NA	NA	NA	NA	NA	NA	NA	NA	NA	NA	-0.744023	NA
ADGRB1	NA	NA	-0.451016	NA	NA	NA	-0.475452	-0.855901	-0.871735	NA	NA	NA	NA	NA	NA	NA	NA	NA	-0.628674	0.125191	-0.949688	NA	-1.06147	NA	-3.5996	NA	-1.76764	0.0330988	NA	-1.35502	0.0933736	-1.46427	NA	-1.85188	0.184928	-1.07599	-1.77234	NA	NA	0.234816	-1.89178	0.188693	NA	NA	0.274504	-1.14936	NA	-1.07948	-0.137146
TPM4	NA	NA	NA	-3.21394	-3.69477	NA	NA	NA	NA	NA	NA	-1.61688	-4.12564	NA	-2.28771	NA	NA	NA	NA	NA	NA	NA	NA	NA	NA	NA	NA	NA	NA	NA	-14.987	NA	NA	NA	NA	NA	NA	NA	NA	NA	NA	-3.91317	NA	NA	NA	NA	NA	NA	NA
DTD1	-1.2749	-1.24898	0.114161	-0.361209	0.45315	-1.1104	-0.308699	-0.100486	0.13524	-2.82618	-2.28955	-6.00206	-2.00945	NA	NA	-2.65277	-0.020875	-0.4226	-0.331182	-0.0366804	-0.717438	-0.556356	0.101461	-1.1298	0.496848	-0.949612	0.226524	0.0741425	-0.362476	0.557528	-1.11207	-0.00133529	-1.23011	0.0243201	-0.100251	-0.0108171	-0.452314	-1.9432	0.351956	0.70146	-1.15003	-0.536527	-0.545153	-2.58817	-0.243214	-0.982853	-1.70065	-0.98628	-0.908821
PRPS1	NA	NA	NA	NA	NA	NA	NA	NA	NA	NA	NA	NA	NA	-3.16441	NA	NA	NA	NA	NA	NA	NA	NA	NA	NA	NA	NA	NA	NA	NA	NA	NA	NA	NA	NA	NA	NA	NA	NA	NA	NA	NA	-1.39017	NA	NA	NA	NA	NA	NA	-1.61282
A0A2R8Y7X9	NA	NA	NA	NA	NA	NA	NA	NA	NA	NA	NA	NA	NA	2.51229	NA	NA	NA	NA	NA	NA	NA	NA	NA	NA	NA	NA	1.82187	-1.21909	NA	-1.97505	NA	-1.60156	NA	-0.104438	NA	NA	NA	NA	2.65853	NA	NA	1.88967	1.52356	NA	NA	NA	NA	NA	1.28525
EPB41	NA	NA	NA	NA	NA	NA	NA	NA	NA	NA	NA	NA	NA	NA	NA	NA	NA	NA	NA	NA	NA	NA	NA	NA	NA	NA	NA	NA	NA	NA	NA	NA	NA	NA	NA	NA	NA	NA	-1.86963	NA	NA	-0.0304661	NA	NA	NA	NA	NA	NA	-0.682734
SEMA3E	-2.92584	-1.33663	-1.82696	NA	-0.675958	NA	-1.15685	-1.46568	-3.14625	NA	-3.80114	NA	NA	NA	NA	NA	-2.73616	-1.972	-2.20473	NA	-3.87017	-1.81532	NA	-2.53362	NA	-4.91733	-1.63659	NA	-1.72308	NA	-1.38224	-2.93858	NA	-2.19894	-1.25401	-2.26348	NA	NA	-3.32471	NA	NA	NA	NA	NA	NA	NA	NA	NA	NA
TPP1	0.370618	0.770399	1.01478	1.61501	1.12259	-0.445934	0.920014	1.22225	0.545053	NA	-0.0331558	NA	-1.61275	NA	-3.10765	-2.24888	-0.0639764	0.143058	0.803303	1.21969	1.18978	1.10264	1.61791	-0.536586	1.77189	1.14	0.940867	2.16864	0.65847	2.09506	0.719971	1.06996	1.38697	1.01127	1.9614	1.01555	0.778849	-0.216677	1.27556	2.58604	0.750619	0.824314	-0.769528	-2.47191	-0.42083	1.39839	-1.68278	0.120634	-2.29115
MANBA	1.07159	1.93355	1.29543	1.62493	1.67485	1.22494	1.73749	1.71047	1.0526	-0.760262	0.247024	-1.74277	0.362903	NA	-1.33015	0.192496	1.03103	1.26153	0.690817	1.65678	1.48577	1.37399	1.82378	1.18352	1.87919	1.09179	2.13595	1.63155	1.64459	1.90636	1.52107	1.88796	1.08402	1.41625	2.1647	1.44742	1.17366	0.498401	1.70637	1.93088	0.412441	1.32284	0.629718	-0.369109	1.06352	0.88198	-0.483785	0.295393	-0.469149
GCLC	NA	NA	-2.39423	NA	-2.57383	NA	NA	-2.36551	NA	NA	NA	NA	NA	-1.33665	NA	NA	NA	NA	NA	NA	NA	NA	NA	NA	NA	NA	-2.31744	NA	-2.50952	-2.22829	NA	NA	NA	-2.92395	NA	NA	NA	NA	-1.59162	NA	NA	-1.48825	-2.50603	NA	NA	NA	NA	NA	-2.56174
CD59	5.82627	5.29468	5.90653	5.45129	5.97202	5.1363	5.65515	5.49792	5.62014	3.96718	4.34638	1.85647	4.39908	2.21854	3.58832	4.28599	5.82076	5.13746	5.77888	5.64008	5.77564	5.73472	5.54052	4.61021	5.40071	5.96952	5.89368	5.69804	5.66771	5.65878	5.01743	6.15647	5.92204	5.66977	5.14265	5.56529	5.626	4.68483	5.5969	5.63776	5.68154	5.24855	5.25989	5.21123	5.29093	5.1918	5.24447	4.34926	4.9433
PNPLA6	NA	NA	-3.41679	NA	-2.91255	NA	-4.04351	-2.54338	-2.56219	NA	NA	NA	NA	NA	NA	NA	-3.25718	NA	-2.31209	NA	-3.0794	-3.17238	NA	NA	NA	NA	-2.26877	NA	-2.85896	NA	-2.82199	-2.17337	NA	-3.37191	NA	-2.56064	NA	NA	-2.59271	NA	-2.07874	NA	NA	NA	NA	NA	NA	NA	NA
CFHR2	1.72712	1.40205	1.54136	0.300429	0.555669	2.02065	2.11036	0.998428	1.28828	0.910482	2.19762	3.51825	3.32981	-0.189719	2.37685	2.53022	0.813507	1.2006	1.39619	0.550504	0.899	1.00591	0.76868	0.0383022	-0.42441	1.10759	0.971508	-0.443406	1.30325	0.738131	0.587865	1.04596	1.27464	0.8257	1.81192	0.926972	1.07043	-0.244674	1.23998	1.75643	1.47812	1.01382	3.19833	1.41416	1.56074	0.726977	2.00528	0.608594	-0.050359
GINM1	NA	-4.69302	-3.67357	NA	NA	NA	-3.88439	-3.54906	-3.03575	NA	NA	NA	-5.45841	NA	NA	NA	NA	NA	NA	-3.25313	-4.0527	NA	-3.56087	NA	NA	-4.39133	-4.83968	-3.1255	NA	-3.26984	-3.43816	-4.78522	-4.846	-4.75621	-3.14263	-4.83127	NA	NA	NA	-2.64643	-4.57006	NA	-4.72416	NA	-3.97536	-3.27257	NA	NA	NA
FMOD	-0.622253	-1.04562	0.0824677	1.51693	0.0685245	-1.0318	1.49631	0.336151	0.769114	-1.42664	1.06248	-1.049	0.400297	-1.55921	-1.04377	-0.4512	0.341097	0.00134938	0.90287	1.42752	1.13672	0.24407	1.13782	-0.347217	-0.10575	0.616847	0.785612	1.16906	1.37861	0.402863	1.13323	0.841286	0.285392	1.10932	1.24638	1.14606	0.252606	-0.700532	0.741923	2.18216	-0.02206	2.51443	1.24178	-0.311874	0.631933	1.64185	0.330911	-1.77871	0.0914722
DLG4	-2.61404	NA	NA	NA	NA	NA	-2.57878	NA	-2.87008	NA	NA	NA	NA	NA	NA	NA	-1.71907	NA	-2.83868	NA	NA	-1.51407	NA	NA	NA	-1.89785	-1.815	NA	NA	NA	NA	NA	NA	-2.43169	NA	-3.36321	NA	NA	-3.79641	NA	NA	NA	NA	NA	NA	NA	NA	-0.668524	NA
CASC4	-0.0962622	-0.422546	0.614442	0.563802	0.22823	-1.27712	0.155872	0.000522204	0.245516	-0.115267	-0.280201	NA	-0.454556	-1.58964	-0.787618	-0.329814	1.03224	0.192066	1.43622	1.59713	0.569901	-0.0300813	1.44224	0.193735	0.255827	1.00569	0.893073	0.948866	0.254707	0.91236	0.280088	0.748836	1.44261	-0.121484	0.708127	0.969801	0.803382	-0.223636	0.596941	1.49648	0.782529	0.9639	-0.0169423	-0.0752965	0.375023	-0.258088	-1.2637	0.446597	0.71685
ALDOB	NA	NA	NA	NA	NA	-4.19519	NA	NA	-3.1586	NA	-3.84293	-2.20367	-1.43674	3.31253	-1.04827	-1.62629	NA	NA	NA	NA	NA	NA	-3.29685	NA	NA	NA	NA	NA	NA	NA	NA	-3.54828	NA	NA	-3.12401	-1.7861	-4.46287	NA	-2.92618	-3.14492	NA	-2.44888	NA	-2.76938	-0.910401	NA	NA	-0.515745	NA
C1R	4.45048	5.48612	4.30151	5.39893	4.78662	3.32119	4.68015	4.42748	5.00273	3.83712	4.90989	4.17204	5.72869	0.800649	4.98613	5.37174	3.93048	3.41627	4.5714	4.49859	4.78772	4.77971	5.14743	4.13407	4.89151	4.2033	4.678	4.52796	4.47063	4.3252	4.201	4.97356	4.28555	5.34828	4.74657	4.81394	5.04118	4.02564	4.38245	5.09787	4.30353	4.76272	4.99731	3.52922	5.26046	5.64339	3.28819	3.35754	3.43467
GPNMB	2.033	2.47688	1.34431	2.53117	1.96412	4.16539	2.18801	1.88164	3.04428	2.05422	1.03158	3.63959	3.32767	NA	4.32769	6.89463	1.85221	0.69362	1.98129	2.07881	1.56988	1.0721	2.02175	2.02794	1.38312	1.69933	1.62319	1.73341	1.71738	1.03646	0.349054	1.62974	0.476836	1.29449	1.77822	1.43505	1.46072	0.358057	0.500949	1.89731	1.82719	0.558019	1.46978	1.39214	2.00679	2.47143	-0.0600157	0.700255	0.866549
COL4A1	-0.547374	-0.493886	-3.55278	NA	-0.475361	-0.407592	-2.36042	-3.45609	-4.072	-1.13323	-0.876591	-2.46219	-1.55555	NA	-1.62772	-0.831755	-0.56458	-0.851869	-3.8205	NA	-1.50444	-0.292005	NA	-1.14361	NA	-1.67387	-0.362678	NA	-0.746109	NA	-2.3251	NA	NA	-2.44008	NA	NA	NA	-1.62625	-4.5251	NA	0.129417	NA	-2.60224	-0.440965	NA	NA	-1.06326	-1.81634	NA
ATRNL1	NA	-2.98786	-4.31219	NA	-4.22448	-3.30075	-2.18392	0.699194	1.48932	NA	0.558402	NA	NA	NA	NA	NA	NA	-6.25708	NA	NA	NA	-4.0719	NA	-4.67454	NA	NA	NA	NA	NA	NA	-2.9654	NA	NA	NA	1.67559	NA	NA	NA	NA	-14.9237	NA	NA	NA	NA	-4.28918	NA	NA	NA	NA
DLG2	NA	NA	-5.00866	-3.86847	NA	NA	NA	NA	NA	NA	-1.25465	-1.02829	NA	NA	NA	NA	-15.098	NA	-4.10413	-3.63361	-2.91139	NA	-5.47311	NA	NA	-3.94347	-3.76144	-4.24861	NA	-3.62355	-3.76102	-3.33554	-3.55956	-3.3026	NA	NA	-5.65641	-4.13578	-4.86585	-4.84123	-3.52255	-4.9449	NA	NA	NA	NA	NA	-0.65981	-2.55318
TNXB.1	-3.03307	-2.31046	NA	NA	NA	NA	-2.54524	NA	-1.55375	NA	-1.70666	NA	NA	NA	NA	NA	NA	-2.28549	NA	-2.09491	-1.81034	-2.70616	NA	NA	NA	NA	-2.12457	NA	-3.2395	NA	NA	NA	NA	-2.16164	-1.75345	NA	NA	NA	NA	NA	NA	NA	NA	NA	NA	NA	NA	NA	NA
THBS2	-1.82641	-0.197391	-0.752383	-0.628728	-0.888988	-1.30594	-0.282456	-0.959407	-0.659658	NA	-0.40175	-2.8926	-1.95633	NA	-2.0836	-1.70917	-0.895122	-1.12327	-0.39103	-0.29389	-0.229931	-0.331627	-0.111075	-0.590285	-0.764539	-0.828066	0.191185	-0.303885	-0.19178	-0.396456	0.0875173	-0.54328	-0.178296	0.17867	-0.486066	-0.866325	-0.656077	-0.646122	-0.524126	-0.0227173	-1.09838	-0.103364	-1.39153	-1.06983	-1.07216	-0.435877	-0.881817	-2.15649	-0.74979
PGM1	-3.24854	-3.48267	-1.71673	-3.28402	-2.17733	-1.96103	-1.54883	-1.32101	-2.10257	-1.95026	-2.6671	-2.70973	-1.31749	NA	-2.88094	-2.48848	-1.82133	-1.96876	-1.49894	-1.60818	-4.08857	-2.29904	-1.79666	-2.67729	-3.18875	-4.20373	-0.620233	-1.67309	0.907691	-1.75914	-1.46322	-3.25955	1.39792	-1.28083	-0.979545	-1.87339	-3.47062	-3.51195	-1.05816	-1.68173	-1.97576	-1.26378	-1.66694	-2.31902	-1.09788	-2.64559	NA	5.08897	-3.21316
C1orf21	NA	NA	NA	NA	NA	NA	NA	NA	NA	NA	NA	NA	NA	NA	NA	NA	NA	NA	NA	-4.1299	NA	NA	-4.52462	NA	NA	NA	NA	-4.33773	NA	NA	NA	NA	NA	NA	NA	NA	NA	NA	NA	NA	NA	NA	NA	NA	NA	NA	NA	NA	NA
CLSTN1	4.39604	4.30557	5.50702	2.56509	5.79434	4.13708	5.87006	5.37632	4.77757	0.318792	4.96966	-0.464393	2.88349	2.28992	1.22519	2.21841	1.02005	4.20284	2.05592	3.71925	6.22969	5.50011	2.30751	4.91428	2.32799	1.36349	6.14502	2.83144	5.3801	3.19933	6.25808	0.854347	3.46291	6.08146	1.17613	1.165	2.63794	5.08981	1.11649	3.0422	5.69781	1.0788	5.20615	4.39817	0.283965	0.486993	4.43608	-0.872948	1.78533
MDGA1	-3.00944	-0.630402	2.30576	0.961248	-1.23896	1.36635	-1.49478	-0.525847	-1.97654	NA	-1.90932	-2.83502	-0.00299766	NA	NA	-1.00109	-1.33578	-2.90825	-0.970724	1.03241	1.92238	-3.21955	1.30497	-1.72259	1.31674	-1.075	1.71838	1.00357	1.59408	1.02126	-1.07226	-0.439794	1.40909	2.06441	-0.145969	1.08225	1.3264	-2.48245	1.42101	1.00548	-3.10769	-1.09136	-1.09621	NA	-1.8341	-3.0515	-4.33518	1.466	-0.107345
GLA	NA	NA	-4.016	NA	NA	NA	-3.03574	NA	-3.23401	NA	NA	NA	NA	NA	NA	NA	NA	NA	NA	-3.13369	-5.35943	NA	NA	NA	NA	NA	-4.86754	NA	NA	NA	-3.20075	NA	NA	-4.12746	NA	NA	NA	NA	NA	-3.00539	NA	NA	-4.62063	NA	-2.94616	-2.38076	NA	NA	NA
FBP1	NA	NA	NA	-3.26681	NA	NA	NA	NA	-2.15774	-1.50847	-2.39186	-0.346772	-1.70709	NA	1.2643	-2.2996	NA	NA	NA	NA	NA	NA	NA	NA	NA	NA	NA	NA	NA	-4.76692	-4.35532	-3.77007	NA	NA	NA	NA	NA	NA	NA	NA	NA	-3.92085	-3.31856	-3.31308	-2.82153	NA	NA	-3.21929	NA
QPCT	1.55198	2.24377	2.89391	1.50536	2.71505	0.92325	2.7537	2.47041	2.14828	2.05741	1.36544	-0.951295	1.52479	-0.0919208	0.972985	0.543399	1.98776	1.39606	2.80143	1.65745	2.478	2.4922	1.20096	2.11907	0.915296	2.93048	2.31516	1.53115	2.98234	2.10743	2.09895	2.51984	0.380109	2.80905	2.79958	1.98104	1.45986	1.65083	0.642118	1.24231	1.75841	1.32442	2.28946	1.57407	2.38945	2.3125	1.80656	1.96124	1.44296
ADAM9	-1.96462	-2.47527	-2.22988	-1.80701	-1.53857	-3.10517	-1.7356	-1.92499	-1.422	-2.67236	-0.434191	-0.626328	-0.9391	NA	-0.765601	-1.24524	-1.6828	-2.43723	-1.32163	-1.28636	-2.31858	-1.92174	-1.9602	-1.95938	-2.21408	-1.21508	-1.40311	-1.28766	-2.05682	-0.99313	-1.66307	-2.39508	-1.68922	-1.73998	-1.79611	-1.28382	-2.42167	NA	-2.29439	-2.84408	-1.22198	-0.851086	-2.01643	-1.95408	-0.857268	-0.486727	-3.66121	-1.29504	-1.59053
SSC5D	-1.3063	-1.34975	-1.93852	-0.619294	-1.80264	-2.43686	-0.566366	-1.83445	-0.888644	-4.00009	-0.557432	-1.19677	-1.59804	NA	-2.26763	-0.501157	-0.72469	-2.07163	-0.374406	-1.04793	-1.01358	-1.75383	-0.41992	-1.75793	-1.67845	-0.211544	-1.17189	-0.290532	-1.64469	-1.27006	-1.1005	-1.03523	-1.02245	-1.69992	-0.80004	-0.883019	-1.1198	-2.59338	-1.38479	-0.104722	-1.06772	-1.40565	-1.07324	-0.467095	-1.3278	-2.94016	-0.813568	-0.791209	-0.735983
STMN1	-1.06712	-1.59709	-1.56997	-0.664797	-1.36111	-2.11305	-1.34886	-1.78922	-1.04967	0.411833	-1.50586	-0.796553	-1.0819	-1.8068	-0.705394	-1.15391	-0.559624	-1.27174	0.22413	-1.10792	-1.49217	-1.61884	-0.69258	-1.51038	-1.8488	-0.261662	-1.3645	-1.22427	-1.76568	-1.54698	-0.779295	-0.803085	-0.871883	-1.62518	-1.1534	-0.325427	-1.12562	-1.49953	-1.49834	-0.996861	-0.752462	-3.38565	-1.36123	-0.0326439	-1.53742	-1.23784	NA	0.752603	0.00101294
NQO2	NA	NA	NA	NA	NA	-2.8147	-2.23046	NA	NA	NA	NA	NA	NA	NA	NA	NA	-1.53994	NA	-2.28412	NA	NA	NA	NA	NA	NA	-3.07575	NA	NA	NA	NA	NA	-3.00198	NA	NA	-1.939	NA	NA	NA	-1.42049	NA	NA	-2.30143	NA	NA	NA	-2.51954	NA	NA	-2.84725
PRNP	5.46342	5.8193	6.74726	6.01011	5.93165	4.46865	6.84304	6.50942	6.82182	3.16301	5.71254	2.4711	5.39772	2.88979	3.61299	4.83114	5.46194	4.5331	6.32285	6.91244	6.66836	5.70894	6.69287	5.37882	5.74762	6.22775	6.22303	5.52905	5.56087	6.7154	6.82521	5.9577	6.55991	6.32927	6.90609	6.10793	5.90039	5.012	5.4168	7.05743	6.59584	6.93768	6.25013	5.78405	6.83561	6.00888	6.54517	6.23696	5.32287
ADGRB2	1.767	1.1089	2.23484	1.81595	2.82939	0.208242	2.145	2.12537	2.08593	-1.82212	1.12339	-2.35861	0.86231	-1.48328	-2.01605	-0.337973	1.62323	2.46477	2.99551	2.89384	2.7609	2.835	2.06092	0.645009	1.76605	3.41909	2.52216	2.84776	1.90977	2.68871	1.86841	2.57822	2.0843	2.45731	2.35896	1.58458	2.32198	1.69985	1.83521	2.38936	1.58712	2.32922	1.84085	1.1634	2.77983	1.78139	-2.27157	2.60524	1.9698
FAM234B	NA	NA	-2.51627	NA	-3.96228	NA	-1.43253	-1.19641	-3.47126	NA	NA	NA	NA	NA	NA	NA	NA	NA	-1.5393	-0.471896	-1.86883	NA	-1.11258	NA	-1.5775	-1.70055	-1.40647	-1.49001	-2.87992	-1.56905	-2.02145	-1.27593	-1.67807	-1.99459	-1.84706	-1.76309	-2.54908	NA	-1.91915	-1.14146	NA	-1.89882	NA	NA	-1.75461	NA	NA	NA	NA
BST1	-2.42069	-1.49732	-2.18957	-2.15939	-4.04959	-1.25494	-1.58045	-1.38452	-1.43374	-3.05451	-2.72403	-2.28125	-0.56533	NA	-2.53384	-1.95551	-2.52726	-2.10398	-2.11061	-2.73932	-1.79191	-2.05501	-2.67752	-2.64555	-1.84663	-4.65267	-1.7233	-3.51024	-3.17078	-2.50441	NA	-1.50808	-2.59537	-1.89553	-2.58179	-2.4994	-1.32208	-2.11053	-2.90103	-2.35135	-2.6876	-2.77397	-1.88335	-2.31233	-2.65298	-0.473974	-2.78894	-1.24964	NA
MAP1LC3B2	-1.06998	NA	-1.38487	-0.855332	-0.871903	-0.463339	-0.121442	-0.946556	-0.6482	-0.352525	NA	NA	NA	NA	-3.70186	NA	0.425458	-1.0154	0.21121	-0.109359	-0.338081	-0.681943	0.0110842	NA	-0.293099	0.250513	-1.03671	0.0251826	-0.479326	-0.375608	-1.8726	0.296744	-0.487945	-1.00074	-0.634164	-0.237998	-0.49641	NA	-0.225858	-0.383381	-1.68227	-0.397704	NA	NA	-0.686125	-0.995719	-1.81796	1.34927	-0.879028
NUDT5	-6.24437	NA	-3.43659	-2.71394	-2.46293	-4.67003	-2.83472	-2.82821	-3.30936	NA	-3.91418	-3.02267	-2.63185	NA	-1.66016	-2.60667	NA	-3.0973	NA	-2.68977	-4.49074	NA	-2.69291	NA	-2.67693	NA	-2.50705	-2.86026	-3.63559	-2.96658	-2.09788	NA	NA	-3.14116	NA	NA	-4.43903	NA	NA	-1.47478	-2.5317	NA	-2.14618	NA	-2.68887	NA	NA	NA	-2.76737
COL16A1	-1.5118	3.52744	-2.1121	-1.79275	-1.14523	-0.761868	-0.658207	-1.02912	-0.422029	-1.67257	-1.54551	6.48344	-0.855971	NA	6.45288	-1.38372	-0.486082	-1.35357	-0.984096	-1.53599	-0.942493	-0.962528	-0.744546	-1.24364	-0.708437	-1.24609	-1.21557	-1.1413	-0.788155	-1.60219	-1.81384	-0.640168	-1.57803	-0.896982	-0.664307	-0.680441	-0.893775	-2.39333	-0.954621	-0.646719	-1.38717	-1.69966	-1.02586	-1.60385	-1.61647	-2.40213	-1.48054	-2.63511	-1.29632
PGP	NA	NA	NA	NA	NA	NA	-2.32931	-2.67454	-2.47963	-0.760208	NA	-2.30042	NA	NA	NA	NA	-2.05113	NA	NA	NA	NA	NA	NA	NA	-2.85408	NA	0.16843	-1.38324	NA	NA	NA	NA	NA	NA	NA	NA	NA	NA	-0.898724	NA	NA	-1.28989	NA	NA	-1.90582	NA	NA	NA	NA
BPNT1	NA	NA	NA	NA	NA	NA	NA	NA	NA	-4.29412	NA	NA	NA	NA	NA	NA	NA	NA	NA	NA	NA	NA	NA	NA	NA	NA	NA	NA	NA	NA	NA	NA	NA	NA	NA	NA	NA	NA	NA	NA	NA	NA	NA	NA	NA	NA	NA	NA	NA
WBP2	-2.92218	-2.7734	-1.72852	NA	-1.07626	NA	-1.34711	-1.39653	-1.71808	2.66525	2.78999	3.17047	NA	-0.905815	2.57576	-3.06688	-2.12941	-2.57251	-1.2657	-1.74116	-1.57645	-2.64642	NA	NA	NA	-2.11336	-1.70787	-2.36578	-0.879347	-1.24421	-0.332684	-2.48176	NA	0.972364	-2.45695	-2.24562	NA	-1.83325	-1.35839	-2.33262	-1.00804	-1.55798	-0.734846	1.24239	-0.831663	-1.30388	-0.531439	-2.2372	-1.63452
PCARE	NA	NA	NA	NA	NA	NA	-1.8994	NA	NA	NA	NA	-2.05238	NA	1.43006	NA	NA	-1.66261	NA	-1.30858	NA	NA	NA	NA	NA	NA	-2.38256	NA	-2.19104	-1.64837	NA	NA	NA	NA	NA	-1.77449	-2.47414	NA	NA	-0.396707	NA	NA	NA	-5.30098	NA	-0.0421257	NA	NA	NA	-0.704253
IGLON5	1.02473	1.52121	1.48532	0.633681	1.32263	0.0787943	1.43089	1.05538	0.802838	-2.04224	1.06456	NA	-0.395265	NA	-1.7873	-0.42688	1.75906	0.846654	1.63459	1.20651	1.64675	2.51808	1.67601	0.753333	1.01526	1.5591	1.85679	1.35342	1.29592	1.62345	1.06499	1.97507	2.04021	1.51957	1.4019	1.16581	1.17716	0.261579	1.35372	1.40933	1.44859	0.973743	1.62701	0.99699	1.13359	0.96828	0.571547	0.24282	0.65939
JPT2	NA	NA	-8.25637	NA	NA	NA	NA	NA	-4.88421	-1.58072	NA	NA	NA	NA	NA	NA	NA	NA	NA	NA	NA	NA	NA	NA	NA	NA	NA	NA	NA	NA	NA	NA	NA	NA	-2.63596	NA	NA	NA	NA	-4.91265	NA	NA	NA	NA	NA	NA	NA	NA	NA
GGT3P	NA	-4.10784	NA	NA	-3.91103	NA	-3.64791	-4.55582	-4.75964	NA	NA	-4.69576	NA	NA	NA	-3.7749	NA	NA	-4.66404	NA	-4.41474	-4.56034	NA	NA	NA	-4.31892	-4.08191	NA	-4.28689	NA	NA	-4.48336	-3.93216	NA	-4.7337	-3.63132	NA	NA	NA	-4.05696	-4.81872	2.12313	NA	NA	-3.85234	-4.43679	-4.40522	NA	NA
SHISA7	-0.384235	-0.668856	0.369993	0.168876	0.551255	-0.903063	0.193322	-0.449786	-0.0592917	-2.38035	-0.700096	NA	-1.22144	-2.71419	-3.0418	-1.2611	0.484029	-0.235849	0.739096	-0.0385364	0.418537	0.418731	-0.0755012	-0.0665941	-0.26183	0.66792	0.367072	-0.0663845	0.148372	0.532762	0.432047	0.62806	0.409648	0.593724	-0.228369	0.282985	-0.15305	-0.280098	0.054051	-0.147508	0.434465	0.222181	-0.208554	0.0607537	0.0392953	-0.672285	-0.69642	0.487846	0.107559
VSTM2B	1.61383	1.9671	1.55956	1.5033	1.63221	0.400922	1.34576	2.24412	1.97006	0.471756	2.07779	-1.05376	0.790894	-0.580214	0.16042	0.214986	2.21733	1.72298	1.78019	1.77987	1.97404	1.25588	1.21117	1.36569	1.08503	2.0227	1.80385	1.71161	1.4632	2.33942	1.93181	1.57864	1.35923	2.43366	1.55072	1.20607	1.08824	1.53739	2.51077	1.78748	1.5455	0.0360556	1.00293	0.948179	1.60761	1.58051	2.70673	2.24294	1.15173
CD81	-2.89088	-1.04417	-0.844459	-0.32296	-1.51238	-0.969242	-0.414848	0.431385	-0.682662	NA	NA	NA	-1.35869	NA	NA	NA	-3.75394	-0.834592	-2.51259	-1.12994	0.213076	-1.77224	0.601803	-2.08771	1.2043	-0.88422	0.141359	-0.184774	0.0176428	-0.0321361	-2.69419	0.174469	NA	-0.151867	1.84051	-0.760953	0.344005	-1.14269	-0.932887	-0.118921	-3.98932	-2.29936	-2.08062	NA	-0.81642	-1.03644	-3.10577	-1.16161	NA
PTPA	NA	NA	NA	NA	-4.42476	-2.16486	-2.37419	-2.45125	-2.74722	-4.04975	NA	-2.6246	-2.14086	NA	-2.05274	-2.11487	NA	NA	NA	NA	-3.44172	-3.67073	-2.87182	NA	-2.14067	-2.93532	-2.82992	-3.26825	-3.66402	-2.06992	NA	NA	-4.3048	-2.30958	-2.16957	NA	-4.69611	NA	-0.71871	-3.57036	NA	0.0991356	-2.7876	NA	NA	-1.94083	NA	-1.07815	-1.75984
FAM3A	NA	NA	-0.998735	NA	-1.70371	NA	-0.947435	-2.3718	-0.971117	NA	-2.0628	NA	NA	NA	NA	NA	-2.41837	-2.45952	-1.63112	NA	-0.780684	-1.75643	NA	NA	NA	-1.65809	-1.53749	NA	-2.38315	NA	-1.76295	-1.06466	NA	-1.32689	-1.15619	-1.41536	NA	NA	NA	NA	-2.02249	-1.93164	-2.17448	-2.82616	-0.942752	-3.02992	NA	-1.39412	NA
ATP6AP1	0.465616	1.13985	2.00258	0.831167	1.52245	-0.992784	2.96812	2.4448	2.38818	NA	1.38097	-0.892147	-0.200353	-0.987884	0.101503	0.771767	0.603012	0.603392	1.84794	3.18256	2.28582	0.870766	2.38252	0.766556	0.791833	0.711662	2.4762	2.77679	1.4929	1.8271	3.19567	1.41743	1.2779	1.82968	2.11412	1.04778	0.624049	1.532	1.12453	2.69638	1.90147	2.63781	2.15828	-0.237446	2.44764	1.8041	NA	-0.904816	1.0783
IGFBP3	-0.742487	-0.946871	-0.15302	-0.322406	-1.45727	-1.3253	0.197998	-0.310179	0.5988	-0.347403	1.75105	1.27312	0.401883	NA	0.156598	0.346561	-1.18922	-1.24668	-0.527493	-0.355306	0.240381	-0.738658	-0.286454	-1.66568	-1.07257	-1.19952	-0.127684	-0.79192	-0.0238392	-1.70033	-0.0184304	-0.73089	-1.24565	-0.786814	0.284746	0.336668	-0.832406	-1.32106	-1.0487	0.45904	-0.655264	0.352499	-0.0287772	-1.229	-0.540126	-0.489479	-0.795333	2.0049	-1.30595
FAM3B	-1.34284	-1.76272	NA	-0.894069	NA	NA	-1.25278	-2.09995	-1.23774	NA	-2.64705	NA	NA	NA	NA	NA	-1.51358	NA	-1.7409	-1.16582	-1.86232	-0.593389	-2.18038	NA	-0.453365	-1.91414	-2.12937	-1.32672	-0.84731	-0.788047	-1.27269	-1.12115	-1.44607	0.445192	-1.61695	-0.968012	-1.40834	NA	-1.11348	-0.86134	NA	-1.46986	NA	NA	-2.3397	-0.695677	NA	NA	NA
SUMO3	-0.436316	-1.04487	-0.354054	0.616748	0.0588535	-0.450339	-0.124842	-0.833269	-0.423073	3.94485	-0.679926	1.55983	1.02597	-0.374993	2.05894	0.894425	-0.181879	-0.7626	-0.249779	-0.565134	-0.632154	-0.0644423	-0.318902	-1.49195	-0.641272	-0.233314	-0.142088	-0.0735984	-0.381861	-0.00896665	-1.24722	0.12894	-0.199106	0.226204	-1.35243	-0.428765	-0.499383	-1.8948	-0.122371	-0.644059	-0.157241	-0.00674944	0.0713987	1.18475	0.312101	-0.271209	-0.179818	1.10807	-0.523975
ALDOC	2.97066	3.08795	3.17886	2.8319	3.73636	2.88207	3.79367	3.38188	3.7306	2.20795	2.53861	0.840291	1.94485	0.132782	1.58591	1.89261	3.52125	2.71779	3.55202	3.60146	3.19312	3.32096	3.56062	2.85312	3.45086	3.26555	3.57624	3.62329	2.94356	3.261	3.2923	3.57684	3.27906	3.42464	3.32178	3.12498	3.01854	1.98016	3.44373	3.4673	3.22362	2.09091	3.01894	3.21743	3.06966	2.03464	2.38125	6.62967	2.61055
SUMF2	-2.30796	-1.51405	-1.17946	-2.88475	-0.0746075	-2.35368	-1.56779	-2.34136	-3.20876	NA	-3.50239	NA	-3.94596	NA	-5.66433	-3.75571	0.542061	-2.909	-2.08369	-0.932248	-2.18884	-0.378864	-1.71625	-1.47473	-2.47089	-2.18669	-1.45321	-0.81354	-2.00607	-1.78035	-2.30514	-0.204264	-1.61671	-2.11228	-1.5485	-2.12364	-1.65293	NA	-1.7284	-1.28363	-2.45578	-2.5257	-2.56495	-3.45807	-2.89376	NA	NA	NA	-3.28766
BAD	-6.22631	NA	NA	NA	-6.19563	NA	NA	NA	NA	NA	NA	NA	NA	NA	NA	NA	NA	NA	NA	NA	NA	-5.5353	NA	NA	NA	NA	NA	NA	NA	NA	NA	-5.37327	NA	-5.16916	NA	NA	NA	NA	NA	NA	NA	NA	NA	NA	NA	NA	NA	-3.67253	NA
MBP	-2.66605	-2.49646	-4.74373	NA	-3.55306	-3.33268	-3.24276	-3.46884	-0.881873	NA	NA	NA	NA	NA	NA	NA	-6.86963	NA	-5.08614	NA	-3.54019	-4.31869	NA	-3.41325	-2.97532	-5.33779	-3.06541	NA	-3.77645	-3.69362	-3.78012	-3.97326	-4.51548	-3.50246	-3.41859	-3.9531	NA	-4.7918	-4.23566	-5.4714	NA	NA	-3.60674	NA	NA	NA	NA	NA	NA
SEZ6L	2.95058	3.4016	4.28369	2.75056	3.66357	1.62382	3.99344	3.49714	3.63598	0.645002	3.33247	0.295463	2.39997	0.74371	0.805644	2.32993	3.45822	2.03733	4.05872	3.39938	4.05254	3.81085	3.00131	3.15101	2.66954	3.87293	3.85506	3.68777	3.39866	3.18681	4.07009	3.34138	3.08832	4.00652	3.18677	3.39469	2.76496	2.86099	3.28271	3.13101	4.0334	2.96677	3.37471	3.37396	3.76386	2.33754	3.11729	4.48177	3.20641
CHADL	NA	NA	NA	NA	NA	NA	NA	NA	NA	NA	NA	NA	NA	NA	NA	NA	NA	-4.62884	NA	NA	NA	NA	NA	-4.26283	NA	NA	NA	NA	NA	NA	NA	NA	NA	NA	NA	NA	NA	NA	NA	NA	NA	NA	NA	NA	NA	NA	NA	NA	NA
APOC3	-2.30086	-2.18439	-1.57931	-0.466132	-1.81957	-1.40504	0.682869	-1.33193	-1.9992	1.64973	2.15483	0.677966	-0.686231	-0.868037	0.467385	-0.81318	-0.989695	-2.12608	-0.652302	0.171002	-1.61499	-0.577495	-0.878186	NA	-0.365086	-0.877127	-1.28402	-0.128659	-1.66616	-1.98653	-0.779269	-1.10291	-0.814808	0.662389	-1.0958	-1.34541	-0.733807	-1.2299	-0.690737	-1.50056	-1.49182	2.11841	-1.39242	-0.811512	1.42564	2.97128	-0.736127	-0.267517	1.52988
FBLN1	0.407483	1.30583	2.07011	1.84316	1.40013	1.70392	2.23948	2.11161	2.07162	-0.323766	1.18933	0.200347	2.12521	-4.0311	0.846916	2.00845	1.48878	1.50179	1.23695	2.97832	1.83752	1.31792	2.93357	0.954493	2.63917	2.18614	1.67524	2.5317	2.57764	2.40242	1.89867	2.72419	1.82106	2.30069	2.07818	2.74622	1.10302	1.8222	0.847153	2.77639	0.925911	2.20822	1.61999	1.39674	2.47388	2.78015	0.802867	1.56045	1.4532
STX12	-4.55693	NA	-2.34012	-3.1574	-3.08371	-3.45908	-1.72601	-2.16521	-2.22601	NA	NA	-3.48194	-2.95293	NA	-3.7212	NA	-2.15087	-3.77017	-1.49126	-1.79517	-2.08066	-3.06413	-2.06839	-3.4399	NA	-3.70189	-2.36933	-1.84932	-2.9125	-1.82036	-1.9338	-1.60526	-2.99895	-2.20366	-1.97031	-2.91372	NA	NA	-2.43035	-1.81769	-2.69221	-1.16174	-1.84141	NA	-1.35181	-1.42252	-3.44014	-2.68892	-1.78368
CAPZB	NA	NA	NA	-4.59997	NA	NA	NA	NA	NA	NA	NA	-1.11198	-2.44988	NA	-2.18996	NA	NA	NA	NA	NA	NA	NA	NA	NA	NA	NA	NA	NA	NA	NA	NA	NA	NA	NA	NA	NA	NA	NA	NA	NA	NA	-2.05772	NA	NA	-2.79429	-3.33351	NA	NA	NA
EPHB2	-1.08018	-0.648634	-0.0343438	-1.13046	-0.553522	-1.14697	-0.277239	-0.33864	-0.907673	-2.71436	-1.24319	-2.11241	0.273769	NA	-1.64512	-1.07741	-1.11514	-0.640981	-0.98298	-0.917618	-0.484304	-0.253044	-1.17324	-1.04414	-0.834413	-0.914448	-0.321416	-0.276112	-0.438731	-2.11642	-0.798679	-0.638878	-1.34609	-0.131231	-0.977751	-1.20459	-0.930371	-0.479645	-0.706931	-0.796064	-0.397484	-1.41996	0.0678432	-0.826158	-0.246002	-0.810775	-0.511132	-0.805664	-1.94819
ATP1A2	-0.678832	-1.01005	-0.634713	-1.23322	-0.249959	-1.00998	0.487677	-1.19108	-0.991461	-2.61625	-1.71001	NA	-1.82618	NA	NA	-3.08211	-0.782298	-0.0629513	-0.507107	-0.844794	-0.211282	-0.345679	-0.396535	-1.18898	-0.721029	-0.00971727	-0.310699	0.0340344	-0.459196	-0.423535	-1.01497	0.0114331	0.291566	-0.711177	-1.24876	-0.501125	-0.349385	-1.0949	-3.11036	-0.289108	-0.651849	-1.0585	-2.11673	0.0836327	-1.52717	-1.67362	NA	-1.04178	-2.16719
BMP7	NA	NA	NA	-3.33557	-1.61223	NA	-2.45735	NA	NA	NA	-3.54704	NA	NA	NA	NA	NA	NA	-2.19135	-2.7439	-2.37903	-1.93203	-3.05977	-2.99702	-2.74584	-3.0575	-2.16212	-1.79489	-2.46248	-2.59638	-1.78408	-2.01145	-2.79935	-2.20231	-2.09987	-3.2263	-1.92207	NA	NA	NA	-2.00013	-2.7227	NA	NA	NA	-4.76386	NA	-2.34173	NA	NA
POSTN	NA	NA	-3.84571	NA	-2.65899	NA	-3.46358	-3.02313	-1.15287	-2.55954	-2.73234	-2.16306	-1.09627	NA	NA	-1.87783	NA	NA	-4.64895	-3.93451	NA	-0.200718	-3.05016	NA	NA	NA	NA	0.645741	NA	NA	-2.81945	NA	NA	NA	NA	NA	-2.91317	NA	NA	-3.35692	-3.24032	-1.39187	NA	NA	-2.04453	-3.16063	-2.0385	NA	NA
ADGRL2	-2.09791	-1.38285	-1.08757	-1.60387	-0.934369	-2.14261	-1.40934	-1.23281	-1.78578	NA	-2.98506	NA	-2.67146	NA	NA	-3.05686	-1.80497	-1.64632	-0.830728	-0.684154	-0.87311	-1.2591	-1.27451	-1.3301	-1.09253	-0.427627	-0.986728	-0.524335	-1.27977	-0.374948	-1.74812	-1.81899	-0.848771	-1.00475	-2.56337	-1.41489	-2.43127	-1.73759	-1.33325	-0.947603	-0.983693	NA	-1.92511	-2.91593	-1.14402	-3.05135	-2.84385	-0.154091	NA
CD58	-0.583663	-0.525939	-1.19707	-0.847849	-0.676034	-1.01639	-1.28155	-1.29294	-1.0829	-0.608559	-1.1425	-1.02317	-1.24082	-3.25285	-1.12157	-0.441851	-0.908696	-1.21093	-1.15796	-1.3858	-1.14138	-0.737917	-1.30488	-0.986792	-1.22722	-0.757321	-0.935286	-1.21498	-0.855565	-1.13158	-1.18878	-0.737158	-1.01785	-1.05625	-1.90284	-1.22571	-1.33882	-2.1521	-1.20923	-1.34861	-1.03669	-1.25704	-1.03283	-0.438985	NA	-0.895637	-0.641331	-1.29532	-1.70259
GUK1	NA	NA	NA	NA	NA	NA	NA	NA	NA	-4.95809	NA	-2.02383	-3.24271	NA	NA	-1.57699	NA	NA	NA	NA	NA	NA	NA	NA	NA	NA	NA	NA	NA	NA	NA	NA	NA	-3.70455	NA	NA	NA	NA	NA	NA	NA	-4.72174	NA	NA	NA	NA	NA	NA	-2.87465
CD55	3.57435	3.42058	3.66336	4.03738	4.01584	3.19443	3.59803	3.56807	3.69168	2.21353	2.73538	0.666329	2.52793	0.613101	1.61624	2.2981	4.02766	3.75522	3.90795	3.72902	3.92574	3.8991	3.76399	3.27793	3.59198	3.88752	3.79697	3.66751	3.64504	3.80492	3.43385	4.08512	3.78412	3.76054	3.62165	3.57313	3.56047	2.73548	3.63996	3.55287	3.67746	3.07772	3.25564	3.3093	3.55038	3.08718	3.18168	2.99373	2.83883
ADAMTSL2	-2.44282	-2.02028	-1.74697	-2.78804	-2.06588	-3.17248	-1.51395	-2.33984	-2.32367	NA	-1.89797	-2.59795	-2.60413	NA	-3.33139	-2.32427	-2.18985	-2.30507	-1.53797	-2.1747	-1.96085	-2.38479	-2.79733	-2.22712	-3.29625	-1.59851	-1.70701	-2.37782	-2.39604	-2.10659	-1.05745	-1.86794	-2.11972	-1.91563	-2.09801	-1.9482	-2.53235	-2.7049	-2.55197	-1.87884	-1.54843	-1.98397	-0.919297	-1.75155	-1.45175	-2.81434	-1.5387	-1.31336	-2.33599
HMGB1P1	NA	NA	NA	-2.47249	NA	NA	NA	NA	NA	1.01632	NA	-2.64776	-1.51945	NA	-1.43724	NA	NA	NA	NA	NA	NA	NA	NA	NA	NA	NA	NA	NA	NA	-5.14451	NA	NA	NA	NA	NA	NA	NA	NA	NA	NA	NA	NA	NA	-2.82672	NA	NA	NA	NA	NA
PAK1	-4.4325	-4.31765	-2.88357	-2.55921	-2.58687	-4.19645	-2.39244	-3.93119	-4.62954	NA	NA	NA	NA	NA	-3.75214	NA	-2.4792	-3.8553	-2.7837	-2.16404	-2.72837	-2.68402	-2.55534	NA	-3.23431	-2.83847	-2.47062	-2.20142	-3.71583	-2.21293	NA	-2.39021	-2.89568	-2.85963	-3.82887	-2.86182	-2.41974	-4.2564	-2.86826	-3.16283	-4.05116	-3.52985	NA	NA	-2.68972	NA	NA	-1.52859	NA
SLITRK2	NA	NA	-2.43062	NA	-3.10699	-4.35208	-2.04984	-3.39162	-2.50988	NA	NA	NA	NA	NA	NA	NA	NA	NA	NA	-1.53055	-2.43653	-2.8731	-2.93871	NA	-3.16758	NA	-2.72251	-2.86645	-3.20089	NA	-1.67903	-2.08042	-3.0357	-1.8616	-1.40505	NA	-2.37239	NA	NA	-2.77289	NA	-1.90495	NA	NA	-2.07696	NA	NA	NA	NA
CA12	NA	NA	NA	NA	NA	NA	NA	NA	NA	NA	NA	NA	NA	NA	NA	NA	NA	NA	NA	NA	NA	NA	NA	NA	NA	NA	NA	NA	NA	-4.89053	NA	-4.03788	NA	NA	NA	NA	NA	NA	NA	NA	NA	NA	NA	NA	NA	NA	NA	NA	NA
MFAP5	NA	NA	-2.59919	NA	NA	NA	-2.67369	-3.03779	-2.24265	NA	NA	NA	-3.59095	NA	NA	NA	NA	NA	NA	NA	-3.79233	NA	NA	NA	NA	-4.66767	NA	-2.21391	NA	NA	-4.11639	NA	-4.24505	NA	-5.61483	-3.97814	NA	NA	-4.72418	-2.80265	NA	-2.75517	-2.81214	NA	-2.6694	-1.02289	NA	NA	NA
DBNL	NA	NA	NA	-1.44409	NA	-2.94036	NA	NA	NA	-2.52486	NA	NA	NA	NA	-4.97082	NA	NA	NA	NA	NA	NA	NA	-1.91791	NA	NA	NA	NA	NA	NA	-2.30493	NA	NA	NA	-2.76703	NA	NA	-2.30461	NA	NA	NA	NA	NA	NA	NA	NA	NA	NA	-3.00362	NA
B4DEV8	NA	NA	NA	-3.50618	NA	NA	-2.6787	NA	NA	0.19371	NA	0.715781	-0.400337	-0.97335	0.540085	NA	NA	NA	NA	NA	NA	NA	NA	NA	NA	NA	NA	NA	NA	NA	NA	NA	NA	NA	NA	NA	NA	NA	-1.24307	NA	NA	-1.83408	-1.78128	-2.88191	-2.91749	NA	NA	-0.813803	-1.6555
ERBB3	-2.27047	-2.07072	-2.22932	-3.46974	-1.33645	-2.23481	-1.23598	-1.6253	-1.81951	NA	NA	NA	-4.812	2.02371	NA	-4.35249	-1.68129	-1.93485	-1.85936	-1.88147	-2.1065	-2.14545	-1.94391	-2.27652	-1.98693	-1.39271	-2.25125	-1.64146	-2.39042	-1.68136	-4.07872	-1.08305	-2.04338	-1.90133	-1.36055	-3.20795	-2.05245	NA	-2.15692	-2.33559	-1.93141	-3.12006	-2.11361	-2.25785	-2.1577	-2.78114	-2.65965	NA	-4.64291
SDCBP	NA	NA	NA	-1.74922	NA	NA	NA	NA	NA	NA	NA	NA	NA	NA	NA	NA	-4.62738	NA	NA	-3.81732	-3.52256	NA	-2.97882	NA	-3.0525	NA	-7.44192	-3.29598	-2.66175	-3.12779	-3.9839	-3.97119	-3.33935	NA	-2.8393	-3.98186	-3.54495	-5.9066	NA	-3.17203	NA	NA	NA	NA	-3.24322	-7.08052	NA	NA	NA
OLFML3	-1.10457	0.0977599	0.0362211	-0.253613	0.453101	0.255335	1.29882	0.8349	0.965635	-4.32423	0.162653	-0.401042	-0.786037	-2.16116	-1.3965	0.680454	-0.218643	-0.0338491	0.221753	0.942472	0.713448	0.161736	0.664605	-0.177437	0.667621	-0.383788	0.349689	1.04779	0.629527	-0.226101	1.28709	0.220387	-0.124555	1.07182	1.10056	0.6585	0.119796	-0.342932	0.0122996	1.40835	-0.564278	-0.60683	0.19426	-0.752215	-0.390108	-0.00583865	-0.291866	-2.94858	0.245377
VNN2	NA	NA	NA	NA	NA	NA	NA	NA	NA	NA	NA	NA	NA	NA	NA	NA	NA	NA	NA	NA	-3.69749	NA	NA	NA	NA	NA	NA	NA	NA	NA	NA	NA	NA	NA	NA	NA	NA	NA	NA	NA	NA	NA	-4.11138	NA	NA	NA	NA	NA	NA
ABHD14B	NA	NA	NA	-6.04392	NA	NA	NA	NA	NA	NA	NA	NA	NA	NA	NA	NA	-3.98522	NA	NA	-3.63936	NA	NA	-2.76801	NA	NA	NA	NA	-4.78154	NA	-2.46728	NA	NA	NA	NA	NA	NA	NA	NA	NA	-3.09829	NA	-3.29685	NA	NA	-1.79056	-1.84568	NA	NA	NA
CCT3	5.19064	-3.21628	5.12055	4.88848	4.96171	-3.32717	6.10091	-4.23097	4.82193	NA	6.08318	4.29723	3.48068	NA	NA	NA	3.91813	-4.55673	1.47178	5.56074	5.10337	4.13565	5.40166	4.53141	3.36835	5.38416	5.64422	5.36819	4.06751	4.75878	6.61597	-2.80952	5.39789	4.24907	6.23623	3.72474	4.65319	5.24438	3.63389	5.56011	5.82275	0.65485	5.7303	6.20411	5.79479	5.7077	NA	4.21873	0.10641
UBB	4.81528	4.41931	5.11679	4.29724	4.3569	4.56082	4.92747	4.56404	4.95683	5.27708	3.27255	0.885666	3.42634	3.23956	2.68682	2.29884	5.2309	4.94447	5.38137	4.369	5.15919	4.89455	4.25726	3.6301	4.25729	5.14043	4.91385	4.66199	4.85981	4.82265	3.49884	5.29805	5.22458	4.8223	4.24808	4.56616	4.98047	4.01477	5.05877	4.44568	4.84218	4.0772	4.11437	4.47167	4.087	3.21362	3.6735	5.30969	3.99616
B4DXG7	-1.91453	-1.58838	-1.53197	-3.01083	-1.38504	NA	-1.16946	-1.33105	-2.04534	NA	NA	NA	-4.09601	NA	NA	NA	-2.49534	NA	-1.97696	-1.69023	-1.664	-2.00967	-3.8199	-3.02104	-3.90471	-2.64297	-1.98554	NA	-2.60467	-1.70804	-2.56777	-1.74246	NA	-1.33879	-1.77414	-2.59357	-2.52597	-3.14002	-2.41436	-2.80879	-3.61064	-3.21845	-2.19752	NA	-2.81799	NA	NA	-3.63766	NA
TGFBR1	-1.5757	-1.50762	NA	-1.04628	-1.62824	-1.24752	-1.69689	-2.99323	-1.58817	-1.79999	-2.99714	-2.9315	-2.74662	NA	-2.3789	-2.6538	NA	NA	-2.84331	NA	NA	NA	NA	NA	NA	-3.21779	-2.90249	NA	NA	NA	NA	NA	NA	NA	NA	-3.33876	NA	NA	NA	NA	-3.00438	NA	-2.65405	-2.49356	-2.61005	-2.11823	-2.61773	-3.2135	NA
B4E1Z4	6.0763	5.17908	5.74837	5.71673	5.66563	6.70847	5.33792	5.99883	6.17622	6.44011	7.14747	6.45695	6.74406	4.2967	6.31639	6.85965	6.12715	5.79414	5.17144	4.04723	4.8811	5.74285	5.50772	4.95303	5.90202	4.38783	5.27982	4.77858	4.93019	5.29699	4.93189	5.8637	4.04938	5.95793	6.24196	6.40692	5.85851	4.97318	5.36011	4.94823	6.52203	5.24017	6.74694	7.00595	6.72035	6.26706	7.00416	5.66006	4.92474
ADA2	0.126198	2.15197	-0.954825	1.62009	-0.223796	3.31709	-0.567821	-0.230834	0.571589	-0.984322	-0.455719	2.34183	1.91485	NA	3.09682	4.03665	0.387311	-0.429835	-0.404321	-0.556434	0.295131	0.185895	0.262269	-0.486647	-0.841895	-0.00130645	-0.479992	-0.80334	-0.257312	0.330847	-0.461115	0.0501563	-0.392553	0.740793	-0.126493	-0.580913	0.615709	-0.592263	-0.436757	-0.224749	-0.0885268	0.384371	1.00165	1.95138	2.28874	2.74442	-0.14596	-0.0580636	-1.34468
TNFRSF1B	-3.37838	-2.18561	NA	-2.11859	-4.13507	-2.05715	NA	-5.03719	NA	-2.589	-4.39778	-3.1526	-2.12268	NA	-2.8048	-3.34988	NA	NA	-4.71231	-4.68777	NA	-6.06778	-4.50368	NA	-5.98734	NA	-4.57492	NA	NA	NA	NA	-5.8773	NA	NA	NA	-5.91157	NA	NA	NA	NA	NA	NA	NA	-4.0063	-4.21601	-1.4076	NA	-4.68522	NA
TCN2	-0.837298	-0.702236	-0.909371	-1.26637	-0.289466	0.51426	-0.552845	-1.03247	-0.413817	NA	-1.12414	0.393042	0.557305	NA	0.362798	0.479197	-0.134654	-3.96053	-0.286994	-0.323207	-0.996092	-0.993018	-0.752725	-0.0766613	-1.39118	-1.30301	-0.35814	-0.734897	-2.25953	-1.61092	0.0588249	-0.083267	-1.464	-0.198545	0.143003	-0.118741	-1.76461	-0.874268	-0.706285	-0.651677	-0.768521	0.982599	0.426194	NA	0.865449	0.443522	-0.204277	-0.430109	-0.828111
RAN	NA	NA	NA	-2.47893	NA	NA	NA	NA	NA	-0.938385	-1.03677	-1.18641	-1.76877	-0.739368	-1.2873	NA	NA	NA	NA	NA	NA	NA	NA	NA	NA	NA	-3.5659	NA	NA	NA	-3.60467	NA	NA	-2.97417	NA	NA	NA	NA	1.42962	NA	NA	-1.70433	-1.12787	-2.60801	-2.58443	NA	-1.46647	NA	0.0499059
MAPK14	NA	NA	NA	NA	NA	NA	NA	NA	NA	NA	NA	-3.12044	NA	NA	NA	NA	NA	NA	NA	NA	NA	NA	NA	NA	NA	NA	NA	NA	NA	NA	NA	NA	NA	NA	NA	NA	NA	NA	NA	NA	NA	NA	NA	NA	NA	NA	NA	NA	NA
ALB	NA	NA	-2.24179	NA	NA	NA	NA	NA	NA	NA	NA	NA	NA	NA	NA	NA	NA	NA	NA	NA	NA	NA	NA	NA	NA	-2.9851	NA	NA	NA	NA	NA	NA	NA	NA	NA	NA	NA	NA	NA	NA	NA	NA	NA	NA	NA	NA	NA	-0.615884	NA
APLP1	5.72205	6.1337	6.5396	6.23286	6.68981	4.5638	7.21493	6.61944	6.58299	2.93873	6.66992	2.60048	4.91341	3.73266	3.0033	5.39155	6.28005	5.50344	7.29887	7.44749	6.61261	6.43595	6.84193	6.23001	5.60353	6.85662	7.00641	7.38139	6.293	7.0556	7.27776	6.8877	6.65942	6.81299	6.9351	6.54661	6.33261	5.60314	6.21466	7.06991	7.05022	7.4227	6.62794	6.31585	7.35931	5.6165	5.58282	5.85743	7.19045
CPA4	-4.44907	NA	-5.77082	-3.7759	-6.29702	-3.52033	-5.77289	NA	-3.52185	-0.966486	-2.99318	NA	-1.85989	NA	NA	NA	NA	-2.99256	NA	-6.6847	-3.73844	-4.5679	NA	-4.82892	-4.07371	-3.79304	-3.31231	-5.27326	-4.22126	-5.0503	NA	-3.20058	-4.72174	NA	-5.84915	-3.07627	-4.27501	NA	-3.54516	-4.47488	-4.0817	-6.92453	NA	-3.86101	-4.14073	-2.37727	NA	-4.17343	NA
MYL6	NA	1.26868	NA	-1.98409	NA	-4.32193	-3.25561	1.59007	-3.41755	NA	-1.77617	0.375883	-0.689941	NA	-0.645006	-2.13653	NA	NA	-3.0552	-2.00382	-1.06212	-2.96707	-0.62988	NA	NA	0.935839	NA	-3.58346	NA	NA	-3.76544	-4.42794	NA	-3.57327	NA	-3.75964	NA	NA	-4.03559	-1.4959	-0.33919	1.1028	-1.22212	-3.59628	-1.70714	-1.27048	-2.19206	NA	NA
NDRG4	-2.91976	NA	-2.61188	-3.09408	-3.98475	NA	-2.3077	-3.44024	-2.67139	NA	-2.49536	NA	NA	NA	NA	NA	NA	NA	-2.00766	-0.458816	-3.34327	NA	-1.76912	NA	-1.86673	-1.81714	-3.48494	-0.812337	NA	NA	-2.01506	NA	-3.202	-3.57066	-0.76582	-2.89016	-2.98996	NA	-1.69644	-0.735882	-4.84141	-2.56887	NA	NA	-0.841444	-3.05875	NA	NA	-2.17767
EPHA5	1.7593	NA	2.00237	2.03567	2.3653	NA	1.80297	1.82124	1.32821	NA	1.45503	NA	0.345562	NA	NA	0.364701	2.08976	NA	2.1825	2.08832	2.36571	2.66609	1.48561	1.94988	1.35638	2.41917	2.70251	2.07392	2.04296	1.7997	2.30105	2.39845	2.28167	2.67877	1.53278	2.06327	1.99586	1.44733	2.00493	2.06848	2.12979	1.64788	1.37704	1.56939	1.79489	1.13133	1.16917	3.01379	2.28681
RCSD1	NA	NA	NA	NA	NA	NA	NA	NA	NA	NA	NA	NA	NA	NA	NA	NA	-0.364536	NA	NA	NA	NA	NA	-4.85619	NA	NA	NA	NA	NA	NA	NA	NA	NA	NA	NA	NA	NA	NA	NA	NA	NA	NA	NA	NA	NA	NA	NA	NA	NA	NA
PCDH9	-1.46698	-0.344264	-0.112472	-0.548592	-0.0949656	-1.7185	0.455185	-0.181454	-0.547271	NA	-0.521795	NA	-2.49612	NA	NA	-1.39601	-0.994467	-1.18132	0.263481	0.98683	0.111774	-0.390718	0.169382	-0.936973	-0.270181	-0.596231	0.111321	0.54328	-0.565503	0.401405	1.00913	0.191299	0.141338	0.33298	0.0964651	-0.263111	-0.200091	-0.384533	-0.401387	0.639715	-0.446443	0.405888	-1.04739	-1.32945	0.440752	-0.39912	-1.27779	-1.692	0.59147
PVALB	-4.78256	-0.649109	-2.30771	-4.23922	-4.08246	-0.542938	-2.98563	0.41543	-1.76224	NA	NA	NA	-1.52535	NA	NA	NA	-2.95691	NA	-2.6763	-2.8077	-2.8432	-3.27132	-2.41648	-3.06509	-2.9863	-4.83509	-2.2833	-3.05464	-3.45942	-1.80012	-2.88559	-2.53787	-1.61202	-3.08022	-1.01533	-3.48926	-3.53142	-0.137721	0.127051	-3.07481	-4.85624	-0.420644	NA	NA	-1.6461	-3.47882	NA	0.665846	NA
FBLN7	-1.12152	-2.91825	-0.85974	-0.463266	-1.74214	-4.37422	-1.10761	-1.58105	-1.77879	NA	-1.88923	NA	NA	NA	NA	-4.90304	-3.41123	NA	-1.03496	-0.309233	-1.56881	-1.82692	-0.659588	-3.22804	-3.04642	-2.49995	-1.89502	-0.748132	-2.18293	-0.351724	-1.59075	-2.03261	-0.854147	-1.02352	-1.34583	-3.02635	-2.18668	-2.73172	-1.55	-1.13268	-1.7065	-3.05068	-1.15798	-3.20219	-2.21172	-0.864306	NA	-3.12841	-0.669575
C2orf40	3.36379	3.03219	3.51109	3.83669	4.06146	4.00971	3.87356	3.39968	3.1038	0.287855	2.96243	-0.857143	2.42611	-0.524168	0.925457	1.73707	3.46798	4.89178	3.592	3.34794	4.18919	4.90122	3.50416	3.68065	4.05895	3.62399	4.66216	4.01898	3.88915	3.46056	3.37926	4.43119	4.38875	4.3566	4.07341	4.36667	4.37353	3.22633	3.78276	4.25124	3.24982	NA	2.79271	2.9313	1.47553	2.50604	NA	1.95472	2.11116
TNFRSF14	-3.89526	NA	-4.29747	NA	-3.74061	-3.11023	-3.73795	-3.55174	-3.74689	-1.91427	NA	NA	-2.41792	NA	-2.00769	-2.06464	NA	NA	-2.48075	NA	-4.4045	NA	-1.43985	-4.35439	NA	-3.71589	-2.86688	-3.79797	-4.70464	NA	-3.85221	NA	NA	-4.0885	-3.60383	NA	NA	NA	NA	-4.46988	-4.50288	NA	NA	NA	NA	NA	-4.43842	NA	NA
TSNAX-DISC1	NA	NA	NA	NA	NA	NA	-2.49798	NA	NA	NA	NA	1.17741	NA	NA	NA	NA	-2.1895	NA	-2.51042	NA	NA	NA	NA	NA	NA	NA	NA	NA	-1.89918	NA	NA	NA	NA	-2.3658	-2.44504	-1.97219	NA	NA	NA	NA	NA	-2.56895	-3.08062	NA	NA	NA	NA	-1.42744	NA
BTN2A2	0.100734	-0.439352	0.520737	-0.0775431	-0.873866	-0.483074	0.121224	NA	-3.45982	-0.441512	-2.16724	NA	-1.07088	NA	-2.50531	-1.12095	-1.22965	-0.154023	0.330175	-0.212415	0.422427	0.147379	0.170234	-1.15547	0.239259	-0.625334	0.880563	-1.14825	0.231279	0.161991	-2.18606	1.08602	-0.12543	0.34926	-1.41576	0.17892	0.305406	-0.353821	0.227135	0.196525	-0.469395	-0.0295452	NA	-0.649741	0.302537	-0.0556457	NA	-0.197702	NA
CUTA	2.7768	3.86271	5.06382	2.93547	4.25765	3.71908	4.90633	4.78576	4.80398	0.308991	2.13938	NA	2.49408	-0.274845	NA	0.946329	3.04901	4.25291	3.38937	3.6687	5.19266	4.18969	4.9436	3.53924	4.69824	3.4716	5.00018	4.30287	4.42099	4.71797	3.82675	3.93483	3.22662	5.21056	4.22484	3.52117	4.11844	4.12772	3.98295	4.23329	3.52911	3.13374	3.88018	1.72608	2.79687	2.57289	1.6354	1.61784	2.3367
DCUN1D1	NA	NA	NA	NA	NA	NA	NA	NA	NA	NA	NA	NA	NA	-3.18697	NA	NA	NA	NA	NA	NA	NA	NA	NA	NA	NA	NA	NA	NA	NA	NA	NA	NA	NA	NA	NA	NA	NA	NA	-4.17436	NA	NA	NA	NA	NA	NA	NA	NA	NA	-4.67936
CSTA	NA	NA	NA	NA	NA	NA	NA	NA	NA	NA	NA	NA	-3.74128	NA	-4.7259	NA	NA	-4.0364	NA	NA	NA	NA	NA	NA	NA	NA	NA	NA	NA	NA	NA	NA	NA	NA	NA	NA	NA	NA	NA	NA	NA	NA	NA	NA	NA	NA	NA	-3.408	NA
PFN2	NA	NA	-1.73214	-1.2821	-1.28511	NA	-0.260066	-1.8283	-1.59532	NA	NA	NA	NA	NA	NA	NA	-1.04198	NA	-0.543127	-0.408959	-1.32304	-1.66231	-0.749192	-2.69929	-1.54608	-1.09801	-1.42464	-0.348252	-2.22138	-1.40126	-0.660515	-1.35871	-1.57443	-0.698118	-1.18371	-1.23948	-1.1401	-2.28217	-1.29817	-0.735836	-2.88318	-1.12272	NA	-2.58608	-1.4472	-0.898725	-3.34932	-0.517453	-0.955367
SRI	NA	-4.62393	NA	NA	NA	NA	NA	NA	NA	NA	NA	NA	NA	NA	NA	NA	NA	NA	NA	NA	NA	NA	NA	NA	NA	NA	NA	NA	NA	NA	-3.32463	NA	NA	NA	NA	NA	NA	NA	NA	NA	NA	-2.64293	NA	NA	NA	NA	NA	NA	-1.33072
ARF5	NA	NA	NA	NA	NA	NA	-6.01899	NA	-4.91223	NA	NA	NA	-4.73115	NA	NA	NA	NA	NA	NA	NA	-5.21939	NA	NA	NA	NA	NA	NA	NA	NA	NA	NA	NA	NA	NA	-5.40555	NA	NA	NA	NA	-4.7459	NA	-2.02186	NA	NA	-3.00482	-2.75082	NA	NA	NA
RNF123	NA	NA	NA	NA	NA	NA	NA	NA	NA	NA	NA	NA	NA	NA	NA	NA	NA	NA	NA	NA	NA	NA	NA	NA	NA	NA	NA	NA	NA	NA	NA	NA	NA	NA	NA	NA	NA	NA	NA	NA	NA	NA	NA	NA	NA	NA	NA	NA	NA
ITIH5	1.17737	1.87187	1.98196	1.6763	2.32846	1.82459	2.42109	1.87498	2.31613	-2.0447	1.282	-1.57623	-0.028398	-1.3333	-2.01048	1.18742	1.93041	1.79728	2.2847	2.25348	2.56349	2.02426	2.86865	2.35932	2.80043	1.8793	2.34305	2.37632	2.79149	1.98018	2.17389	2.73401	2.47321	1.65749	2.47151	2.91811	2.26691	1.80015	2.28062	2.87947	1.34785	2.6838	1.69144	0.539106	1.7662	1.42625	1.38516	1.09323	1.55171
NAP1L4	NA	NA	NA	NA	NA	NA	NA	NA	NA	-2.58955	-2.67401	-3.9576	NA	NA	NA	NA	NA	NA	NA	NA	NA	NA	NA	NA	NA	NA	NA	NA	NA	NA	-4.67588	NA	NA	NA	NA	NA	NA	NA	NA	NA	NA	NA	NA	NA	NA	NA	NA	NA	NA
PSMD6	NA	NA	NA	NA	NA	NA	NA	NA	NA	NA	NA	NA	NA	NA	NA	NA	NA	NA	NA	-3.02518	NA	NA	NA	NA	-4.7478	-5.25537	-4.79017	NA	NA	NA	NA	-4.69778	NA	NA	NA	-2.93808	-0.798267	-5.70446	NA	NA	NA	NA	NA	NA	NA	NA	NA	NA	NA
BTN3A3	NA	NA	NA	NA	NA	NA	NA	NA	NA	NA	NA	NA	NA	NA	NA	NA	NA	NA	NA	NA	NA	NA	NA	NA	NA	NA	NA	NA	NA	NA	NA	NA	NA	NA	NA	NA	NA	NA	NA	NA	NA	NA	NA	NA	NA	-3.46295	NA	NA	NA
RARRES2	1.49387	0.963976	2.15767	2.80677	1.74306	1.80385	2.7569	2.67565	3.06108	0.0348502	1.55492	-1.21205	1.50727	-0.0328074	0.217377	0.550685	2.00009	1.79821	2.61714	2.83908	2.7064	1.71245	2.83564	1.38518	2.19193	2.65644	2.13064	2.35725	2.05295	1.72311	2.37614	2.64791	1.35793	1.92343	3.53283	2.98146	2.04747	1.2119	2.10926	3.26731	1.69673	0.610353	2.5633	0.501501	1.29929	-1.95044	2.536	2.19082	1.78411
RNF13	0.41758	0.303241	0.869078	0.483791	1.25257	-0.0988501	0.869194	0.657411	0.679334	-3.1805	-0.104169	-2.66035	-1.01094	NA	-1.24321	0.46415	0.931155	-0.605484	0.921129	0.85461	0.0597162	0.0576875	0.689128	0.471435	0.847946	1.46209	0.965184	0.905324	0.748239	0.981446	0.606478	1.27247	0.819943	0.921155	0.54166	0.747076	0.91423	-0.182975	0.912874	0.897243	1.02765	-0.303739	0.352758	0.321734	-0.747609	0.119461	-0.414963	-1.2032	0.122765
LASP1	NA	-5.1178	-3.79118	-1.24095	NA	NA	-3.06951	-2.75003	-2.46652	-1.66597	-3.75092	-1.12981	-1.1763	-1.77639	-0.19531	-1.72841	NA	NA	NA	-3.56803	NA	-3.72356	NA	NA	NA	NA	NA	NA	NA	-4.59743	-3.09671	NA	NA	NA	NA	-3.44213	-3.98013	NA	NA	-3.41823	NA	NA	-1.37183	-2.06665	-1.96338	NA	-2.46316	-0.322722	-4.82922
FGG	2.04359	-0.721292	0.763629	-2.10656	0.262454	1.94527	0.790596	-0.0114259	-0.493415	1.05303	6.83092	4.74883	5.45035	2.93781	4.96597	3.29442	-0.422262	0.409674	1.36984	-1.13281	-3.62555	-0.900642	-1.65151	NA	0.444007	-1.55037	-0.599368	-0.193604	-2.04766	-0.499411	-0.666579	-0.381546	-2.29875	-0.212482	1.48927	0.569862	-0.481828	-1.15158	-1.02335	-0.203044	-0.919145	3.13699	2.08843	0.839307	6.3488	-0.421557	5.75281	-1.5212	-0.800643
IFNAR2	-0.835005	0.142315	-0.995154	-0.459532	-0.300819	-0.719816	-0.0616062	-0.0988997	-0.59072	-1.84937	-2.25906	-1.90969	-1.19215	NA	-2.63435	-0.981101	-2.3557	NA	-1.89351	-0.15619	-0.513355	-0.304906	-0.0199364	-0.834907	-0.0326264	-2.05049	-0.566998	0.116161	-0.533912	-0.165564	-0.410604	0.171211	-0.282509	-0.0928559	-1.1835	-0.372687	-0.481242	-1.14375	-0.416747	0.252462	-0.860423	-0.345755	-0.837317	-1.17304	-0.0748438	-0.77811	-1.56898	-1.42427	-1.89185
CACNA2D2	-1.19347	-0.933986	-0.925719	-1.26574	-0.806804	-2.302	-0.944718	-0.800813	-1.89547	NA	-1.75905	NA	-3.04683	NA	NA	-2.84508	-1.31706	-2.23634	-0.465045	-0.663961	-1.01167	-1.09135	-0.76956	-1.93733	-0.720582	-1.5447	-1.09401	-0.557154	-1.25498	-0.167618	-0.940261	-0.95714	-1.49095	-1.01088	-1.21822	-1.19673	-1.12739	-1.33906	-1.10883	-0.71947	-1.30127	-5.07009	-2.03722	-1.42795	-0.972567	-2.83055	-2.02422	-3.19062	-1.76783
NAGK	NA	NA	NA	-1.19307	NA	NA	NA	NA	NA	NA	NA	NA	NA	NA	-4.42069	-2.85436	NA	NA	NA	NA	NA	NA	-4.94222	-7.37425	-2.62014	NA	-6.21798	-1.7861	NA	-2.30604	NA	NA	NA	NA	-2.31667	NA	NA	NA	NA	-1.47311	NA	NA	NA	NA	NA	NA	NA	NA	NA
APOD	8.80855	8.42867	7.90537	8.03114	8.47588	8.11452	9.02132	8.19043	8.70218	8.04654	9.79806	8.32039	8.79536	5.19507	9.32758	9.50172	8.10857	7.48295	7.88443	8.86162	8.07419	7.94723	8.69437	7.33952	8.22685	8.60894	7.58506	8.24518	7.93075	8.18749	8.93994	8.31357	7.78618	8.33628	8.20596	7.75435	7.94978	7.32169	7	8.71486	8.48867	9.14487	9.31041	9.13755	10.4228	10.1657	8.95265	5.76187	8.40485
CYCS	1.77806	1.03061	2.12907	0.840623	2.46444	1.50812	2.43067	1.89068	2.05126	1.95805	-0.484168	-0.0734698	0.846241	-2.58917	-0.990241	-1.05754	2.38291	1.51004	2.11087	0.413559	2.26059	2.28096	0.483272	0.474403	1.3273	2.00039	2.36479	0.565033	1.88547	0.88069	1.65424	1.50957	0.3886	2.40082	0.401747	1.94504	0.617368	1.30141	2.24001	0.752349	1.83457	0.251683	1.59818	0.767651	1.64111	0.38979	1.1077	2.56103	-0.605218
PILRA	0.968316	1.44634	0.166053	1.25873	-0.119966	1.3776	0.254162	0.228476	1.0967	1.19238	-0.338567	1.35794	1.67858	NA	2.31782	1.40304	-0.0759389	0.456945	-0.442954	-0.784035	-0.254356	0.626255	0.0568939	-0.469613	-0.129802	-0.108602	-0.205887	0.660666	-0.71635	-0.426192	-0.431701	-0.432133	0.82467	0.920105	-1.11808	0.0178459	0.387647	-0.857403	-0.616782	0.163096	0.869574	-0.358551	0.0242668	1.44941	0.886901	1.25823	-1.06595	-0.721778	-0.779466
TYMP	-1.9621	NA	-0.0522728	NA	NA	NA	NA	NA	NA	NA	-2.85121	1.40349	-2.36881	NA	-0.0310345	-0.751726	NA	NA	NA	NA	NA	NA	NA	NA	NA	-1.91862	NA	NA	NA	-6.34825	NA	NA	NA	NA	NA	NA	NA	NA	NA	-3.03487	NA	NA	-2.10467	NA	-3.03643	0.373364	NA	-0.172864	NA
GALNT15	NA	NA	NA	NA	NA	NA	-3.62691	-3.10301	-3.91841	NA	NA	NA	NA	NA	NA	NA	NA	NA	NA	-2.05899	NA	NA	NA	NA	NA	NA	NA	-3.54654	NA	NA	NA	NA	-3.54244	-1.93396	-5.01439	NA	NA	NA	NA	-2.72808	NA	-1.23006	NA	NA	-3.07331	-1.75155	NA	NA	NA
CD163	3.87262	4.67252	3.24523	5.26646	3.51637	4.1132	3.1326	2.52401	3.81052	6.127	3.48794	5.56961	5.98966	0.310382	7.09936	4.72438	3.04244	3.04488	3.02097	3.00978	3.23953	3.56087	3.11912	2.90647	2.51167	3.36212	3.4519	2.74054	2.63376	2.96904	2.81777	3.30017	3.04301	3.33822	2.21017	3.06017	2.95664	2.37468	2.88521	2.03975	3.41952	2.50156	3.68788	4.28374	3.92934	4.58917	3.5451	3.88101	2.45515
ESAM	-0.0356363	-0.294216	0.0636298	0.214848	0.0932231	0.2436	0.0755415	-0.180354	-0.185772	-1.15102	-1.32121	NA	-1.44998	NA	-2.30077	-1.06693	0.497573	NA	0.637482	0.18995	0.148763	0.227548	-0.512099	-1.08572	-0.269841	0.164628	0.275817	0.0291666	-0.163481	0.515675	-0.0981953	0.618614	-0.0209405	0.294613	-0.0804721	0.221856	0.184651	-0.959694	0.302928	0.0735081	0.0217768	-0.44366	-0.165957	-0.636231	0.214723	0.922946	-1.56812	0.279474	-0.128829
APEH	NA	-0.621347	NA	NA	-2.07041	NA	NA	NA	-2.42247	NA	NA	NA	-3.37776	-0.18038	NA	NA	NA	NA	-3.50336	-2.12422	NA	NA	NA	NA	NA	NA	-4.86295	NA	NA	-4.25288	NA	NA	NA	-1.83432	NA	NA	NA	NA	-1.77492	-4.84624	NA	-0.871844	-2.70366	NA	NA	NA	-3.82561	NA	-0.470761
PSAP	7.46986	7.50904	8.00138	7.2887	8.30255	7.11795	8.17608	8.06929	7.43009	3.82162	6.73686	5.11252	6.05822	4.73335	5.40084	7.82321	7.64135	7.54998	7.86575	8.02061	8.22394	8.00276	8.01097	6.96221	7.84259	7.60176	7.9991	8.25876	7.97218	8.2033	7.62421	8.14764	8.03766	8.13254	7.59335	7.43452	7.49458	6.79842	7.43057	7.86741	7.66156	7.10213	7.08504	6.58899	6.97356	6.84557	6.34492	7.1744	6.84421
MTPN	NA	NA	NA	NA	NA	NA	-2.83023	NA	NA	-0.00957827	NA	-0.63741	-0.383172	0.686256	-0.76777	-2.06913	NA	NA	NA	NA	NA	-2.54222	NA	NA	NA	NA	NA	NA	NA	NA	NA	-2.79436	NA	-1.60587	NA	NA	NA	NA	NA	NA	NA	-0.857022	NA	-1.9116	-2.04218	NA	NA	NA	-1.59771
SEMA3F	NA	-1.37497	-2.25837	-1.84399	-0.910585	-0.877366	-1.04852	-0.596138	-1.51912	NA	-1.47255	NA	NA	NA	NA	NA	-0.626448	-1.09345	-0.570791	-0.20536	-2.25483	-1.08377	-0.895521	-1.43576	-0.880099	NA	-1.14009	-0.731382	-0.94122	-1.8054	-1.33306	-0.690531	-1.56086	-1.10247	-0.18644	-1.21254	-2.37958	NA	-0.141935	-1.04286	-0.983557	-0.927666	-0.962068	-0.880491	-0.456508	-1.78332	-1.55292	NA	-1.35614
AHSG	4.85378	4.56486	5.99432	4.84263	5.66185	5.43428	6.53958	6.01362	6.82348	3.70036	8.21156	7.5574	7.07056	4.35408	6.73659	7.69391	4.78716	5.11059	5.66662	4.95709	5.78796	5.57693	5.54929	4.61436	5.46563	5.52703	5.29475	5.99232	5.65802	5.62505	6.4458	5.76609	4.85911	6.19871	6.23507	6.37196	5.5534	5.44267	4.95613	6.03681	5.85242	6.33337	6.73961	6.28648	6.51347	7.63466	6.15871	5.31285	5.24364
CACNA2D2.1	-0.202994	0.0942835	-0.287611	-0.256625	0.049252	-1.71347	-0.00148368	-0.198996	-0.831461	NA	-1.46275	NA	-1.96292	NA	NA	-2.91934	-0.946943	-0.454279	0.137084	0.368345	0.24568	-0.0820746	0.463575	-0.838815	0.27105	0.0357321	0.057477	0.31383	-0.325281	0.832679	0.120596	0.69868	0.597263	-0.0371431	-0.672192	-0.401174	0.233669	-0.342337	0.538938	0.280766	-0.320586	0.0346043	-0.766573	-1.41024	-0.18144	-1.81585	-0.619947	-1.77449	-0.698117
RANBP1	NA	NA	NA	NA	-4.58949	NA	NA	NA	NA	NA	NA	NA	NA	NA	NA	NA	NA	NA	NA	NA	NA	NA	NA	NA	NA	NA	NA	NA	NA	NA	NA	NA	NA	NA	NA	NA	NA	NA	NA	NA	NA	NA	NA	NA	NA	NA	NA	NA	-1.71762
TMEM198	2.27957	-0.763075	2.82859	0.586084	0.601523	0.646698	-0.252706	0.385928	1.63481	2.96105	0.686827	1.15469	0.882503	-1.43774	0.534343	0.799957	-0.238555	0.884645	0.156703	-0.983809	0.769834	0.182963	-2.29067	-1.06799	0.679958	1.90623	-0.270261	-0.599071	1.02854	0.754717	-0.62205	0.756742	-1.52235	0.252605	0.935812	2.02519	1.07979	-0.370321	0.101447	0.0792288	-0.0312131	-0.931492	2.32831	2.18492	-0.11453	1.41274	NA	3.13655	-0.635045
CD86	-3.46362	-1.79914	-3.79943	-2.37558	-3.36051	-2.21441	NA	-3.20844	-3.21739	-0.436321	-3.76745	-2.93419	-2.74034	NA	-2.19299	-2.12003	NA	NA	NA	-2.80179	-2.43235	-2.21653	-2.85647	NA	-2.96361	-2.8247	NA	-3.82346	-3.54353	-2.26869	NA	NA	-2.25713	-2.50828	-4.17876	-2.68336	-2.26982	NA	-1.13053	-2.7795	-2.6924	NA	-3.40238	-3.34203	-2.25639	-1.81081	NA	NA	NA
NRCAM	6.16547	6.56755	6.88895	6.36641	6.91427	5.66191	6.63768	6.44063	5.95567	1.77692	5.73998	1.56385	4.71049	3.61661	1.65887	4.69664	6.64865	6.23463	6.85992	6.99876	6.88488	6.85601	6.98397	6.31357	6.80818	6.9825	7.0796	7.35771	6.72045	7.14267	6.53019	7.16006	6.84768	7.14782	6.66694	6.59159	6.69094	5.92882	6.96537	6.68687	6.7211	6.17872	5.97906	6.01137	6.51166	4.99102	5.26448	6.15465	6.19838
ABI3BP	-0.791691	-1.74393	-0.405293	-1.35472	-0.802079	-0.375262	-1.24141	-1.16353	-0.418956	-1.36092	-0.251707	-0.00243776	0.0737671	NA	-0.430588	-1.27586	-1.36786	-0.870651	-1.58789	-2.15847	-0.621637	-0.307699	-0.6282	-1.11838	-0.562191	-0.961188	-1.13631	-1.44957	-0.293338	-1.23925	-1.64462	-0.516481	-1.17476	-0.191548	-1.02372	-0.522989	-0.653106	-1.78196	-0.507916	-0.889517	-1.26766	-0.724076	-1.13588	-1.09222	-1.44827	-1.02392	-1.70441	-2.19337	-2.17764
RACK1	NA	NA	NA	NA	NA	-5.36868	NA	-5.7796	NA	-0.150066	NA	-1.85594	NA	NA	-3.08774	NA	NA	NA	NA	-4.76647	-2.22868	-4.99822	-4.91202	NA	NA	NA	NA	NA	NA	NA	-4.3484	-4.56155	NA	-6.63269	NA	NA	NA	NA	NA	NA	NA	NA	NA	-2.87666	-2.96966	NA	NA	NA	NA
CAMK2D	-1.47109	-0.630913	-0.219829	NA	0.140389	-1.88374	0.312308	0.170113	-0.462163	-2.44832	NA	NA	-2.78973	NA	NA	-2.96956	-0.828938	-0.905134	-0.806013	-0.0895902	-0.481363	-0.0700389	-0.197684	-1.69754	-0.475178	-1.3479	0.116572	0.276362	-0.351318	0.052408	-0.758228	-0.378065	-1.50762	0.353775	-0.43137	-0.610794	-1.35888	-1.66599	-0.575185	0.179452	-1.56423	-1.06574	-1.23934	NA	-1.11087	-1.96757	NA	0.14305	-2.57523
CPLX2	-0.235854	-0.578174	0.346042	-0.532461	0.40159	-1.3913	0.272717	-0.196518	-0.0617586	-1.69251	-0.947441	NA	-1.08076	NA	-3.58902	-2.26558	-0.0739015	-0.649245	-0.117226	0.186557	0.587468	0.492642	-0.333485	-0.985599	-0.348782	-0.0268767	0.146247	0.234036	-0.126091	0.146208	0.123348	0.26135	0.201379	0.39994	-0.763529	-0.566411	-0.423506	-0.659724	-0.390133	-0.57016	0.121366	-1.01945	-0.433018	-0.517348	-0.776069	-2.38441	NA	0.703584	-1.02899
HMGB2	NA	NA	NA	-1.83076	NA	NA	NA	NA	NA	0.907862	-2.40799	-1.00759	-0.500697	NA	-3.44138	NA	NA	NA	NA	NA	NA	NA	NA	NA	NA	NA	NA	NA	NA	NA	NA	NA	NA	NA	NA	NA	NA	NA	NA	NA	NA	NA	-1.76759	-1.40444	NA	NA	-3.39149	-4.93783	-1.87839
GPM6A	-0.628093	-0.474989	-0.76925	-0.362979	-0.622231	-1.25386	-0.510652	-0.184581	-0.864804	NA	-0.509482	NA	-2.64967	NA	-2.50608	-2.75506	-0.799327	-0.0335356	-1.05632	-1.30627	0.413608	-0.820229	-0.637948	-1.22558	-0.216125	-0.43359	-0.398909	-0.90894	0.401642	-0.54435	-0.840744	-0.444713	-1.19774	-1.01495	0.117754	-0.475826	-1.23561	-1.9759	-0.6345	0.0550623	-0.900537	-2.15412	NA	-2.51263	-1.64805	-1.62906	-1.27551	-2.75972	NA
HNRNPAB	NA	NA	NA	NA	NA	NA	NA	NA	NA	-0.372268	NA	-2.20154	NA	NA	NA	NA	NA	NA	NA	NA	NA	NA	NA	NA	NA	NA	NA	NA	NA	NA	NA	NA	NA	NA	NA	NA	NA	NA	NA	NA	NA	NA	NA	NA	NA	NA	NA	NA	NA
HGFAC	1.2728	-0.474997	0.515981	-0.376771	0.312972	0.692539	0.891471	0.725205	0.750082	1.71382	1.70947	1.54812	2.09194	-1.51877	1.73833	1.25303	-0.303962	-0.0982185	0.341688	-1.19124	-0.000967333	0.261413	-0.302182	-0.210544	0.609674	-0.0820198	-0.60774	-0.564451	0.280686	0.692868	-0.0143909	0.625993	0.192837	0.173247	0.597674	1.16432	1.1092	-0.424901	0.370883	0.378207	0.613194	0.573751	0.490877	0.54606	0.495884	0.785169	-0.235545	2.07848	-1.3094
PCDH1	-2.47699	-2.67727	-2.30828	NA	-1.87056	-3.30547	-1.82313	-2.1214	-2.15675	NA	NA	NA	NA	NA	NA	NA	-2.33642	NA	-2.25805	-1.94494	-1.69395	-2.1026	-1.79762	NA	-2.36958	-1.95292	-2.69142	-1.85366	NA	-1.45487	-2.0999	-2.95711	-1.94207	-1.80274	-2.4153	-2.73028	-2.48769	NA	NA	-1.96605	NA	NA	-2.89777	NA	-2.38686	-3.09443	NA	-1.53268	NA
SPON2	-3.33026	-3.04197	-3.03043	-1.96513	-2.97979	NA	-1.53994	-1.89366	-2.23084	-5.69437	NA	NA	-3.38972	NA	NA	NA	NA	-2.68729	-2.20718	-1.29518	-1.76511	-1.62855	-2.12467	-2.86757	-1.36864	NA	-1.95939	-1.76755	-2.51498	NA	-1.91219	-2.06436	-2.47181	-2.04058	-2.24116	-2.15073	NA	NA	-2.19398	-1.98432	-3.17275	-1.48489	NA	NA	-2.00067	-1.04689	NA	NA	-3.23486
ARSK	NA	NA	NA	NA	NA	NA	NA	NA	NA	NA	NA	NA	NA	NA	NA	NA	NA	NA	NA	NA	NA	NA	NA	NA	NA	NA	NA	NA	NA	NA	NA	-4.07568	NA	NA	NA	NA	NA	NA	NA	NA	NA	NA	NA	NA	NA	NA	NA	NA	NA
LMAN2	4.01356	4.5188	4.39794	4.53963	4.52629	4.59131	4.41952	4.29453	4.37162	3.91508	3.30603	2.75419	3.58004	0.971686	3.23197	4.39471	4.53318	3.51386	4.55356	4.38916	4.62954	4.93677	4.53724	3.91897	4.58835	4.40992	4.57858	4.71469	4.46591	4.37573	3.84801	4.78366	4.63752	4.94564	4.18848	4.32112	4.46927	3.50194	4.33721	4.41507	4.02513	3.99288	3.87642	4.01102	4.57353	4.65278	3.97006	4.07552	3.68988
HINT1	NA	NA	NA	NA	NA	NA	NA	NA	NA	NA	NA	NA	NA	NA	NA	NA	NA	NA	-4.9065	NA	NA	NA	NA	NA	NA	-3.81666	-4.60203	NA	NA	NA	NA	-3.26617	NA	NA	-14.7515	NA	NA	NA	NA	-5.7795	NA	-2.7778	NA	NA	-3.51859	NA	NA	NA	-2.697
TLL1	NA	NA	NA	-2.97417	NA	NA	NA	NA	NA	NA	NA	NA	NA	NA	NA	NA	NA	NA	NA	-2.60394	NA	NA	-2.79729	NA	-3.3737	NA	-1.71778	-2.54002	-2.49876	-2.92599	NA	NA	-2.25469	-2.97837	NA	NA	-2.77183	NA	NA	-2.61722	NA	NA	NA	NA	NA	NA	NA	NA	NA
JCHAIN	NA	NA	NA	NA	NA	NA	NA	NA	NA	-3.22334	NA	-0.631965	-1.66162	NA	NA	-1.0604	NA	NA	NA	NA	NA	NA	NA	NA	NA	NA	NA	NA	NA	NA	NA	NA	NA	NA	NA	NA	NA	NA	NA	NA	NA	NA	NA	NA	-0.455697	-0.0938159	0.573482	NA	NA
CP	NA	NA	NA	NA	NA	NA	NA	NA	NA	-3.44934	NA	-1.25952	NA	NA	-1.72487	-1.76478	NA	NA	NA	NA	NA	NA	NA	NA	NA	NA	NA	NA	-4.02953	NA	NA	NA	NA	-2.94664	NA	NA	NA	NA	NA	NA	NA	NA	-2.2475	NA	NA	NA	NA	-3.19298	NA
GC	7.97476	6.57612	7.97055	6.92055	7.91113	7.91981	7.73425	7.05899	8.06918	7.85286	8.54278	8.76574	9.0323	5.10889	8.63173	9.04807	7.26285	7.52762	6.94641	6.20552	7.52647	7.67046	6.72398	6.76147	6.92233	7.45318	6.97915	6.30416	7.74761	7.16739	7.14435	7.88538	6.94406	7.90769	7.68061	8.16781	7.39886	6.29325	7.16549	6.6433	8.0927	6.9763	8.43434	8.32416	8.27894	7.92836	7.91086	8.03388	5.62575
CDH6	-2.2578	-0.869028	-0.923003	0.257133	-1.07005	-2.39195	-0.480341	-1.3018	-2.02896	0.94997	-1.173	-1.48565	-1.29975	-2.98491	-0.869157	-0.238742	-1.73045	-1.98444	-0.118008	0.50922	-0.429746	-0.493715	0.0648093	-1.5369	-0.698624	-0.796977	-0.00996785	0.530684	-1.02226	-0.228017	0.665912	-0.562585	-0.270331	0.262619	-0.956301	-1.35808	-0.218145	-0.72869	-0.96484	0.586469	-0.411794	0.614325	-1.20484	-0.795087	0.249628	0.704091	-0.374944	-1.25729	0.900283
COL12A1	-2.39928	-2.00538	-1.78924	-2.56006	-1.67857	-1.79906	-1.2498	-1.6647	-1.37124	NA	-1.98066	NA	-2.58049	NA	NA	-5.89151	-1.81372	-1.49976	-2.29435	-1.90535	-1.03412	-1.73623	-1.54559	-1.46537	-0.996317	-1.89433	-1.64367	-1.82048	-1.50493	-1.79751	-1.5664	-1.10777	-1.97143	-1.61412	-1.49897	-1.67991	-1.80694	-3.45859	-1.56981	-1.01591	-1.90434	-0.280239	-3.01447	-3.08754	-1.83961	-1.38475	-1.62169	-3.70618	-2.69545
NPNT	0.243119	0.411219	0.748034	NA	0.934194	NA	1.05794	0.651808	0.147029	NA	-0.656064	NA	-1.47901	NA	NA	NA	-2.40346	0.00148909	-0.664507	-1.60746	-1.03333	0.363834	-0.0316945	-0.157266	-0.770638	-0.629368	0.206837	-1.12167	0.203708	-1.69751	NA	-1.0562	-1.44443	0.655235	-1.40965	-1.39262	-0.682156	NA	-0.255394	-0.618091	0.155935	NA	-0.23812	-1.69415	NA	-2.39781	-1.27725	NA	NA
CRHBP	NA	NA	NA	NA	NA	NA	NA	NA	NA	NA	NA	NA	NA	NA	NA	NA	NA	NA	-4.63735	-3.22276	NA	NA	NA	NA	-3.63066	NA	NA	NA	NA	NA	-3.01313	-4.94017	NA	-5.86406	-3.58724	-4.3248	NA	NA	NA	-2.57582	NA	NA	NA	NA	NA	NA	NA	NA	NA
CDH10	-2.47105	-1.53729	-1.29612	-2.57175	-1.14402	-3.38046	-0.918726	-1.79825	-2.41881	NA	-1.85233	NA	NA	NA	NA	-2.65799	-2.51437	-2.82925	-2.22746	-0.663825	-1.81422	-1.9122	-1.40731	-2.14953	-2.00126	-1.67603	-0.757371	-0.554338	-2.00628	-1.10876	-0.0404794	-1.53075	-1.36266	-0.922412	-1.43615	-2.44528	-1.90068	-2.00595	-2.31443	-1.01001	-1.62979	-0.976954	-2.02246	-2.27431	-1.53989	-2.3121	-2.85587	-2.40059	-1.28284
SEC14L4	NA	NA	NA	NA	NA	NA	NA	NA	NA	NA	NA	NA	NA	-2.05753	NA	NA	NA	NA	NA	NA	NA	NA	NA	NA	NA	NA	NA	NA	NA	NA	NA	NA	NA	NA	NA	NA	NA	NA	-3.53178	NA	NA	NA	NA	NA	NA	NA	NA	NA	-3.12472
SARAF	NA	NA	NA	NA	-4.39296	NA	-4.15238	NA	NA	NA	NA	NA	NA	NA	NA	NA	NA	NA	-3.99507	-4.3488	NA	NA	NA	NA	NA	NA	NA	NA	NA	-4.36274	-4.79796	-3.6712	NA	-3.73226	-4.70726	NA	NA	NA	NA	-4.28253	NA	NA	NA	NA	NA	NA	NA	NA	-3.09168
STC2	-1.5176	-0.539638	NA	NA	-1.91797	-1.75322	NA	NA	NA	-1.13721	NA	NA	NA	-1.90612	-3.50918	NA	-2.9419	-0.60584	NA	NA	-7.13701	-4.56104	NA	-0.377772	NA	NA	-2.92106	NA	-1.63778	NA	-1.02539	NA	NA	NA	NA	NA	NA	-0.848199	NA	NA	-1.76531	NA	NA	-0.58916	NA	NA	-2.61498	NA	NA
DMTN	NA	NA	NA	NA	NA	NA	NA	NA	NA	NA	NA	NA	NA	-1.0815	NA	NA	NA	NA	NA	-1.00818	NA	NA	NA	NA	NA	NA	NA	NA	NA	NA	NA	NA	NA	NA	NA	NA	2.65973	NA	-2.36811	NA	NA	NA	-2.29237	NA	NA	NA	NA	NA	-0.734142
TBCA	-2.97575	-2.48669	-1.96676	-2.07562	-1.84614	-1.78427	-1.7038	-1.45849	-1.43799	0.14863	-3.1818	-1.14961	-0.63169	-1.60936	-0.466302	-2.66088	-2.28562	-3.19407	-2.01226	-2.31202	-1.88036	-1.91087	-1.90689	-2.3976	-3.44415	-1.98247	-1.52876	-1.85676	-2.42627	-1.29057	-1.95422	-1.82434	-3.05854	-1.54451	-1.64003	-2.08307	-2.371	NA	-0.646718	-1.60261	-2.39719	-0.606911	-1.32949	-3.73776	-1.14154	-1.30939	-2.32625	-0.547877	-1.96662
HAVCR2	0.775156	1.30421	1.32866	2.2877	1.06189	2.4395	1.91426	1.9433	2.39754	0.315466	0.314464	-0.223132	1.80821	NA	1.27602	1.09261	0.944461	0.806824	1.10439	1.62214	1.63791	1.30309	2.27899	0.904276	1.80092	1.53683	1.75452	1.51679	0.895524	1.84118	1.00685	1.40239	0.989283	1.77994	1.46448	1.29783	1.97214	0.971204	1.47099	2.30254	1.23531	1.44657	1.32733	0.501533	1.94134	2.25709	-0.292412	1.26256	-0.242073
FZD6	NA	-2.88453	-2.6836	NA	-3.67235	-2.64797	-0.878675	-3.32759	-0.581305	NA	NA	NA	-3.57678	NA	NA	NA	NA	-3.35288	NA	NA	-0.327483	NA	NA	NA	NA	-0.933778	-0.973229	-2.80605	-3.30486	NA	-5.58023	-0.778147	NA	-1.98759	NA	NA	NA	NA	-0.0412248	-1.68113	NA	NA	NA	NA	-0.224364	NA	NA	NA	NA
SKP1	NA	-1.36957	NA	-1.16011	-2.17105	NA	-0.108415	-3.48061	NA	NA	NA	NA	NA	-1.21498	NA	NA	-0.995686	NA	-0.954871	-0.798827	-1.99963	-2.65701	-0.346955	0.592869	-1.98276	-1.25351	-2.08986	-0.558641	NA	-0.998509	0.143084	-1.5605	-2.05948	-1.14754	-1.20157	-2.28126	-2.1721	-1.42805	-1.77439	-0.524089	-0.271308	0.292705	-0.757924	NA	-0.698861	NA	-1.07906	-1.33822	-0.115589
NDRG1	-2.64433	-3.00298	-2.02186	-4.28361	-1.27213	NA	-1.29337	-1.74109	-1.91406	NA	NA	-1.61739	-2.86022	NA	-2.67092	NA	NA	NA	-1.32023	NA	NA	-3.05182	NA	NA	NA	-2.09129	-1.66948	NA	-2.47594	NA	-2.23575	NA	NA	-1.6167	NA	-1.83682	NA	NA	-1.97264	NA	NA	NA	-1.5441	NA	-2.20523	NA	NA	NA	NA
G6PD	0.0592356	0.0409181	-0.0410465	-0.460111	0.666259	-0.640298	0.51831	0.0524589	-0.440532	0.0625399	-0.150054	-3.02305	-0.0179529	NA	-0.865338	-0.793078	-1.2275	0.0852676	-0.711833	0.0643401	0.474834	0.38123	0.0444246	-0.405911	-0.0157588	-1.25701	0.427105	-0.265715	0.31027	-0.521768	0.275018	0.187334	-0.829982	0.828798	-0.784115	0.0393896	-0.596293	-0.534543	0.236548	0.146909	0.259161	-0.566653	-0.501162	-0.0833926	0.380091	-1.23033	0.0231315	-0.358231	-2.28386
CALM2	-1.57774	-0.825488	-1.4741	-0.442025	-1.09607	-1.8364	-1.08265	-1.2491	-1.40914	-0.244428	-0.991597	-0.102301	0.0710611	-1.55021	-0.361763	-0.806784	-1.0113	-1.47077	-1.00835	-1.16319	-0.911756	-1.21692	-0.534361	-0.483317	-0.874759	-0.698137	-1.06607	-1.08961	-1.71179	-0.838901	-0.830547	-1.26967	-1.16257	-0.946967	-1.20951	-1.69883	-1.58508	-1.53474	-0.200612	-0.933032	-1.12765	-1.13909	-0.866273	-1.36757	-0.880342	-1.1018	-1.04992	0.680274	-1.71748
NPC2	6.96426	7.0958	6.68031	6.96382	7.36125	7.15719	6.81316	6.57568	6.84747	4.53581	6.23598	4.17347	5.9455	3.93015	5.45657	6.31012	6.78893	6.66561	6.52816	6.75193	7.17518	7.12976	7.03924	6.53528	6.90719	6.95585	6.94598	6.73465	7.06222	6.75716	6.39755	7.14639	6.9678	6.96689	6.38887	6.44495	6.61401	5.56397	6.44822	6.77681	6.80236	4.80194	6.2459	6.53966	6.09888	6.50116	6.24451	5.34867	5.71488
ADGRL3	1.23924	2.1664	1.83524	0.400866	2.14225	0.903352	2.22106	2.0603	1.44038	NA	-0.0464434	NA	-0.405569	NA	-2.99269	-0.348265	1.19792	1.58866	1.23041	1.469	1.93878	1.84953	1.52642	1.61383	1.32502	1.96377	1.89898	1.92856	1.77723	1.55293	1.53981	2.04062	1.1114	2.16762	2.12418	1.38099	1.27273	0.793405	1.68622	1.25056	1.38774	0.898404	0.998756	0.421055	1.27328	-1.01627	-0.859496	0.392506	-0.462495
ELN	NA	NA	NA	NA	NA	NA	NA	NA	NA	NA	NA	NA	NA	NA	NA	NA	NA	NA	NA	NA	NA	NA	NA	NA	NA	NA	NA	NA	NA	NA	NA	NA	NA	NA	NA	NA	NA	NA	NA	-2.66534	NA	-4.99133	NA	NA	-1.92145	-1.7045	NA	NA	NA
KIAA0319L	-0.358817	-0.282258	-2.89042	-0.0209192	0.165086	NA	-0.660909	-0.888774	-1.82948	-1.66705	-0.911059	NA	NA	NA	NA	-1.68494	0.301077	-0.258398	0.408297	0.0747606	0.284991	-0.0795379	-0.515666	-0.895342	-0.915178	0.391004	0.358426	0.0309206	-0.108969	0.0683216	-0.752227	-0.189435	0.405586	-0.219925	-0.565067	-0.189032	-0.1686	-1.1321	-0.119121	-1.60402	-0.129857	0.206628	-1.08778	-0.47803	-0.353083	-0.597089	-0.479519	0.0270803	-0.640847
FLNB	NA	NA	NA	0.127273	-8.3009	-3.97743	2.6659	1.52374	-3.59827	-0.350079	NA	-0.633775	NA	NA	NA	-1.00175	2.1568	-1.46149	1.9133	NA	NA	-4.83205	-2.28728	-1.61024	NA	-3.30049	NA	-1.80529	-2.50522	-1.47486	NA	-3.08169	-1.51066	-3.89817	NA	NA	NA	-15.1331	NA	-2.06706	NA	NA	-1.34402	-1.30625	NA	NA	NA	2.77778	-0.88278
PROC	NA	1.03166	0.572542	-2.57698	-3.91141	NA	-1.06537	-0.859399	-1.98475	2.6039	0.762896	0.0870062	-2.32477	NA	-0.591811	NA	0.359188	NA	-1.32286	-0.328773	-1.20077	NA	-2.4339	NA	-2.71176	-2.69149	-1.27304	-0.869774	-1.38954	-2.32321	0.357081	-2.10173	NA	-3.18663	-0.880637	-0.501706	-3.02157	0.670312	-2.24893	0.0975906	-0.954292	0.929503	-0.376365	NA	0.926369	-0.0428905	-1.98766	-2.46843	-0.346101
ADD1	NA	NA	NA	NA	NA	NA	NA	NA	NA	NA	NA	NA	NA	-2.44754	NA	NA	NA	NA	NA	NA	-5.39076	NA	NA	NA	NA	NA	NA	-15.0784	NA	NA	NA	NA	NA	NA	NA	-4.93236	-3.71416	NA	NA	NA	NA	-3.56116	-3.61306	NA	NA	NA	NA	NA	-1.92201
PTPRM	-1.92134	-2.16232	-1.08538	-1.48589	-1.70601	-2.68035	-1.37302	-1.26975	-1.38558	-2.44457	-2.02509	-2.21807	-1.64025	NA	NA	-1.54322	-1.20122	-2.50452	-1.21562	0.110329	-1.23764	-1.45869	-0.083166	-2.40254	0.213319	-1.4494	-1.48137	0.31933	-1.64001	-0.0909949	-3.49198	-0.726846	-0.139699	-1.26072	0.0639745	-0.889756	-0.852083	-3.3544	-1.82918	0.338004	-2.03145	-1.42448	-1.90355	-3.07159	-1.617	-0.0944663	NA	-2.31053	NA
SNCA	0.262836	NA	NA	NA	NA	NA	NA	NA	NA	NA	NA	NA	NA	-3.3184	NA	2.33584	-0.0889769	NA	NA	NA	NA	NA	NA	NA	NA	NA	-0.307595	NA	NA	NA	NA	NA	NA	NA	NA	NA	NA	NA	NA	NA	NA	-1.53987	NA	NA	NA	-6.34413	NA	-5.03486	-1.11903
GLB1	NA	-3.05783	-3.14249	NA	-2.40524	-3.33958	-3.16246	-1.94937	-2.54386	NA	-4.73124	NA	NA	NA	NA	-0.794706	NA	-2.23845	NA	-1.79496	-3.06447	-2.19394	-1.80264	NA	-3.08301	NA	-2.56572	-2.56755	-2.23915	-2.67764	-1.5547	-3.38952	NA	-1.98148	-2.80189	NA	NA	NA	NA	-1.60685	NA	-2.09556	-0.76617	NA	-3.60891	-2.41628	-2.10836	NA	NA
LTF	1.10062	2.5737	-1.78056	0.960738	-1.49976	-0.113512	-1.00675	1.16371	-0.8964	NA	0.0609347	2.5538	3.88704	NA	-0.695436	-2.87986	1.02475	-0.949554	-0.985892	-2.23734	0.851188	-0.748124	0.555767	0.414689	-1.12838	-0.554646	0.287082	-0.943179	0.983215	-0.444346	-1.64429	-1.50761	-2.28781	-0.161249	-3.12329	0.0169507	-0.133384	0.266486	0.459734	-1.26292	0.854502	-1.85776	-0.837662	0.884163	-2.59985	NA	-1.5419	-0.348297	-0.274913
DCC	-0.077768	0.548287	0.83858	-0.0270021	1.16945	-0.0664141	0.811298	0.786312	0.11634	NA	-0.0174979	NA	-0.794025	NA	NA	-0.949546	0.639665	0.265373	1.1033	1.15371	0.886062	1.18846	0.755362	1.07602	0.779669	0.90827	1.03113	1.44196	0.925613	0.949496	1.05768	1.06578	0.807297	1.10188	1.18693	0.653922	0.548938	0.297543	0.807939	0.46315	0.500809	0.174098	-0.321501	-0.149035	0.563322	-1.63361	-0.616428	0.331421	0.523699
EZR	NA	-5.08965	-4.38008	-1.51527	-4.22046	NA	-3.25601	-3.10543	-0.573853	-1.04167	-3.20361	-0.772493	-1.07931	NA	-1.03107	-1.4609	NA	NA	-3.36081	-2.78362	-2.97238	-4.36902	-2.51749	NA	-3.07737	-4.43908	-3.09771	-2.71708	-4.3532	-2.99791	-4.1444	-3.22041	NA	-2.95086	-2.13143	-3.52173	-2.80663	NA	-2.82541	-1.61631	NA	-2.93481	-2.3524	-1.30753	-1.21067	NA	-4.22035	-2.65357	-2.34344
YIPF3	6.35876	6.24531	5.98757	5.32742	6.4783	5.62969	6.37042	6.2104	6.17113	5.99004	5.17629	3.13643	5.36059	2.622	4.66275	4.88748	4.73378	6.03061	4.57461	4.95505	6.57459	6.55405	5.22171	5.60841	5.20611	5.22909	6.56305	5.05532	5.88763	5.30537	5.87444	4.84212	5.52372	6.30878	3.48022	4.03635	5.36581	4.78096	3.40733	4.75759	6.42826	2.58769	6.01107	6.08984	3.28436	3.51706	5.27444	4.40383	3.59942
CD6	NA	NA	NA	NA	NA	NA	NA	NA	NA	NA	NA	-4.4743	NA	NA	-3.1544	-1.90749	NA	NA	NA	NA	NA	NA	NA	NA	NA	NA	NA	NA	NA	NA	NA	NA	NA	NA	NA	NA	NA	NA	NA	NA	NA	NA	NA	-5.78562	NA	NA	NA	NA	NA
FLT3	NA	NA	NA	-2.32548	NA	NA	NA	1.76732	NA	NA	NA	NA	NA	NA	NA	NA	-1.96009	NA	-1.78151	-1.48695	NA	NA	-0.976979	NA	-1.37481	NA	NA	-1.92807	NA	-1.7633	NA	-1.67507	-2.50619	NA	-1.42226	-1.60329	-2.11314	NA	-1.54211	-1.15276	NA	-1.74018	NA	NA	-2.19053	NA	NA	NA	NA
CHRD	-1.54766	-1.72746	-0.343194	-1.0572	-0.591457	-2.06559	0.1169	-0.434196	0.0741714	NA	-0.171911	-1.7726	-1.26715	NA	-2.59461	-0.976719	-1.22786	-2.37285	-0.414666	0.17514	-0.298452	-0.880449	0.03047	-1.76653	-1.33496	-0.909998	-0.587724	-0.111001	-0.902608	-0.943026	0.348377	-0.493449	-0.607586	-0.738136	0.0145601	0.104176	-1.40124	-1.91456	-1.11051	0.145895	-0.622458	-0.260119	-0.694694	-1.6303	-0.281528	-1.80613	-0.991296	-1.64758	-0.614714
FOLR2	1.36904	1.64133	1.19904	2.29049	1.44668	1.93878	1.04651	1.30568	1.81168	0.943188	0.38156	-0.319363	2.17997	-1.60794	2.20089	0.652375	1.64118	1.79803	1.86589	1.30052	1.44224	1.57494	1.99583	0.519721	1.44711	1.81109	1.71113	1.58161	0.992426	1.60885	0.650591	1.91668	1.7337	1.63995	0.960514	1.57079	2.09234	0.829778	1.54614	1.6388	1.52105	1.38018	1.84755	2.26454	2.56062	2.8554	1.3864	0.386927	0.392244
ENPP2	7.04946	6.86077	6.93139	6.93433	7.29881	7.43402	7.18776	7.32394	6.8712	5.40384	6.11693	3.62338	6.14363	3.39109	4.67379	4.35148	6.6618	7.79768	6.17762	6.21326	7.96949	7.47357	6.7698	6.8079	7.51466	6.71113	8.00361	6.56335	8.01023	6.65546	6.77236	7.39477	6.72596	7.25105	7.10858	6.93468	6.93717	6.3059	6.8007	6.88243	6.47377	5.84576	6.04365	5.4827	5.57629	5.94214	5.51015	6.04692	3.89524
LTBP1	-0.794212	-0.635186	-1.11487	-1.3708	-1.24423	-0.669806	-0.623788	-0.814065	-0.174187	-1.51351	-1.59199	-1.689	-0.890511	NA	-1.31876	-1.13267	-1.04263	-1.69829	-0.603269	-0.884405	-1.18236	-1.30748	-1.03191	-1.09071	-1.74888	-0.957429	-1.41063	-1.48099	-1.76814	-1.19001	-1.12863	-1.19352	-1.78512	-1.61542	-0.881461	-1.22129	-0.963756	-2.14602	-1.52588	-0.986973	-0.977548	-0.519637	-0.981486	-2.32982	-0.316483	-1.2956	-0.86278	-0.993685	-1.24772
MAP4	-2.9262	-1.90554	-2.25614	-2.63381	-2.48271	-2.80657	-2.86975	-2.16129	-2.15359	-3.77534	NA	-4.01988	-2.88269	NA	-3.71098	-3.88535	-2.53903	-2.81196	-2.10948	-2.84879	-2.1141	-2.31332	-2.11655	-2.9895	-2.44644	-1.76296	-2.86827	-2.42352	-2.80921	-3.47178	-2.01864	-2.60443	-2.86858	-2.50354	-2.25318	-3.12119	-3.31931	-3.22542	-2.52651	-2.29303	-2.35304	NA	-2.64045	NA	-2.322	-2.8916	NA	-0.680725	NA
NDST1	-3.55767	NA	-2.6542	-2.83229	-3.02601	-3.18546	-2.16033	-3.78729	-3.57629	NA	NA	-2.5602	-3.27783	NA	NA	NA	-2.58314	-4.54506	-1.93188	-1.83548	-1.96747	-3.01767	-1.96057	NA	-1.33569	-2.89438	-2.35707	-1.72287	-2.58969	-2.63241	-2.39071	-2.18182	-2.34484	-1.76269	-3.02585	-4.79814	-2.00879	NA	-2.81904	-1.9296	NA	-1.69522	-2.03259	NA	-2.96935	-3.21613	NA	-2.29307	NA
PNOC	NA	NA	1.63196	-0.0420422	-0.999266	NA	0.00988522	-0.608829	0.825359	NA	-1.54957	NA	NA	NA	NA	NA	NA	NA	-0.183492	1.39214	0.740193	-0.706546	-0.131636	NA	-2.51123	-0.786143	0.553764	1.11608	-0.613283	0.51343	-0.701851	-0.229876	-0.394042	-0.0662964	0.64428	0.429469	-0.230527	-1.04707	-0.847274	1.6839	-1.10966	2.24706	0.143549	-2.29555	0.910454	1.08253	NA	1.69773	0.0206413
ADAM23	-2.40797	-1.45127	-0.595312	-2.47446	-1.06406	-2.51087	-0.74076	-0.770714	-1.38306	NA	-4.48532	NA	-3.32344	NA	NA	NA	-1.36224	-1.65476	NA	-1.30028	-0.677891	-1.24744	-0.479552	-1.92786	-0.851404	-0.396688	-0.682895	-0.872024	-1.26385	-0.362408	-2.20597	-0.366796	-2.00779	-0.49786	-0.426124	-1.12914	-1.1339	-1.44978	-0.650848	-0.53372	-2.29161	-1.16334	-2.20317	-4.20283	-1.20882	-3.86725	NA	-2.07544	NA
HYI	1.45199	-0.261497	0.821579	-1.13969	1.14702	0.64462	0.224606	-0.238102	0.550722	2.27903	1.21735	1.67301	0.875631	NA	2.73124	1.41556	0.791289	0.194204	0.361699	-1.5752	0.573342	1.04637	-1.70003	-1.49267	-0.556216	-0.16019	-0.368225	-2.62266	-1.01194	-0.514522	0.485123	0.963326	-2.58026	-0.285427	0.400226	0.225542	-0.37574	NA	0.213482	-1.283	0.691395	-0.40211	2.15321	0.590105	0.772163	0.614889	1.26631	0.993519	-2.20142
SPINK5	-4.93412	NA	-5.78354	NA	-4.73254	-4.21538	NA	NA	-3.73324	NA	NA	NA	-5.04487	NA	-4.79877	-3.64176	NA	NA	NA	NA	NA	NA	NA	NA	NA	NA	-5.8077	NA	-5.16507	NA	NA	-4.93389	NA	-6.04269	NA	NA	NA	NA	NA	NA	NA	NA	-4.51296	NA	NA	NA	NA	NA	NA
EIF4B	NA	NA	NA	NA	NA	NA	NA	NA	NA	-2.75127	NA	NA	NA	NA	NA	NA	NA	NA	NA	NA	NA	NA	-4.11924	NA	NA	NA	NA	NA	NA	NA	NA	NA	NA	NA	NA	NA	NA	NA	NA	NA	NA	NA	NA	NA	-3.83709	NA	NA	NA	NA
CFP	1.16597	-0.492625	0.312681	0.402026	0.243543	0.792971	-1.43873	-1.76105	0.782914	3.67592	3.32747	3.15612	2.75195	0.329428	3.36587	2.72593	0.169143	-0.490192	0.426502	-0.80353	0.142988	0.672484	0.0118241	-0.598585	0.225189	0.0101305	-2.05336	-0.665521	-0.0294783	0.33868	-2.38513	0.861255	-0.230841	0.467646	0.599919	1.25723	0.862249	-0.897862	-0.436804	0.0854967	0.739787	0.874447	1.50181	1.74132	1.16538	1.26476	0.85993	1.67726	0.637979
ALYREF	NA	NA	NA	NA	NA	NA	NA	NA	NA	0.0212351	NA	-2.53167	NA	NA	-3.06265	NA	NA	NA	NA	NA	NA	NA	NA	NA	-3.94112	NA	NA	NA	NA	NA	NA	NA	NA	NA	NA	NA	NA	NA	NA	NA	NA	NA	NA	NA	NA	NA	NA	NA	NA
MAN2B2	-0.645062	-0.408638	-0.529128	-0.42814	-0.493848	-0.401708	-0.262748	-1.08733	-1.1694	-1.35172	-1.17574	-1.51061	-1.22905	NA	-1.60212	-0.910266	-0.601906	-0.387644	-1.26196	-0.711771	-0.184722	-0.268729	-0.529047	-1.76414	-0.684502	-0.564763	0.0470758	-0.675147	-0.0737071	-0.560656	-1.05463	-0.098728	-0.561837	-0.0463381	-0.143125	-0.945263	-1.71346	NA	-1.0194	-0.722007	-1.1924	-1.77951	-1.95078	-0.400688	-2.01784	-1.67375	-1.66631	-1.1549	-0.663778
CR1	NA	NA	NA	NA	NA	-4.4241	NA	NA	-4.80848	-0.807578	-4.71713	-1.05218	-0.91428	NA	-1.54817	NA	NA	NA	NA	NA	NA	NA	NA	NA	NA	-3.91017	NA	NA	NA	-3.61805	-5.0464	NA	0.591064	NA	NA	NA	NA	NA	NA	NA	NA	NA	NA	NA	-2.64809	-1.84072	NA	-2.87032	NA
CSF1R	2.52322	3.83575	3.79071	3.88608	3.12641	3.64401	3.16177	3.79568	4.03617	2.30454	1.98041	1.38654	3.60081	-0.209484	2.12668	1.95121	2.47788	3.4445	1.97842	2.89858	3.71708	3.30789	3.21518	2.53259	2.79664	3.09967	4.10788	3.61642	3.30119	3.63661	2.05182	3.33272	2.35657	4.22358	3.63117	3.03792	3.12767	2.8368	3.53293	3.57015	2.36065	3.61527	2.87415	2.0886	3.49513	3.95248	1.67323	3.38422	1.45107
NRP1	0.363914	0.674118	0.735569	1.06078	0.34527	0.482343	0.258404	0.298149	0.36972	0.970707	-0.260555	-0.610537	0.411414	-2.5813	0.110493	-0.157638	0.820389	0.193597	0.414555	0.138325	0.552618	0.63115	0.490478	0.500395	0.339914	0.700829	0.536713	0.541491	0.469065	0.697578	-0.263888	0.759246	0.0764323	0.733362	0.311548	0.560776	0.61996	0.104314	0.622925	0.138482	0.151397	0.175907	0.262752	0.258248	0.745128	0.402456	-0.560944	0.893048	-0.524402
DPP6	-0.519839	0.871465	0.177542	-0.82301	0.349789	-2.37382	0.302221	0.389305	-0.255215	NA	-1.52258	-2.46224	-2.13338	3.30346	NA	-2.51039	0.568209	-0.289829	0.850136	0.662462	0.479239	-0.0371368	-0.395229	0.204625	-0.440605	0.398978	-0.902224	0.585987	0.172624	0.0698273	0.00321999	0.828458	0.609243	1.06141	0.871446	-0.0325954	-0.0442719	-0.130708	0.482175	-0.0100686	-0.157583	0.277776	-0.624902	-0.503115	0.391281	-1.36757	-1.86105	-0.294864	-0.843071
EPHA4	2.12793	2.58402	2.95399	2.35358	2.88854	2.23983	2.72014	2.79226	2.80245	0.996204	1.83923	-0.96563	1.17783	0.0457866	-0.0272924	1.53167	2.63949	2.18117	2.86005	2.73478	3.02572	3.0908	2.71431	2.29309	2.58969	3.00571	3.11352	3.12929	2.47926	3.04994	2.77827	3.12734	2.87881	3.20238	2.74351	2.60361	2.67551	1.86804	3.10193	2.6342	2.89226	2.81553	2.80418	2.41885	2.76438	1.66322	1.82116	3.23677	2.30865
PTPRK	NA	-0.826368	-3.49919	NA	-4.16237	-2.24253	-2.24713	-2.18364	-5.37098	NA	NA	NA	-4.1795	NA	NA	-2.70882	-1.42729	-2.81255	-3.18124	-3.19109	-3.52686	NA	NA	-1.68449	-2.87445	NA	-3.34798	-3.05077	-3.77022	NA	-2.84182	-0.915203	NA	-3.03759	-1.44854	NA	-2.98814	-2.82914	-1.79956	-3.46449	NA	-1.71184	-4.04515	NA	-2.56383	NA	-3.01161	-2.65421	NA
TSN	NA	NA	NA	NA	NA	NA	NA	NA	NA	NA	NA	NA	NA	NA	NA	NA	NA	NA	NA	NA	NA	NA	NA	NA	NA	NA	NA	NA	NA	NA	NA	NA	NA	NA	NA	NA	NA	NA	-5.30389	NA	NA	-4.14073	-1.5612	NA	NA	NA	NA	NA	NA
SDC1	-2.01998	-0.891712	-1.67212	1.71697	-0.566607	2.15952	NA	NA	NA	2.22269	-3.85024	-2.54484	-0.610653	NA	-3.75686	-0.435496	0.215524	-1.05866	-2.53586	-0.73625	-1.63586	-0.943291	-0.870512	-0.565522	-0.280111	-0.301253	-1.20642	-0.220879	-0.768995	0.327505	-0.947053	-0.53915	-0.516824	-1.03495	0.586754	NA	0.285571	0.266771	-0.0083934	-0.54436	-1.08705	NA	-2.06584	0.595888	1.20941	NA	-0.438458	-2.05044	-2.30139
CLEC3B	3.49238	3.56963	4.80405	4.04337	4.64315	4.69676	5.48636	4.71568	4.84853	1.36135	5.16769	3.56573	4.28821	2.30609	3.5254	4.31437	3.98222	3.99639	5.13457	5.15372	5.85247	5.21193	5.30007	3.68312	5.68834	4.30916	5.32488	4.77641	5.36592	4.52506	5.47594	4.84256	4.2883	6.15606	4.78476	4.88268	5.16813	5.18036	4.91479	5.37775	4.47799	5.41441	5.21788	4.11825	4.70929	3.39847	4.57519	3.597	4.99108
GSTM2	NA	NA	NA	NA	-1.87413	NA	NA	NA	NA	NA	NA	NA	NA	-1.30148	NA	NA	-1.32532	NA	-0.683516	NA	-1.93672	-0.662766	NA	-3.32817	NA	-2.48189	-1.45195	NA	-1.00354	-2.06475	-2.95067	-3.70528	NA	-1.80792	-2.67064	-0.726167	NA	NA	-2.10342	NA	-3.42019	-4.31298	-0.699596	NA	-1.80682	NA	NA	-1.66955	NA
LANCL1	1.58297	NA	1.26773	NA	0.540685	NA	1.52469	0.728322	NA	-2.72276	NA	NA	0.445325	-1.54482	NA	NA	NA	NA	0.382621	NA	0.965366	1.00655	NA	NA	NA	NA	0.0110309	NA	NA	NA	-3.89383	-1.93417	NA	NA	0.522822	NA	NA	NA	-1.05862	NA	NA	1.33956	2.24809	NA	NA	NA	0.972258	NA	-0.770848
MERTK	0.240069	1.04409	-0.0637022	1.80397	0.0294618	1.00076	0.591435	0.349791	1.01693	1.56603	0.702421	0.555391	1.12235	NA	1.32959	1.0618	0.741983	-0.638238	0.702196	1.00567	0.501443	0.109654	1.15986	-0.317855	0.710293	0.283184	0.36596	1.26804	0.0240786	0.945117	0.314877	0.479667	0.679028	0.492631	0.0737603	0.231883	0.61285	-0.191023	-0.228484	1.28613	0.308411	-0.031916	0.18119	0.559322	0.620038	2.3702	0.200308	1.5984	0.256013
CHORDC1	NA	NA	NA	1.90347	NA	NA	NA	NA	NA	NA	NA	NA	NA	NA	NA	NA	NA	NA	NA	NA	NA	NA	NA	NA	NA	NA	NA	NA	NA	1.00654	NA	NA	NA	NA	NA	NA	NA	NA	NA	NA	NA	NA	NA	NA	NA	NA	NA	NA	NA
CHID1	NA	NA	-4.5371	NA	NA	NA	-7.1754	-6.20456	NA	NA	NA	NA	NA	NA	NA	NA	NA	NA	NA	NA	-4.74606	NA	NA	NA	-3.52128	NA	NA	NA	NA	NA	NA	NA	NA	-5.41368	-2.60081	NA	NA	NA	NA	-4.05035	NA	NA	NA	NA	NA	NA	NA	NA	NA
THY1	3.96703	4.37443	5.12383	4.12516	5.13323	3.39131	4.84511	5.159	4.11094	0.176902	1.41612	-1.63968	2.82634	1.05241	-0.160464	1.84898	3.98859	4.18035	4.71779	4.78584	5.16383	4.55938	4.68086	4.00546	5.14195	4.57197	5.13157	5.028	4.60682	5.36347	3.33597	5.41545	4.27323	5.17985	4.62436	4.787	4.78324	4.28638	5.20114	4.76206	3.54741	4.22831	4.00359	2.28323	5.02302	3.75541	0.951042	4.25683	2.46527
TMEM25	-3.90288	-3.50058	-2.85072	NA	-2.06873	NA	-2.01712	-1.88351	-1.99459	NA	-3.26646	NA	NA	NA	NA	NA	-2.60288	NA	-1.23833	-0.75326	-2.10127	-2.62989	-1.13416	-3.30639	-1.59167	-1.83895	-2.76095	-0.873616	-2.26554	-1.93489	-1.47477	-1.39681	NA	-2.05231	-1.09059	-1.80766	-2.00504	-3.34098	-2.32945	-0.39624	-2.27489	-2.01696	-2.61318	-4.37355	-1.17615	-2.1436	NA	-4.22148	-1.0915
SCN3B	-1.39854	-1.09184	0.307777	-0.975757	-0.492835	-2.54584	-0.416209	-0.470074	-0.787994	NA	-1.70705	NA	-1.36163	NA	NA	-2.36757	-0.688245	-1.92544	-0.242768	0.871982	0.0640121	-0.408233	0.341164	-0.939287	-0.194081	-0.207348	0.279177	1.55491	-0.649817	1.22227	-0.507211	0.513532	0.62788	-0.0499611	0.273139	-0.597755	0.497807	-0.505017	-0.491686	1.04417	-0.491455	NA	-1.03892	-1.75588	-0.564068	-2.62825	-2.4465	-0.708403	-0.769748
CFL1	NA	-3.20765	-2.4561	0.219895	-1.16331	-0.664833	-0.88268	-0.542328	-0.853995	-0.504681	-0.513946	0.203103	0.401813	-0.0993052	0.567511	-0.58981	-2.39896	-1.23168	-2.38878	-0.825914	-1.46027	-1.84141	-1.10233	NA	-1.00021	NA	-0.560594	-0.603248	-2.20055	-0.738845	-0.926556	-1.86018	NA	-0.669756	-1.22166	-1.04663	-2.49111	NA	-0.973494	-0.0911201	-1.30973	0.208821	0.589133	-2.672	0.347395	-2.17634	NA	NA	0.431858
LTBP3	NA	-5.29806	-3.19042	-3.64424	-4.25165	NA	-2.346	-2.5768	-3.06114	NA	-2.81928	NA	-4.1185	NA	NA	-3.83298	NA	NA	-2.95202	-3.34699	-3.1858	NA	-2.39035	NA	-4.86693	-3.94865	-3.66585	-2.32166	NA	-2.88166	-2.73254	-3.55265	-2.83019	-4.11214	-2.78795	-3.10005	NA	NA	NA	-1.54595	NA	-2.22285	-4.0775	NA	-2.81121	-3.39683	-3.20646	NA	-3.84745
ZNF273	-2.57296	-2.87549	-2.39002	-1.64069	-2.05074	-2.8372	-2.24367	-2.08008	NA	NA	NA	NA	NA	NA	NA	NA	NA	-1.38998	-2.67777	-1.57006	-1.20655	-2.55225	-1.3122	-2.66743	-0.31962	-1.96989	-1.19268	-1.45054	-0.332756	-1.78417	-2.98882	-1.06967	-2.01718	-2.20833	-0.31879	-1.70008	-1.83918	NA	-1.75706	-1.45367	NA	NA	NA	NA	NA	NA	-4.41064	NA	NA
ADM	-1.09947	-1.13382	-0.537224	-0.704544	-0.579509	-0.679217	-0.536195	-0.26207	-0.313525	-0.903261	-1.11534	-1.34337	-0.917945	NA	0.598335	-0.801841	-0.832196	-0.71466	-0.343187	-0.29045	-1.04076	-0.955284	-0.217757	-1.98459	-1.33107	-1.31105	0.240175	-0.37268	-1.30228	-0.689949	-0.810048	-0.333189	-1.1838	-0.500246	-0.574324	0.101871	-0.842587	NA	-0.930761	-0.0276091	-0.605852	-3.98698	-0.0592891	-1.39102	-0.596702	0.423936	NA	-0.829989	-1.29707
NPEPPS	-0.0393347	-2.49478	-2.46132	-2.14795	-0.238365	-1.52741	-0.396736	-0.70167	-0.958436	-1.72347	NA	-2.58572	-2.1841	NA	-1.89493	-2.49336	-0.640727	-1.08104	-0.636489	-0.445875	-2.5352	-1.39493	-1.15766	-0.843682	-0.670107	-2.61151	-0.185639	-0.604153	-1.28343	-0.903584	-0.870324	-1.12251	-2.37763	-0.724071	-0.463095	-0.594428	-2.65209	-2.51279	-0.24251	-0.496438	-1.93562	-1.4304	-1.20542	-1.73968	-0.900092	-2.13739	-3.22947	-2.10275	-1.42979
OXR1	NA	NA	-2.38766	-2.88703	-2.2958	-3.36094	-2.89458	-2.74512	-3.07535	NA	NA	NA	NA	NA	NA	NA	-3.54901	NA	-2.63373	-2.36965	-2.24602	-2.40953	-1.94299	-3.24643	-3.05511	-2.41994	-2.19135	-2.26815	-2.38142	-2.23798	-2.39767	-2.25244	-2.77062	-2.25862	-3.37758	NA	NA	NA	-2.506	-2.46723	-2.76175	NA	NA	NA	-3.00916	-3.91566	NA	NA	-2.54105
PCSK7	NA	NA	NA	NA	NA	NA	NA	NA	NA	NA	NA	NA	NA	NA	NA	NA	NA	NA	NA	NA	NA	NA	NA	NA	NA	NA	NA	NA	NA	NA	NA	NA	NA	NA	NA	NA	NA	NA	NA	NA	NA	NA	NA	NA	NA	-3.78844	NA	NA	NA
LAYN	NA	NA	NA	NA	-1.28766	-2.22488	-2.2944	NA	NA	NA	NA	NA	NA	NA	NA	NA	-2.27677	NA	-2.74378	-1.91078	-1.53089	NA	NA	NA	-4.1378	NA	-1.08623	-3.82738	NA	-1.71652	NA	-1.2988	-2.88656	NA	NA	-3.77557	-2.02086	NA	0.303852	-2.75081	NA	-0.715073	-1.30379	NA	NA	NA	NA	NA	NA
TMEM9B	NA	NA	NA	-1.62431	NA	NA	NA	NA	NA	NA	NA	NA	NA	NA	NA	NA	-1.17002	-3.29563	-1.19648	-0.827041	NA	NA	NA	NA	NA	-1.50034	NA	-1.68154	NA	-1.44403	NA	-1.49568	-1.07163	NA	NA	NA	-1.0214	NA	-2.20249	-1.24662	NA	NA	NA	NA	NA	NA	NA	NA	-1.58247
SCGB1A1	-1.44637	NA	-1.80643	-2.30575	-0.891604	-1.02428	-1.35946	-2.19097	-0.457131	-1.55947	-3.2147	-0.887389	-2.0811	NA	-0.798407	0.289838	-1.76587	NA	-1.5495	-2.04022	-2.3999	-1.60898	-2.07897	NA	-1.84537	-1.02455	-3.01846	-1.4357	-1.75988	-1.57258	-1.39097	-1.46099	-1.61027	-1.20862	-1.72437	-0.828753	-0.817819	NA	-1.75863	-2.18237	-1.824	-1.9811	-0.942342	-1.44977	-0.43139	-0.0307353	-1.87832	-1.47287	-2.1753
FAT3	NA	NA	NA	NA	NA	NA	NA	-1.33542	NA	NA	NA	NA	NA	NA	NA	NA	NA	NA	NA	NA	NA	NA	NA	-5.75261	NA	NA	NA	NA	NA	NA	NA	NA	NA	NA	-6.58177	NA	NA	NA	NA	NA	NA	-4.07127	NA	NA	NA	NA	NA	NA	NA
SAA1	NA	NA	NA	NA	NA	NA	NA	NA	NA	NA	NA	NA	-1.71781	NA	-1.66479	NA	NA	NA	NA	NA	NA	NA	NA	NA	NA	NA	NA	NA	NA	NA	NA	NA	NA	NA	NA	NA	NA	NA	NA	NA	NA	NA	NA	NA	-1.37742	-4.19219	NA	NA	NA
PRSS23	NA	NA	NA	NA	NA	NA	-1.59699	NA	-2.03938	NA	-1.1282	NA	NA	NA	NA	NA	NA	NA	-1.02725	-2.01561	NA	NA	NA	NA	NA	NA	NA	-3.38048	NA	NA	NA	NA	NA	NA	NA	NA	NA	NA	NA	-1.6075	-2.4352	-0.0192568	NA	NA	-1.27226	-0.109289	NA	NA	-0.410887
EFEMP2	-2.82931	-1.38556	-0.492333	-0.501428	-1.25031	-2.90263	0.0395581	-0.840318	0.569708	NA	-0.51099	-1.62155	-2.04387	NA	-1.49203	-0.198692	-1.19536	-3.25563	-0.283172	0.674713	0.039412	-1.62832	0.0536716	-2.2274	-1.64732	-1.47979	-0.844111	0.176111	-1.70862	-0.540279	0.77227	-0.707167	-0.616429	-0.638304	0.104489	-0.427292	-0.942534	-1.39929	-2.24964	0.850975	-1.0559	0.995792	-0.709945	-2.12715	0.904965	1.6212	0.223977	-4.00951	0.244518
LSM8	-0.764669	-2.56197	NA	NA	NA	NA	NA	NA	NA	-3.0824	NA	-1.74471	NA	NA	NA	NA	NA	NA	-3.90788	NA	-3.16542	NA	NA	NA	NA	-3.74809	NA	NA	-1.15356	NA	NA	-3.20063	NA	NA	NA	-3.56062	0.0221131	NA	NA	NA	NA	NA	NA	NA	NA	NA	NA	NA	NA
OLFML2B	NA	-1.0407	NA	NA	NA	NA	-1.91337	NA	NA	NA	-2.10371	0.0458102	-0.795583	NA	0.3867	-4.63138	NA	NA	-1.49604	NA	NA	NA	NA	-1.96985	NA	NA	-1.11485	NA	-1.37978	NA	NA	NA	NA	NA	NA	-2.46476	NA	NA	NA	NA	NA	NA	NA	-1.62987	NA	-1.79208	NA	NA	NA
CLUL1	NA	NA	NA	NA	NA	NA	-2.59451	-3.81573	NA	NA	-4.56498	NA	NA	NA	NA	NA	NA	NA	-3.4944	-2.76059	-5.28871	-5.03133	-4.26007	NA	NA	NA	NA	-3.0946	NA	-3.21111	-1.40595	NA	NA	-3.64511	-3.05897	-5.4304	-3.50884	NA	NA	-3.33183	-3.26707	-3.49886	NA	NA	-2.96865	-2.43626	-3.12044	NA	-3.86698
PSMD9	NA	NA	NA	NA	NA	NA	NA	-4.07523	NA	NA	NA	NA	NA	-0.261672	NA	NA	NA	NA	NA	NA	NA	NA	NA	NA	NA	NA	NA	NA	NA	NA	NA	NA	NA	NA	NA	NA	NA	NA	NA	NA	NA	-4.20108	NA	NA	NA	NA	NA	NA	0.0176807
PTMS	NA	-2.15726	-3.03416	-1.06222	-2.85055	-1.45194	-2.21685	-3.03445	-2.49844	0.969547	-4.23162	-0.422557	-1.57368	NA	-0.22533	-2.90207	-2.38323	NA	-2.55824	-4.12796	-3.53703	-2.02956	-0.843883	-4.31454	-2.90282	-3.32126	NA	NA	NA	-1.60326	NA	-2.37089	NA	-1.29993	-2.82238	-2.06022	-3.98535	NA	NA	-3.01507	-3.27697	NA	-1.8972	-1.58124	-2.19282	NA	NA	1.2939	NA
ACTN4	NA	NA	NA	-3.4422	NA	NA	NA	NA	NA	-3.31902	NA	-1.61826	-2.71182	NA	-2.00028	-3.77108	NA	NA	NA	NA	NA	-3.25203	NA	NA	NA	NA	NA	-0.256845	NA	NA	-2.51292	NA	NA	-2.32475	NA	NA	NA	NA	NA	NA	NA	NA	NA	-3.73407	NA	NA	NA	NA	-1.26478
DDB1	-1.81968	-1.48252	-0.943123	-0.994356	-0.777711	-2.50644	-1.11491	-1.35815	-1.55925	-1.41373	NA	-3.358	-2.50606	-1.74055	NA	-4.09303	-0.798568	-1.34965	-0.64775	-0.630288	-1.05682	-0.932391	-0.778186	-1.52851	-0.998073	-0.885941	-0.69348	-0.530127	-1.57374	-0.285563	-1.68141	-0.364201	-1.00855	-0.755345	-1.05918	-1.27024	-0.907733	-1.83989	-0.732248	-0.993368	-1.21791	-1.44355	-1.69509	-1.79742	-1.04708	-0.85399	-2.11824	-1.26417	-1.33513
C8B	0.664002	-0.399192	1.07525	0.0908979	0.498055	1.80796	1.54225	1.5319	2.416	0.78311	3.74238	3.40867	2.55837	-0.711078	2.99555	3.06278	0.573489	0.25836	1.12873	0.688791	1.3111	1.1099	0.643025	-0.841113	0.806972	-0.0334549	0.283546	-0.46003	0.905174	0.736491	1.30985	1.45253	0.0673091	1.97999	2.67242	2.2184	1.09644	0.422462	0.47911	1.4018	1.50801	1.17861	2.50553	1.79763	3.27932	2.01636	2.97177	1.77996	1.12753
OTUB1	NA	NA	NA	-2.91804	NA	NA	NA	NA	NA	-1.92719	NA	-0.590093	NA	NA	-0.894953	NA	NA	NA	NA	-2.99893	NA	NA	NA	NA	NA	-3.97894	NA	NA	NA	NA	NA	NA	NA	NA	NA	NA	NA	NA	NA	NA	NA	-2.07083	-2.14444	NA	NA	NA	NA	NA	NA
SOD2	-0.128611	0.631236	0.623922	-0.218878	0.588572	-0.735173	0.975158	0.916227	0.394859	-0.902648	-1.28733	2.83261	0.934895	-2.64754	3.23089	1.02885	-0.598422	-0.0738567	-0.477066	-0.276074	1.09023	0.612505	-0.397776	-0.0830421	0.00921813	-0.819096	-0.652474	-0.159161	0.0903983	-0.0709947	0.246248	-0.328419	-1.14405	1.10531	0.0733182	-0.147343	-0.637542	0.102905	0.365454	-0.136383	0.0714688	0.0102848	0.767598	0.14952	0.308463	-0.1678	-0.107706	-0.542615	-2.85155
PLEKHB1	-1.42858	-1.89081	-0.636757	-0.819075	0.30947	-1.27917	-2.23546	-0.411367	-0.143175	NA	-1.21663	-3.26049	NA	NA	NA	-1.95518	-0.854357	-1.20881	-1.95069	-0.208726	-0.853006	-1.04833	-0.0913203	-1.72332	0.0267256	-1.37737	-0.408171	-0.000940786	-1.01511	-0.716875	-0.98651	-1.12325	-0.702679	-0.0451937	-0.922089	-2.10037	-1.41596	-1.26331	-0.61042	0.0986895	-0.560535	-1.05382	-0.403562	-0.834077	-1.5759	-3.21008	-1.93528	NA	-1.33491
COL21A1	-3.56914	NA	NA	NA	NA	-1.88584	-1.78904	-1.62544	-2.04407	NA	NA	NA	NA	NA	NA	NA	-4.04399	NA	-1.85625	-2.90455	-2.15545	NA	-2.14998	-3.35696	-1.3709	-2.09118	-2.55544	-2.42316	NA	NA	NA	-1.46257	-2.74009	NA	-1.46198	NA	-3.46832	-2.2429	-1.69922	-2.48642	NA	-2.15542	-2.85478	NA	-2.35813	NA	NA	-1.54192	NA
SLC3A2	-0.665296	0.162695	-0.525099	-0.600946	-0.0916181	0.453999	-0.100643	0.148596	-0.148981	-0.367797	-1.69779	-2.25291	-0.681175	NA	-1.492	-1.09591	-1.85077	-0.72989	-1.44522	-0.44662	-0.237121	-0.51459	-0.135639	-0.14827	-0.180023	-0.961145	-0.0391598	-0.181837	-0.360435	-0.115664	-0.483761	-0.0668336	-0.479425	0.0431054	-0.312568	-0.515868	-0.430714	-0.501107	-0.0585147	-0.253081	-0.38718	0.0942611	-0.629975	-1.18341	-0.00656037	0.15531	-1.25838	-0.600888	-1.55689
MLEC	0.281275	0.269172	0.240499	0.262408	0.622677	0.325296	0.349102	0.708155	0.631428	-0.743095	0.308443	-2.59257	-0.523259	NA	-0.677392	-0.658753	0.549832	-0.26026	0.572878	0.372565	0.491479	0.552389	0.451674	0.377931	0.760064	0.823343	0.60838	0.465719	0.491609	0.611173	0.00405252	0.781515	0.541063	0.665669	0.464287	0.509167	0.725583	-0.344833	0.496153	0.579628	0.35667	0.241506	-0.176522	0.0270509	0.270353	-0.069733	-0.00204429	-0.0595276	0.405706
SPOCK2	0.929938	0.961464	1.74441	0.890159	1.9093	0.608292	2.08185	1.77312	1.31928	-0.111353	1.22461	-1.4533	0.245505	-0.649741	-0.578733	0.285722	2.12823	1.73565	2.11697	2.04425	1.84495	1.58745	2.82988	1.44302	2.76122	2.00169	2.15352	3.52549	2.2963	2.02752	1.91218	1.50206	3.07672	1.36089	2.3681	2.03264	2.2121	1.06465	1.79133	2.96612	2.16987	2.34705	1.14391	1.95957	0.770974	0.858272	2.06355	1.52852	1.80104
ARHGDIB	-2.36217	-2.55039	-3.71458	0.910201	-2.2787	-1.14637	NA	-2.10679	-1.94241	1.70495	-0.274801	2.23923	1.8995	NA	1.77506	0.624105	-3.05647	-1.67102	NA	-2.4289	-2.31267	-1.75545	-2.27841	-3.11205	-2.44904	-1.75572	-2.53964	-2.57515	-1.92326	-0.886332	-2.19053	-2.17851	-2.3906	-1.21787	-2.81758	-2.41219	NA	NA	-1.81636	NA	-2.30688	-1.82843	-0.0826473	1.32446	0.760802	-1.9255	-1.39651	-3.01622	-3.21171
CDH7	NA	NA	NA	NA	NA	NA	-3.2403	NA	-3.95407	NA	NA	NA	NA	NA	NA	NA	NA	NA	-4.79086	-2.09506	-2.80016	NA	-2.78796	NA	NA	NA	-3.2202	-3.18499	NA	-2.97538	-3.24104	NA	-3.0194	-4.01402	NA	NA	-3.6317	NA	NA	-2.10457	NA	-2.93544	-4.22195	NA	-3.24977	NA	NA	NA	-2.06815
B2M	2.29366	2.34219	1.35949	1.21034	2.5904	3.28669	0.936274	-0.616404	1.19271	2.94368	0.912827	2.37044	1.08983	-0.153408	4.39961	3.96236	1.62271	1.63726	1.23215	0.702239	1.11025	1.9031	-0.485143	-0.151105	-1.02326	-0.834254	1.34551	0.506888	0.701961	0.909764	2.63569	1.94495	1.90439	0.284872	0.362554	1.26332	0.76724	-0.923006	1.06615	-0.089389	2.6707	0.291517	2.4022	3.2349	1.47407	1.4445	1.00058	1.13715	0.661175
NELL1	NA	-2.68703	-1.91778	NA	-1.45239	NA	-2.3485	-2.40701	-2.30528	NA	NA	NA	NA	NA	NA	NA	-2.1402	-2.59693	-1.19504	-1.0052	-2.2763	-1.60334	-2.41184	-1.73818	NA	-2.29069	-0.984815	-0.920207	-1.72218	-1.75198	-1.3527	-1.35746	-1.53501	-1.06897	-2.15979	-1.65154	NA	NA	-1.38396	-2.47008	-1.32908	-1.97473	NA	-2.08387	-2.42481	NA	-1.73827	-1.73359	NA
TNFRSF1A	-1.84272	-1.46351	-1.61512	-1.40013	-1.89576	-1.82017	-3.13405	-2.07465	-2.21568	-1.97998	-2.65892	NA	-2.31764	NA	-3.23667	NA	-1.78489	-2.62429	-2.52646	-2.5304	-2.13283	-2.06567	-2.15905	-2.51921	-2.40115	-2.62226	-2.56317	-2.75304	-2.15666	-2.30671	NA	-2.16734	-2.82622	-2.70858	-2.09847	-3.58448	-2.94822	NA	-2.60912	-2.41738	-2.11542	-2.70161	-3.03396	NA	-2.59727	-1.96301	-2.99243	-2.10765	NA
MMP17	NA	NA	NA	NA	NA	NA	NA	NA	NA	NA	NA	NA	NA	NA	NA	NA	NA	NA	NA	NA	-5.63081	NA	NA	NA	NA	NA	-5.23473	NA	NA	-5.24391	NA	-5.44645	NA	NA	NA	NA	NA	NA	-4.76947	-4.78689	NA	NA	NA	NA	NA	NA	NA	NA	NA
ST8SIA5	-2.95284	-2.22972	-2.41322	-2.01564	-1.79723	-4.31673	-1.33222	-2.10129	-2.75511	NA	-2.5609	NA	NA	NA	NA	-2.76159	NA	-2.39327	-1.57843	-0.948404	-1.58547	-2.78799	-1.31992	NA	-1.30209	-4.21434	-1.73425	-0.914659	-1.87468	-1.57591	-1.13395	-1.64365	-1.61323	-1.67988	-2.0565	-1.92622	-2.01105	-2.04085	-1.65998	-1.13895	-2.46887	-0.878597	-2.52219	-3.36141	-1.201	-1.96887	-2.72176	-2.9532	-1.69733
GNS	0.672208	0.917836	0.726661	1.43343	1.69034	1.00333	1.28418	1.42664	0.880848	-2.35461	-0.0556557	NA	-0.962737	NA	NA	0.576894	0.689614	1.3338	0.419041	1.32713	1.31921	1.28916	1.61862	0.390353	1.96199	1.46986	1.94163	1.55587	1.85386	1.4263	1.15117	1.50914	0.647498	1.66563	1.21836	1.48146	0.697013	-0.730473	1.20891	1.40812	-0.0255437	0.792213	0.142179	-1.5491	-0.300607	0.234061	-1.36604	-0.814943	-1.18381
TINAGL1	NA	NA	-1.80744	NA	-2.00732	3.54515	-2.41997	NA	-5.0709	NA	NA	NA	NA	-1.96177	NA	NA	0.410867	NA	-0.34548	-3.75306	2.95461	-2.85918	-3.66204	NA	NA	NA	-1.81202	-3.35817	NA	NA	-3.41019	-4.53312	NA	NA	-4.45208	NA	-0.452791	NA	NA	-0.42042	-2.80416	-4.7131	NA	NA	1.87104	0.714206	NA	NA	NA
DKK3	6.36127	6.98614	7.3165	7.07984	6.99474	4.44773	8.06133	7.46139	7.06369	2.73456	8.00523	5.26028	6.52864	4.56901	5.66217	7.02289	6.66011	5.05037	7.87069	8.34798	7.31266	6.33116	7.54978	6.67948	6.13927	7.55974	7.37267	8.11961	6.1962	7.54373	8.46949	7.1177	7.55909	6.95992	7.50285	6.52595	6.95782	6.36467	6.26835	8.3124	7.9632	7.11626	7.86506	7.32605	8.59236	7.68947	6.90466	5.50013	8.39051
GLOD4	-1.78041	-2.38851	-1.91515	-1.72964	-1.76295	-1.52066	-1.28359	-1.89682	-1.38263	-1.61042	-3.17466	-1.6854	-1.11978	-0.152868	-1.17233	-1.89519	-2.06251	-2.52851	-2.67118	-1.95673	-1.5576	-1.54313	-1.42049	-2.43989	-2.15291	-1.92834	-1.38479	-2.04174	-1.71856	-1.59332	-2.56409	-1.52048	-2.50228	-1.02811	-1.52094	-1.85198	-1.97099	-2.9003	-0.906815	-2.22319	-2.084	0.409409	-0.863009	-1.20416	-1.29648	-2.47279	-2.41939	-1.64764	-1.58088
DNA2	3.51968	3.90386	3.60187	4.32912	5.22265	4.02448	4.71325	4.46844	4.41416	2.28167	3.82696	-0.0304685	2.11254	0.614507	0.52415	3.13969	3.66408	4.22135	5.02499	4.62884	4.81318	3.79357	4.44564	4.54038	4.27968	3.67839	4.92666	4.43796	3.51545	4.8616	3.47986	-1.31448	4.98876	4.90019	4.16927	4.59171	4.48186	2.60341	-1.71623	4.17045	3.89594	4.22532	3.15161	3.53091	4.17312	3.52406	3.27527	3.11308	4.2023
PPP1CC	-1.31545	-3.66434	NA	NA	NA	NA	NA	-2.55493	NA	-2.57598	NA	-2.15907	-5.03977	NA	-2.88632	-5.10037	-2.94649	NA	NA	-4.46082	NA	NA	NA	NA	NA	NA	NA	NA	NA	NA	-6.11117	NA	NA	-3.97375	NA	NA	NA	NA	NA	-3.44466	-6.20604	-6.68458	NA	NA	-3.62967	NA	NA	NA	NA
UBE2N	NA	-0.930235	NA	NA	-3.93279	NA	NA	NA	NA	NA	NA	NA	NA	NA	NA	NA	NA	NA	-7.62716	-4.72646	NA	NA	NA	NA	NA	NA	NA	NA	NA	NA	NA	NA	NA	NA	NA	NA	NA	-1.75721	-1.61486	NA	NA	-0.773612	-5.19741	NA	-2.62566	NA	NA	NA	NA
PTPRB	NA	NA	NA	NA	NA	NA	NA	NA	NA	NA	NA	NA	NA	NA	NA	NA	NA	NA	NA	NA	-4.88172	NA	NA	NA	NA	NA	NA	-4.73074	NA	-5.56821	NA	-5.19934	NA	NA	NA	NA	NA	1.06095	NA	NA	NA	NA	NA	NA	NA	NA	NA	NA	NA
CDH19	NA	NA	NA	NA	NA	NA	NA	NA	-3.25255	NA	NA	NA	NA	NA	-2.89402	-4.14023	NA	NA	NA	NA	NA	NA	NA	NA	NA	NA	NA	NA	NA	NA	NA	NA	NA	NA	NA	-2.36507	NA	NA	NA	NA	NA	NA	NA	NA	-1.10179	NA	NA	NA	NA
SLC25A3	NA	NA	-0.362713	-0.951941	-0.720497	NA	-0.263988	-0.350856	-1.06075	NA	-2.88761	NA	NA	NA	NA	NA	NA	-2.3312	NA	NA	NA	-0.81464	NA	NA	NA	NA	NA	NA	NA	NA	-0.844232	NA	NA	-0.724931	NA	NA	NA	NA	NA	NA	-1.07323	NA	-1.26056	NA	NA	NA	NA	NA	NA
CNPY2	-3.44928	NA	-2.83336	-2.72982	-3.21041	-3.94556	-3.23448	-2.04424	-2.70724	-2.61394	-3.84237	NA	-2.67978	NA	-3.34828	-5.4347	NA	NA	NA	-3.39258	NA	-3.36157	-2.0474	NA	NA	-3.85352	-2.4503	-2.9392	-3.48002	-3.08073	NA	NA	-3.05249	-2.44913	NA	NA	-3.03871	-4.94269	NA	-3.15898	-2.2782	NA	-2.60191	-2.75639	NA	-3.60418	-2.82178	NA	NA
CHST11	-0.15407	NA	NA	NA	0.460027	0.250392	-0.112063	NA	-0.832167	1.45304	2.63444	-2.77734	1.1962	NA	1.28302	NA	-0.726534	0.156823	-0.0387937	-0.199388	-2.25057	NA	0.309554	-1.21598	NA	0.626821	0.093759	-0.654756	0.0445206	0.699184	-0.748022	NA	0.0772735	NA	NA	NA	0.706218	NA	NA	0.588038	0.240842	-2.64947	-0.00605863	0.817672	0.13911	0.0989222	NA	NA	NA
AK2	NA	NA	NA	-1.53184	NA	NA	NA	NA	NA	0.104617	NA	0.931305	-1.34077	NA	0.0476757	NA	NA	NA	NA	-3.87539	NA	NA	-1.01995	NA	-2.48814	NA	NA	NA	NA	NA	NA	-3.64837	NA	NA	NA	NA	-4.22881	NA	NA	NA	NA	NA	-2.06395	-2.08891	-0.998541	-3.00841	NA	NA	NA
IGFBP6	5.1599	4.86291	5.42034	4.45947	4.88554	5.1435	5.5352	5.5121	5.9272	4.75363	5.01614	3.58672	5.6644	-1.94624	5.78833	5.46772	4.7683	4.73647	5.08774	5.1363	5.3333	4.88339	5.13156	4.30929	4.97649	5.36267	5.02049	4.8748	5.10935	4.89837	5.22412	5.27459	4.96671	5.15455	5.2989	5.40538	4.71801	3.79228	5.03372	5.54338	5.63094	4.40648	5.6617	5.26571	5.20598	5.21784	5.19382	3.68309	5.00828
MMP14	NA	NA	NA	NA	NA	NA	-3.35137	NA	NA	NA	NA	NA	NA	NA	NA	NA	NA	NA	NA	-2.94333	NA	NA	NA	NA	NA	NA	NA	-3.60953	NA	NA	NA	NA	NA	NA	NA	NA	NA	NA	NA	-2.7334	NA	NA	NA	NA	-2.13142	-0.417148	NA	NA	-1.65054
HNRNPA1	NA	NA	NA	-4.55733	NA	NA	NA	NA	-4.72089	0.186661	NA	-1.84346	-2.41547	NA	-2.16022	NA	NA	NA	NA	NA	NA	NA	NA	NA	-3.63476	NA	NA	NA	NA	-5.59409	NA	NA	NA	NA	NA	NA	NA	NA	NA	NA	NA	NA	NA	-2.04953	NA	NA	NA	NA	NA
ROBO2	-1.91579	-1.33402	-0.66529	-1.11753	-0.784768	-1.59767	-1.19677	-1.27959	-1.61879	NA	-2.18281	-3.59519	-1.17195	NA	NA	-4.89846	-0.823434	-0.90506	-0.615028	-0.610468	-0.524211	-0.370354	-0.850186	-1.18591	-1.04315	-0.631335	-0.155907	-0.220996	-0.702374	-0.650441	-0.594195	-0.00498763	-0.631426	-0.263717	-0.546095	-0.86547	-0.82797	-1.90766	-0.258292	-1.09937	-1.29922	-1.31921	-1.51571	-1.52665	-1.35345	-1.85415	-1.76477	0.064584	-1.19673
GOLIM4	-0.836831	-0.174467	-0.756955	-0.397599	-0.911717	-1.21422	-0.558394	-0.753514	-0.846434	-1.21138	-1.79807	-2.3461	-1.30775	NA	-1.9063	-1.76036	-0.606701	-0.302484	-0.497415	-0.200645	-0.759575	-0.970989	-0.361056	-0.360976	0.215761	-0.589684	-0.570852	-0.0588972	-1.14729	0.666233	-0.691088	-0.458076	0.540611	-0.736444	-0.799219	-0.593278	-0.215937	-1.29046	-0.869326	0.346678	-0.481169	-1.06462	-1.08755	-0.391289	-0.937978	-0.854515	-3.71785	-0.648257	-0.451578
GRIA2	NA	NA	-3.45833	NA	-3.7396	NA	-3.43984	NA	NA	NA	NA	NA	NA	NA	NA	NA	NA	NA	NA	-2.86418	-3.47364	-3.25024	NA	NA	NA	NA	-2.39688	NA	-4.46804	NA	-2.88088	-3.46852	-3.94074	-2.74668	-2.8707	NA	NA	NA	NA	-3.54335	NA	-3.2223	NA	NA	-3.63107	NA	NA	NA	-3.16053
NTM	2.02393	2.17737	2.58444	1.73862	2.76434	1.33615	2.89045	1.94381	2.27484	NA	1.2525	NA	0.815653	NA	NA	1.20432	2.01125	NA	2.01598	2.07622	2.20658	2.70064	1.99749	1.56249	2.19439	1.85967	2.63115	2.30324	2.06925	2.3556	1.11462	2.69248	1.89082	2.72526	1.53234	2.15115	1.83825	1.02518	1.50369	1.81683	2.21869	1.26437	1.53982	1.72942	1.68472	0.795241	2.65376	1.01026	0.765755
RTN4	-0.369612	-1.02171	-0.305246	-0.895349	0.0928066	-1.17343	0.127727	-0.209768	0.0492577	-0.500882	-1.12127	0.107958	-0.37536	NA	-0.00390482	-0.775092	-0.424174	-0.80758	-0.438629	-0.275366	-0.0986088	0.22251	-0.706759	-1.87683	-0.979633	-0.823061	-0.19919	-0.0863734	-0.511511	-0.666504	-0.692354	-0.119263	-0.667379	0.348595	-1.13551	-0.807783	-0.484397	-1.21477	-0.791243	-0.494346	-0.240469	-0.823461	-0.841893	-0.516036	-1.8251	-0.805415	NA	1.41476	-1.30298
FGFR3	0.696531	0.399391	1.36771	0.445842	1.17435	-0.0109371	1.60105	1.12323	1.04195	-4.58812	-0.79198	NA	-0.32644	NA	-2.42846	-2.02034	0.83707	0.809363	1.22626	1.44062	-0.432062	1.27923	0.633474	1.24899	-0.0889907	1.02511	1.10518	1.34228	0.634709	1.40474	1.06577	1.31407	1.29807	1.41849	0.441896	0.844958	0.524763	-0.046706	0.856582	1.05116	1.40582	-0.447496	0.689	0.583213	0.69225	-0.608217	0.252811	-0.187072	0.235114
ADAM22	2.17263	3.47361	4.21054	4.36105	2.92593	1.05878	4.48002	3.81271	3.84711	4.18968	3.57889	0.737927	2.83069	1.93006	1.67006	3.74394	2.50992	1.54405	3.26132	4.01166	4.05323	3.51044	3.29045	1.91214	2.59533	2.989	3.38074	4.0545	2.30348	4.00576	3.89718	3.22998	3.37222	3.94278	3.49774	2.6237	2.89326	2.12701	2.10692	3.81244	3.54102	5.00027	4.74706	3.38367	4.93468	4.19424	2.95046	2.88801	3.95118
ARPC4-TTLL3	NA	NA	NA	-2.09111	NA	NA	-2.85764	-3.7415	-3.95669	-1.88519	-3.92372	-1.08435	-2.41676	NA	-1.38772	-1.87216	NA	NA	NA	-4.3406	NA	-4.60873	NA	NA	-5.86125	NA	-4.1361	-5.16248	NA	NA	-5.43977	NA	NA	-2.62768	NA	-3.75286	NA	NA	-3.46827	-3.95156	NA	-3.15028	-2.17619	-1.91332	-1.24042	-2.68779	-4.89132	NA	NA
BCHE	1.54977	1.54531	1.33293	0.800817	1.39536	1.54709	1.16999	0.998679	0.778306	1.90999	2.85722	1.85606	1.89973	0.213994	0.879001	1.29968	0.994008	1.2694	0.979967	0.918415	1.81036	1.72883	0.85458	0.772036	1.72114	1.2324	1.41762	0.605818	1.32637	0.967956	0.736108	1.54036	1.10782	1.51472	0.960797	1.46926	1.17714	0.700867	1.25923	0.784953	0.994179	0.613884	1.29447	0.912302	0.751049	0.219268	0.748284	0.678419	0.183589
TFRC	3.00102	4.08364	-2.04695	-1.92971	-0.551996	-0.633026	-0.211153	-0.723083	-0.60843	-0.50925	-0.642329	-0.424449	-2.13155	NA	-1.0983	-1.00818	-1.53161	-0.401722	-1.04681	-0.0790472	-1.45412	-0.887615	-0.848399	-1.72341	-0.518087	-2.23357	0.00585883	-0.443924	-0.806636	-0.662851	-0.718374	-1.50015	-1.88706	-0.0414183	-0.322209	-0.606925	-2.16464	2.48647	-0.493273	-0.771986	-0.956475	-2.3965	0.100815	-0.274801	-0.333817	-0.429643	4.50376	0.204319	-4.27174
B3GAT3	-3.49409	NA	-3.54926	-3.14869	NA	NA	-3.2496	-3.60615	-2.46457	NA	-3.59946	-4.95555	-2.76059	NA	NA	-2.8645	NA	NA	-3.2196	-0.940435	-3.80208	NA	-3.23279	NA	-3.58041	NA	-4.54887	-2.41395	NA	-2.62413	-1.80249	-3.42643	-2.51462	NA	-2.60572	-3.17894	-3.49667	NA	NA	-2.43798	-3.28274	-2.50806	-2.67499	NA	-1.7734	-1.3138	NA	-3.57352	-1.8667
GRIA4	-0.378047	0.547718	1.60144	-0.45372	-0.17954	-2.59722	1.40666	0.750113	0.436365	NA	0.15761	NA	-3.52669	NA	NA	-0.591694	-0.756489	-1.48676	0.992905	2.16517	1.98743	0.175592	1.37512	-0.495089	-0.0472811	0.0346685	0.213016	1.43875	0.280593	0.810563	2.4114	1.22281	1.09029	0.843003	1.56444	-0.178828	0.415259	0.559297	-0.499155	1.3486	-0.363482	1.44704	-0.635755	-1.47716	1.17929	-0.172007	-0.804743	NA	0.918666
DPP3	-3.20644	-3.22904	-2.71985	-2.06443	-1.93533	NA	-0.801018	-2.82106	-1.62755	-0.848779	-3.39147	-1.23673	-1.5953	-1.10399	-1.42035	-2.15275	-2.16266	-2.41471	-2.37524	-2.30243	-0.933254	-1.90125	-3.49844	-2.34749	-2.77186	-2.17483	-2.28671	-2.32079	NA	-2.88343	-3.18515	-1.53245	-2.95164	-2.10889	-2.49227	-2.8278	-3.37466	NA	-1.65451	-2.02093	-2.37793	-1.56056	-1.78998	-2.16852	-2.49662	0.498857	-3.96171	-1.66584	6.35864
FTH1	-1.31323	-1.59876	-1.2299	NA	-1.36441	NA	-0.744709	NA	-1.58246	NA	NA	NA	NA	NA	NA	-2.59578	-2.89502	NA	NA	-2.32583	-2.39595	NA	-2.3031	NA	NA	-1.96674	-2.25293	-3.6862	NA	-2.82402	-1.97437	-3.04294	-3.89367	NA	-2.55831	NA	NA	NA	NA	-2.86817	-2.99212	-2.5292	NA	-1.88157	-2.3011	NA	NA	NA	-2.41624
AKR1E2	NA	NA	NA	-1.19371	NA	NA	-2.58045	NA	-2.40258	NA	NA	2.28893	0.502387	-2.09441	2.54241	2.27399	-2.31366	NA	-2.51558	-2.52277	NA	NA	-0.00969739	NA	-1.67794	-3.61764	NA	-2.08272	NA	-1.81746	NA	-2.03752	NA	-1.72483	-2.10283	-1.93293	-2.22097	NA	-1.61629	NA	NA	-1.27332	NA	NA	-0.11538	-0.574663	NA	-1.15558	-2.93646
IL18BP	-2.35872	-2.30148	-4.93475	NA	-3.89147	-2.22352	-3.64137	-3.61417	-3.27206	-1.18917	-2.65434	0.862776	-0.184379	NA	1.04071	-0.557433	NA	NA	-2.79963	NA	-3.38306	-4.07164	-2.79149	NA	NA	NA	NA	NA	-4.4749	NA	NA	NA	NA	-3.26839	NA	-3.15013	NA	NA	NA	NA	-1.80804	NA	NA	NA	NA	-2.83168	-1.71506	NA	NA
PSMA6	-1.18698	-0.710416	-2.86766	-1.94188	-2.9363	-1.32069	-2.89809	-2.11865	-3.09049	0.0614567	-1.49791	0.417785	-0.542222	0.00129477	0.414018	-1.28014	-3.40723	-3.28312	-2.25658	-2.4133	NA	-2.22212	-2.82749	NA	-2.61364	-3.8749	-2.44325	-1.22355	-5.41694	-1.9518	NA	-3.43206	-3.30032	-2.20659	-2.56676	-2.48217	NA	NA	-0.618762	-2.17257	-1.45021	-0.596958	-1.76873	-2.5006	-1.50323	-1.88	-2.08719	-0.264016	-1.43828
ACYP1	-1.6725	-3.14771	-1.48372	-1.63312	-1.25399	-2.0262	-1.36338	-1.48136	-1.37906	-1.30071	-4.55042	NA	-2.8368	-1.68553	NA	NA	-1.0149	-1.90868	-1.25731	-1.49573	-1.60872	-1.27816	-1.14399	-2.10677	-1.59333	-1.021	-1.14997	-1.73101	-1.496	-1.59913	-2.33074	-0.670304	-1.34034	-1.76178	-2.00846	-1.72424	-1.4072	-2.65487	-1.12692	-0.433383	-1.56363	-1.59316	-1.90307	-2.57783	-2.26602	-2.80202	-2.55783	-1.55359	-1.53568
SERPINA10	NA	NA	NA	NA	-3.80449	-2.43997	-2.40907	-2.4783	-3.12856	NA	-0.415437	0.162283	-0.91109	NA	-1.69414	-1.00696	-2.69093	-3.53691	-2.3379	-3.14315	NA	NA	NA	NA	-3.92967	NA	NA	-3.01758	-3.26954	NA	-2.37648	NA	NA	-4.33751	-3.02025	-1.08486	NA	NA	-3.78122	-2.98003	-2.90708	-1.58642	-2.54626	-1.80333	-0.489923	-1.44876	-2.07748	-2.29205	NA
LTBP2	-0.583904	-0.454569	-0.282113	-0.278784	-0.803805	-0.983643	0.877136	0.311128	1.04052	0.237564	-0.272035	-0.287083	0.474713	NA	0.346831	-0.0235414	0.0871316	-1.23107	0.582912	0.184561	-0.130619	-1.39602	0.439423	-0.926833	-0.73531	0.128177	-0.89123	-0.188638	-0.82158	-0.52372	-0.215515	-0.022568	-0.665066	-0.776828	0.378033	-0.130367	0.167207	-1.73505	-0.501188	0.585139	0.0394497	0.8653	0.252156	-1.57267	1.32087	1.45354	0.424831	-1.65383	0.251556
FAM177A1	NA	NA	-3.88327	-4.06627	-4.14857	NA	-3.44083	-3.92765	-4.01124	NA	NA	NA	NA	NA	NA	NA	NA	NA	NA	-4.13654	-3.30167	NA	-3.99769	NA	-5.07083	NA	-2.52619	-4.17987	NA	-3.56937	-3.57126	-3.75409	NA	-3.66639	NA	-3.71105	-4.30585	NA	NA	-3.73965	NA	NA	-3.91244	NA	-3.54065	NA	NA	NA	-5.93167
CKB	NA	-2.42937	NA	-2.19743	NA	-1.73319	NA	NA	-2.61934	NA	NA	NA	NA	NA	NA	NA	NA	-2.63608	-2.10558	-2.7881	NA	-2.06339	-1.77983	-2.46793	-2.20972	-3.79063	-2.08971	-2.01021	-2.42326	-2.13125	-1.81601	-1.83764	-2.09111	-1.74447	-1.79119	-2.253	NA	NA	-1.49622	-2.2923	-2.0528	-2.82878	-2.5666	NA	-3.70782	-1.81085	NA	-1.46214	-3.39692
GMFB	NA	-2.20361	-2.29176	-3.14629	-0.372902	-0.972755	-0.266974	-0.711615	-0.98523	-1.21772	-3.57263	-3.07233	NA	NA	-3.47273	NA	-1.1344	NA	-1.62958	-0.582301	NA	-0.931295	-1.15216	-1.46404	-2.83967	-2.8472	-0.889482	-0.452469	-1.09849	-1.89633	-0.783591	-1.45119	-3.29144	-0.372182	-1.73762	-0.890004	-3.46611	NA	-0.116323	-0.619856	-2.06464	-1.10506	-1.51458	-3.32331	-1.0711	NA	NA	NA	-1.99475
FBLN5	0.121661	1.05377	1.06563	1.97348	1.15515	0.50964	1.80928	1.67404	2.31075	-1.33126	1.47626	0.0147261	0.819287	NA	0.774872	1.63827	0.476078	0.696291	1.06841	2.24443	2.20622	0.371724	2.81827	0.0390986	0.611827	1.41347	2.05153	1.90019	0.966721	1.33453	2.39127	1.64742	1.7874	1.04967	2.03766	1.87941	1.74441	1.94036	0.260478	2.31533	1.67462	3.13873	2.10363	0.465181	2.91812	2.54121	2.57802	-0.576474	2.18942
FUT8	NA	NA	-3.37376	NA	NA	NA	-3.22418	NA	NA	NA	NA	NA	NA	NA	NA	NA	NA	NA	NA	-3.66505	-2.57065	NA	-3.566	NA	-3.24441	NA	-2.88103	-5.3606	NA	-3.10848	-2.29952	NA	NA	NA	NA	NA	NA	NA	NA	-3.73501	NA	NA	NA	-0.572053	NA	NA	NA	NA	-2.82804
BCAS1	NA	NA	NA	-0.298928	-3.3436	-4.00089	NA	NA	NA	NA	NA	NA	-3.818	NA	NA	NA	NA	-4.57872	NA	NA	-5.02491	-2.89275	NA	NA	NA	NA	-4.55223	-2.8847	-3.99072	-2.02389	NA	-3.86418	-2.98155	-4.09378	NA	-3.14429	-2.89489	NA	NA	-2.78272	-4.653	NA	NA	NA	-6.60779	NA	NA	-1.48831	-6.76704
LAMB1	-0.656309	-1.51282	-0.0947239	-0.653312	0.0281364	-0.193537	0.488321	0.153469	0.0920506	-1.38515	0.173361	-1.71793	-0.320426	-2.07063	-1.2444	-0.994184	-0.123186	-0.472396	0.2617	0.0606736	0.373447	0.0510235	0.0340343	-0.195857	0.2222	-0.221482	0.407852	0.282855	0.405077	-0.0293318	0.153039	0.525643	-0.363792	0.0178894	-0.0574885	0.297777	-0.0032822	-0.766282	0.412434	0.47832	-0.268727	0.775899	-0.171765	-0.850875	0.503682	0.202427	-0.549316	-0.00236162	-1.07583
MST1	1.09303	-2.47732	0.908899	0.535207	1.00752	1.56908	1.33855	1.23693	1.78009	0.713634	1.72878	2.23384	1.66201	-0.623617	1.94242	2.10865	0.986952	0.525502	0.730705	-0.128586	0.554652	0.975568	0.735751	-0.078311	1.09335	0.44497	0.577948	0.359902	0.589096	0.896297	0.332973	1.24853	0.291247	1.22063	1.37879	2.01429	1.21309	-0.230076	0.596528	0.237249	1.1767	0.827352	2.00846	1.33356	1.95994	0.842498	1.23932	2.8712	-0.615976
SLC12A2	NA	-3.61291	-1.7969	-2.65089	-2.49828	NA	-1.6021	-1.9186	-2.29399	NA	-4.31292	NA	-4.17001	NA	NA	NA	-3.37614	-2.71967	-1.79417	-1.52772	-1.56186	-3.23941	-1.93305	-5.61718	-1.51287	-1.48417	-1.93859	-1.66876	-2.18059	-1.84306	-3.54834	-1.44824	NA	-2.15553	-1.22433	-2.51242	-1.82667	-2.86887	-1.81031	-1.31846	-3.03036	-2.27428	-3.38858	-4.9129	-1.97564	-1.5542	NA	NA	-2.66754
COMP	-2.91203	-3.67499	-0.919675	-2.67212	-2.98102	-3.31748	-1.94433	-2.71467	-0.895081	NA	-1.48936	-1.78086	-1.98875	NA	-1.36759	-1.18694	-2.32955	NA	-1.18519	-2.20654	-3.03021	-2.4757	-2.10644	NA	-2.55755	-3.04322	-3.22552	-2.22042	-3.91949	-2.83984	-2.38989	-2.40502	-2.45379	-1.85567	-1.82051	-2.15181	-2.18943	-3.87265	-3.00498	-2.31177	-2.53068	0.0368018	-1.52396	-1.82505	-1.08538	-0.654606	-2.03537	-1.43198	-1.30685
TMPO	NA	NA	NA	NA	NA	NA	NA	NA	NA	-2.27384	NA	-2.02825	-3.09967	NA	-2.16907	NA	NA	NA	NA	NA	NA	NA	NA	NA	NA	NA	NA	NA	NA	NA	NA	NA	NA	NA	NA	NA	NA	NA	NA	NA	NA	NA	-4.68782	NA	NA	NA	NA	NA	NA
NRXN2	2.42391	2.81757	3.46658	2.63256	3.49402	2.11657	3.80358	3.35736	2.83429	NA	2.18588	-1.70759	0.795848	0.454306	-1.74025	1.65073	2.87262	2.84254	3.27324	3.88605	4.06504	3.64828	3.55115	2.43514	3.5558	3.09274	3.54548	3.63896	3.35773	3.15137	3.81516	3.81662	3.20383	4.06548	3.62604	3.15954	3.02631	2.71643	2.92856	3.51759	2.60672	3.03227	2.24133	1.91084	3.01799	2.0229	1.48623	2.15993	2.6245
ZYX	NA	-5.93271	NA	NA	NA	NA	-5.15845	NA	NA	-4.04746	-3.09776	-1.25926	-1.89161	NA	-2.10747	-4.09283	NA	NA	NA	NA	NA	NA	NA	NA	NA	NA	NA	NA	NA	NA	NA	NA	NA	NA	NA	NA	NA	NA	NA	NA	NA	NA	-3.9039	-5.04627	-3.88959	NA	NA	NA	NA
YBX1	NA	NA	NA	NA	NA	NA	NA	NA	NA	-1.19531	NA	-2.25908	NA	NA	-4.00775	NA	NA	NA	NA	NA	NA	NA	NA	NA	NA	NA	NA	NA	NA	NA	NA	NA	NA	NA	NA	NA	NA	NA	NA	NA	NA	NA	NA	NA	NA	NA	NA	NA	NA
PTPRF	-0.97454	-0.532192	-0.248205	-1.78842	0.131027	0.0966373	-1.21079	-1.04769	-0.914349	NA	-1.22923	-4.26858	-4.56533	NA	NA	-1.27325	-0.135932	-0.297541	-1.1987	-1.24636	-0.969658	-0.225197	-0.887556	-0.244286	-1.11133	-0.660209	-0.316933	-0.943628	-1.31719	-1.25825	-0.0086736	-0.371221	-2.21171	-0.197097	-0.775492	-1.81824	-1.07958	-1.31595	-1.35554	-1.46006	-0.170164	-0.944586	-2.07164	0.0118383	-1.11577	-1.65225	-1.15452	-0.729549	-1.48972
FN1	NA	NA	NA	NA	NA	NA	NA	NA	NA	NA	NA	NA	NA	NA	NA	NA	NA	NA	-1.97385	NA	-2.68694	NA	NA	NA	NA	NA	-3.1441	NA	NA	NA	NA	0.614788	NA	NA	NA	NA	NA	NA	NA	NA	NA	NA	NA	NA	NA	NA	0.172027	NA	NA
CD44	4.32816	5.61612	4.61739	4.41213	3.90384	5.38863	4.85345	5.49656	5.13604	2.3001	2.27226	2.44568	4.21723	1.38749	3.14765	3.1937	3.67544	4.32298	3.43072	3.68513	4.95025	4.41273	4.12546	3.97723	4.93511	3.70668	4.49437	3.89751	4.34149	4.48785	3.44236	4.37526	3.70148	4.73317	4.24883	4.20287	4.79263	3.76793	3.90089	4.19963	2.80284	4.00276	4.19086	2.30944	4.0679	4.92078	2.9527	3.5955	2.09642
UFM1	NA	0.00163422	NA	NA	NA	NA	NA	NA	NA	NA	NA	NA	-2.399	NA	-2.14345	NA	NA	NA	NA	NA	NA	NA	NA	NA	NA	NA	NA	NA	NA	NA	NA	NA	NA	NA	NA	NA	NA	NA	NA	NA	NA	NA	NA	NA	NA	NA	NA	NA	-3.35764
NCSTN	0.111074	0.473639	0.430894	-0.0456959	1.07418	-1.10207	0.581616	0.318043	0.0540898	NA	-1.36155	NA	-1.92616	NA	NA	-0.358645	-0.334842	-0.0701498	0.268926	0.37823	0.423332	0.342119	0.107152	-0.10487	0.70277	0.310361	-0.467798	0.0156182	0.134067	0.292728	-0.450312	0.857593	0.0526375	0.19553	-0.271467	0.282668	0.275136	-1.12052	-0.172611	0.136069	-0.330436	-0.598815	-0.656048	-1.60963	-1.08663	-1.31945	-2.29901	-1.3248	-1.26085
AMPH	-0.979797	-1.4196	-0.643252	-0.94922	-0.30417	-0.488205	-0.110315	-0.942051	-0.83645	NA	-2.89514	NA	-1.91172	NA	NA	NA	-0.172542	-1.34799	-0.0675402	-0.264605	-0.307029	-0.434064	-0.175272	-1.74635	-0.56182	0.201381	-0.394669	-0.267702	-0.966448	-0.374008	-0.842087	-0.0917806	-0.0391183	-0.27371	-0.856539	-0.75326	-0.399962	-1.42549	-0.474642	-0.368943	-0.890273	-1.04841	-1.33377	-2.31266	-0.955029	-1.01695	-1.59135	1.39369	NA
CDV3	NA	NA	NA	NA	NA	NA	NA	NA	NA	1.13625	NA	-0.135226	-1.71876	NA	-0.843223	NA	NA	NA	NA	NA	NA	NA	NA	NA	NA	NA	NA	NA	NA	NA	NA	NA	NA	NA	NA	NA	NA	NA	NA	NA	NA	NA	NA	NA	NA	NA	NA	NA	NA
AGA	-0.905976	-0.558869	-1.19377	-1.45325	-1.1523	-1.86919	-0.13436	-1.85902	-3.12932	NA	-1.09969	NA	-6.26773	NA	NA	NA	-1.51145	-1.36426	-1.75002	-0.444108	-0.985975	-1.37919	-1.28945	-0.17045	-0.657082	-0.325934	-1.53414	-1.31176	-1.0444	-1.29794	-1.02162	-1.01991	-2.09664	0.412052	-1.05563	-2.84905	-1.7788	-0.149802	-2.43795	-0.711366	-1.46026	-1.10383	-2.81537	-1.28015	-3.21918	-2.90777	-1.94089	-3.86137	-2.39606
DNPH1	NA	NA	2.48049	1.91711	-2.03302	NA	NA	-1.11439	-1.70727	3.0728	3.8238	1.54461	2.23741	NA	NA	NA	0.569344	NA	-0.404114	NA	0.641776	NA	1.90502	NA	2.1075	-1.0681	0.789316	NA	0.262898	0.481109	-0.934923	0.882952	-1.84314	NA	2.20484	2.436	2.20272	1.29816	-0.853479	1.25192	2.87795	NA	NA	3.52652	-0.15846	2.02265	1.71429	NA	NA
TXNDC15	-2.27435	-0.266024	-0.297569	-0.325609	-0.163368	NA	-3.84859	-1.11321	-2.39655	NA	NA	NA	NA	NA	NA	-0.0112135	-2.85287	-1.49089	-2.42085	-1.94915	-0.725883	NA	-2.05473	NA	-2.61239	-0.820545	-1.11372	-2.65788	0.599545	-1.63988	NA	-0.821292	-4.1989	NA	-0.823451	-1.01799	-2.49847	-2.89119	-0.607112	-2.55826	NA	NA	NA	NA	-0.386719	-2.23991	-3.45846	-2.38726	-2.70103
KLKB1	3.27354	1.89982	3.20966	2.80204	3.09659	3.37857	3.33681	2.99726	3.26452	3.91641	5.50321	4.63202	4.69744	1.91821	4.55479	4.14678	2.82463	2.77404	2.90531	1.85135	2.88223	3.12678	2.82779	1.78359	3.24072	2.88562	2.6049	2.71565	2.97888	2.78206	2.5784	3.6662	2.66992	3.27909	3.6031	4.27163	3.36231	2.07869	3.07966	2.95916	3.35361	2.57121	4.0921	3.80576	3.28915	3.29406	3.29837	3.65211	1.96693
MGAT4B	NA	NA	NA	NA	NA	NA	NA	NA	NA	NA	NA	NA	NA	NA	NA	NA	NA	-4.48024	NA	NA	NA	NA	NA	NA	NA	NA	NA	NA	NA	NA	NA	NA	NA	NA	NA	NA	NA	NA	NA	NA	NA	NA	NA	NA	NA	NA	NA	NA	NA
BNIP3L	NA	NA	NA	NA	-3.98974	NA	NA	NA	-4.25139	NA	NA	NA	NA	NA	NA	NA	NA	NA	-4.5484	-4.06707	NA	-3.35957	-4.16337	NA	NA	-4.32884	NA	-4.06739	NA	-5.03598	NA	NA	NA	-4.10955	NA	NA	NA	NA	NA	NA	-4.53556	NA	NA	NA	NA	NA	NA	-3.67899	NA
TAGLN	-0.561331	-1.82733	-1.7528	-1.36937	-0.970588	-1.71715	0.156553	-1.31329	0.659534	-1.26076	-0.642733	-1.87171	-0.916149	NA	-1.5409	-1.19673	0.20957	-2.24211	0.0837908	-0.702151	-1.84292	-1.90794	0.556736	-1.46934	-0.859551	-0.841756	-0.294541	-0.559126	-2.16056	-1.42143	-1.5547	-0.780693	-1.75097	-1.23138	0.218922	-0.864248	-0.795561	-2.52806	-0.271081	-0.0671708	-0.198373	0.47814	0.259504	-1.70422	-0.592016	0.77854	0.740823	2.91151	-0.0194617
KIAA1549L	-3.07302	NA	-0.229149	-1.14429	-2.30621	NA	-1.12098	-1.24823	-0.90212	NA	-1.77102	NA	NA	NA	NA	NA	-1.38008	-2.08589	-0.0499275	-0.180896	-1.46011	-2.74606	-1.15124	-2.72015	-2.07692	-0.486275	-1.03934	-0.543729	-1.90123	-0.861892	-0.639127	-1.60196	-1.14986	-1.25796	-0.699279	-1.54657	-1.68103	-1.60497	-1.15742	0.1474	-0.4997	0.74578	-0.770734	-1.29648	0.488375	-1.27749	NA	-0.551391	0.426082
PLEC	NA	NA	NA	NA	NA	NA	NA	NA	NA	NA	NA	NA	NA	2.32999	NA	NA	NA	NA	NA	-7.27454	NA	NA	NA	NA	NA	NA	NA	NA	NA	NA	NA	NA	NA	NA	NA	NA	NA	NA	-2.96768	NA	NA	-4.03612	-5.74334	NA	NA	NA	NA	NA	-0.947682
PPP5C	-3.47061	-3.12209	NA	-2.91817	-2.14929	-3.54199	-2.02997	NA	NA	NA	NA	NA	NA	NA	NA	NA	-2.95911	-2.49676	-2.22284	-2.18658	-2.81389	-1.61611	-2.08451	NA	-2.70802	NA	-1.13099	-2.06068	-2.2507	-2.08756	-1.9364	NA	NA	-1.84296	NA	NA	-2.87185	NA	-2.30369	-2.1465	-1.66209	-1.46429	NA	-2.24629	NA	NA	NA	-2.84865	NA
CRIP2	NA	NA	-2.00747	NA	NA	NA	-1.63791	-2.39096	-1.64672	NA	-2.97177	NA	NA	NA	NA	NA	NA	NA	-2.29392	-2.11416	-3.35165	-3.43014	NA	NA	NA	NA	-2.05772	-2.81723	NA	NA	-2.09319	NA	NA	-2.60164	-1.99315	-2.75068	NA	NA	NA	-2.24102	NA	NA	-1.93752	NA	NA	NA	NA	NA	-3.55162
FCGR2C	3.28872	4.23021	NA	NA	2.82195	2.83988	0.428293	NA	NA	3.81802	2.51146	2.11985	NA	NA	3.71588	3.12453	NA	2.28086	NA	NA	1.12816	2.56008	NA	2.17834	NA	NA	2.58091	NA	2.60102	NA	1.84725	NA	NA	NA	NA	NA	NA	1.30847	NA	NA	2.92462	NA	NA	2.49857	NA	NA	2.65001	NA	NA
GDF11	-3.42854	-3.16327	-1.30754	-3.12922	-0.340374	-2.21373	-1.90134	0.808519	-0.782046	NA	-3.44272	NA	NA	NA	NA	-4.92148	-0.544801	-3.01775	NA	-1.68231	-2.04556	-2.19864	-2.62246	-1.33243	-4.6627	-2.71026	-1.76496	-1.89723	-2.44791	-3.04151	0.495934	-2.23991	-2.88415	-1.27312	-1.22433	NA	-3.90833	-1.64022	0.137112	-1.96351	-1.90011	-3.09111	NA	-2.63975	NA	-0.0376671	-3.83182	-2.29431	0.668888
USP15	NA	NA	NA	NA	NA	NA	NA	NA	NA	NA	NA	NA	NA	NA	NA	NA	NA	NA	NA	NA	NA	NA	NA	NA	NA	NA	NA	NA	NA	NA	NA	NA	NA	NA	NA	NA	NA	NA	-5.36842	NA	NA	-2.46732	NA	NA	NA	NA	NA	NA	NA
PRMT5	NA	NA	NA	NA	NA	0.0261201	NA	-0.221021	NA	NA	-1.74809	NA	-0.390802	NA	-0.0389488	NA	NA	-0.15622	NA	NA	NA	NA	NA	NA	NA	-2.18629	-0.896931	NA	-0.853623	NA	NA	NA	-0.805362	NA	NA	NA	NA	NA	NA	NA	NA	NA	0.928929	NA	NA	NA	NA	NA	NA
PSMA4	NA	NA	NA	-2.90481	-3.43389	-4.95395	-3.62149	NA	NA	0.253453	NA	0.357275	-0.789298	0.646609	0.101131	NA	NA	NA	NA	-4.89567	NA	NA	NA	NA	-3.40709	NA	NA	-3.94957	NA	-2.76362	NA	NA	NA	-3.25581	NA	-6.87122	NA	NA	-1.48732	-4.69861	NA	-0.823182	-2.35431	-1.57309	NA	NA	NA	0.409856	-1.06605
B2M.1	3.74839	4.23283	3.38868	3.88112	3.81627	5.14528	3.64757	3.70624	3.81206	3.98281	2.72401	4.08082	3.9531	1.85762	5.27513	5.71613	3.86146	3.20585	3.62584	3.13478	3.86362	4.14247	3.38341	2.87093	3.01107	3.77331	3.82194	3.30932	3.1829	3.35578	3.76475	4.35277	3.42124	4.26974	3.58388	3.71068	3.72581	2.88977	3.17889	3.47593	3.73089	3.90089	4.2393	4.18638	4.10662	5.15454	4.2668	3.94102	2.65919
RMDN3	NA	NA	NA	NA	NA	NA	NA	-6.8252	NA	NA	NA	NA	NA	NA	NA	NA	NA	NA	NA	NA	NA	NA	NA	NA	NA	NA	NA	NA	NA	NA	NA	NA	NA	NA	-3.4007	NA	NA	NA	NA	-4.70877	NA	NA	NA	NA	NA	NA	NA	-3.69757	NA
LDLR	-1.95274	-0.271093	-2.49544	-2.15119	-1.67005	-2.6905	-1.34813	-2.18543	-1.73741	-0.40233	-2.06734	0.984224	-1.50035	NA	-2.2796	-1.80655	-1.47341	-1.86418	-1.72338	-2.2358	-0.129044	-1.85434	-1.179	-2.09344	-0.0695094	-1.9445	-1.16487	-0.715066	-2.10486	-1.58868	-2.02504	-1.5222	-1.59134	-1.60555	-1.64751	-1.65496	-1.42626	-3.40477	-0.354836	-1.10949	-1.98702	-2.12028	-2.0511	-2.36406	-1.89721	-2.12567	-3.06423	-5.62348	-3.19857
ANP32A	NA	NA	NA	-3.09263	NA	NA	NA	NA	NA	-0.807093	NA	-4.02126	NA	NA	NA	NA	NA	NA	NA	NA	NA	NA	NA	NA	NA	NA	NA	NA	NA	NA	NA	NA	NA	NA	NA	NA	NA	NA	NA	NA	NA	NA	NA	-4.96132	-4.37898	NA	NA	NA	NA
CHST14	NA	NA	NA	NA	NA	NA	-3.53922	NA	NA	NA	NA	NA	NA	NA	NA	-3.50038	NA	NA	NA	-3.1233	NA	NA	NA	NA	NA	NA	NA	NA	NA	NA	-3.17385	NA	NA	NA	NA	NA	NA	NA	NA	-3.23568	NA	NA	NA	NA	NA	NA	NA	NA	NA
TYRO3	0.451329	1.00514	1.522	1.15486	1.40975	0.62588	1.51166	1.76255	1.42599	NA	0.590643	-2.89813	-0.58051	-1.32505	-2.21415	0.00106238	0.746148	1.30968	1.21208	1.32117	1.54523	0.967698	1.71773	0.57696	1.86873	1.1039	1.53209	1.59665	1.20091	1.49533	1.11358	1.91513	1.06655	1.65915	1.37008	1.33976	1.48608	0.811003	1.52473	1.47231	0.798438	1.11852	0.803756	0.679325	1.34899	0.505859	-2.54666	0.347468	0.920861
GLCE	-4.0119	NA	-3.78166	-4.29076	-3.72091	NA	NA	NA	-2.78459	NA	NA	NA	NA	NA	NA	NA	NA	-3.89281	NA	-4.38795	-3.70037	-3.5738	-3.56131	NA	-3.74855	NA	-2.33658	-4.38971	-3.55152	NA	-3.76486	-3.42069	-3.78492	-2.98424	-3.4608	-3.81846	-3.79453	NA	NA	-3.67822	-3.77056	NA	-3.82703	NA	-4.39494	-3.63591	NA	NA	NA
GLG1	-1.83672	-1.31727	-1.06794	-2.03978	-1.52726	-2.79531	-1.01526	-1.37689	-1.63186	NA	-4.16619	NA	-2.41883	NA	NA	-2.62826	-1.31112	-2.20035	-1.29322	-1.31253	-1.05153	-1.66815	-1.34439	-1.93446	-1.71411	-1.54416	-1.48603	-1.43596	-1.31698	-1.22648	-1.94181	-0.805549	-1.43059	-0.953989	-1.8949	-1.20412	-1.28472	-2.42389	-1.56024	-1.07893	-1.46044	-0.781075	-1.75121	-1.40579	-1.3788	-1.41056	-2.44273	-1.77899	-2.31307
MSLN	-1.90875	-0.646488	-2.74544	0.210354	-1.98139	-2.95206	-2.76927	-2.29494	-2.28207	-4.86068	-2.45845	-2.55576	-1.65481	NA	-2.53474	-1.23599	NA	-3.23357	-1.62147	-0.475552	-2.2121	-2.22076	-3.04638	-2.51241	-2.14765	-1.92009	-1.53711	-1.26021	-2.62588	-1.22477	-1.87521	-1.70483	-1.41066	-1.53991	-2.10843	-2.41999	-2.19802	-3.54866	-2.67939	-1.14464	-2.25923	-0.407041	-2.07052	-1.74921	-1.29622	0.503043	-2.01984	-2.43127	0.0536467
TNFRSF17	NA	NA	NA	NA	NA	1.04922	NA	NA	NA	1.84447	NA	NA	NA	NA	NA	NA	NA	NA	NA	NA	NA	NA	NA	NA	NA	NA	NA	NA	NA	NA	NA	NA	NA	NA	NA	NA	NA	NA	NA	NA	NA	NA	NA	-1.53035	NA	NA	-1.37484	NA	NA
RAB11A	NA	NA	NA	NA	NA	NA	NA	NA	NA	NA	NA	-1.72098	-3.19641	NA	NA	-4.01167	NA	NA	NA	-3.69595	NA	NA	NA	NA	NA	NA	NA	NA	NA	NA	NA	NA	NA	NA	NA	NA	NA	NA	NA	NA	NA	-4.41572	NA	NA	-1.26014	NA	-3.6605	NA	NA
CALB2	NA	NA	-2.77085	NA	-2.19991	-0.926973	-1.51781	-1.97216	-1.76872	NA	NA	NA	NA	NA	NA	NA	-1.28151	NA	NA	-1.8928	-2.25387	-1.989	-1.53216	NA	NA	NA	-1.96605	-1.5141	-2.74883	-1.60468	NA	-1.9659	NA	-1.95488	-1.92937	-2.69169	NA	NA	-1.41756	-1.84693	-2.18418	-1.2495	-3.27441	NA	NA	NA	NA	-1.22296	NA
HEXA	0.360693	1.38702	1.00833	0.957436	0.983292	0.403972	0.804133	1.02131	0.876066	-1.5312	0.23869	-2.76576	-0.515202	-1.39635	-3.43087	0.30027	-0.251452	0.612019	0.254367	0.830052	0.670761	0.726123	0.738055	0.74013	1.89079	-0.76892	1.74879	1.41305	1.09886	1.30731	0.594504	1.25465	-0.681076	0.963204	1.77783	0.98784	0.56041	-0.247517	0.431751	0.886674	-0.521949	0.15082	-0.892024	-1.97904	0.0802457	-1.16922	-0.587301	-3.35458	-0.248767
HAGH	-1.89428	NA	-2.65249	-2.55846	-1.47061	-1.70824	-1.8908	-1.86461	-1.36273	-3.77143	NA	-1.55603	-1.87529	0.0696845	NA	NA	-2.76198	-2.10926	-1.51125	-1.99492	-1.21881	-1.02638	-1.77616	-3.04146	-2.09296	-1.86068	-1.45918	-2.47187	-2.15357	-1.7995	-1.80918	-2.75479	-1.30044	-0.909625	-2.17541	-1.58827	-1.63263	-1.64308	-1.0475	-2.21392	-1.93454	-0.662415	-1.27375	-2.68007	-3.19088	-3.66206	-1.31095	-2.44579	-1.68825
NUTF2	0.570573	0.561839	0.882244	1.32249	1.52118	NA	1.3883	1.01304	NA	1.56721	NA	NA	NA	1.64747	NA	NA	1.72046	0.906474	1.08721	1.48464	1.04286	1.74309	0.898161	1.38124	1.1564	1.45176	1.72927	1.19701	1.0473	1.44729	1.49748	2.31315	0.827419	1.56109	1.50873	1.43004	1.55572	0.71146	1.98696	1.31085	1.04847	1.4154	0.972364	0.443077	1.5141	NA	0.138005	2.6745	1.81779
CORO1A	NA	NA	NA	-1.35898	NA	-1.07625	-1.73128	NA	NA	-0.43117	-1.50715	1.60397	-0.546298	NA	0.893946	-0.538429	-3.49902	-1.89469	-2.41951	-2.43965	NA	-1.70539	NA	NA	-3.84565	NA	-2.61578	-3.05549	-3.28497	-3.70883	-1.42143	NA	NA	-1.98176	-2.54981	-1.9229	NA	NA	-2.29223	-1.96633	NA	NA	-1.32197	-0.642067	0.00290496	-4.68448	NA	NA	NA
ECI1	NA	-5.38661	NA	NA	NA	NA	NA	NA	-4.69108	NA	NA	NA	NA	NA	NA	NA	NA	-6.27959	NA	NA	NA	NA	NA	NA	NA	NA	-6.87892	NA	NA	-4.15972	NA	NA	NA	NA	-4.01307	NA	NA	NA	NA	NA	NA	-4.86681	NA	-5.41408	NA	NA	NA	-4.13689	NA
CX3CL1	NA	NA	NA	NA	NA	NA	NA	NA	NA	NA	NA	NA	NA	NA	NA	NA	NA	NA	NA	NA	-2.97411	NA	NA	-1.46505	NA	NA	-1.31546	NA	NA	NA	NA	NA	NA	NA	NA	NA	NA	NA	NA	NA	NA	NA	NA	NA	NA	NA	1.47938	-0.162233	NA
EPB42	NA	NA	NA	-2.44016	NA	NA	0.67585	-3.63329	NA	NA	-2.76199	NA	NA	-2.90046	NA	3.34466	NA	NA	-2.91624	-2.27455	-2.43798	NA	NA	NA	-5.48172	-2.88551	-3.70018	NA	NA	NA	-3.68933	NA	NA	NA	-4.62923	-2.686	NA	NA	NA	NA	NA	-1.5526	-3.60779	-3.975	-2.60629	-4.08847	NA	-3.78006	-0.36204
PKM	-0.786019	0.041432	0.81732	0.811087	2.87953	2.53416	3.46767	2.81247	2.94964	1.58738	-1.22882	NA	NA	-3.78981	-5.29475	-0.766571	3.02164	1.83668	3.02092	3.3593	-0.850255	2.19304	1.74443	1.21356	2.99427	-0.700559	3.1429	3.42297	0.364406	1.07665	1.73095	1.68969	0.605257	2.95533	2.93927	2.78839	-1.3828	-1.16813	3.39103	3.13872	-0.347545	2.30971	2.43478	0.688993	2.10011	1.41001	0.746152	-4.18756	-2.7604
CDH11	-3.23387	-2.73682	-3.23824	NA	-3.30196	NA	NA	-1.59918	NA	NA	-1.8714	-1.00327	NA	NA	-1.14	NA	NA	0.256201	-1.40172	-1.41807	-2.43917	NA	-1.86086	-0.983662	-3.58694	-1.93318	-2.03299	-1.5793	-4.29079	-1.56797	-1.58927	-1.38639	NA	-1.28582	-2.9804	-2.03661	-1.76042	NA	-1.37153	-2.24476	NA	-0.535018	NA	NA	-1.16913	-0.275596	-2.46055	NA	NA
PRSS8	-4.03622	-2.82639	NA	-3.81448	-2.79049	NA	NA	-4.02277	-3.40463	NA	NA	NA	NA	NA	NA	NA	-4.92425	NA	NA	-4.16592	NA	NA	-3.74503	NA	-4.08211	-3.03977	NA	-3.88364	NA	-5.16728	NA	-3.65837	NA	NA	-3.92277	NA	NA	NA	NA	-2.94901	NA	-5.21437	-4.04674	NA	-4.60305	NA	NA	NA	NA
GABARAP	NA	NA	NA	NA	NA	NA	NA	-5.77572	NA	NA	NA	NA	NA	NA	NA	NA	NA	NA	NA	NA	NA	NA	-3.44847	NA	NA	NA	NA	-3.76204	NA	NA	NA	-4.3752	NA	NA	NA	NA	-4.09659	NA	NA	NA	NA	NA	NA	NA	NA	NA	NA	NA	NA
LYPD6B	-4.7389	-5.81323	-4.50534	-3.75418	-5.12202	NA	-3.21299	-4.40247	-3.43071	NA	NA	NA	NA	NA	NA	NA	-3.18067	NA	-2.5415	-2.86632	NA	NA	-3.24299	NA	-4.10617	-2.74359	-4.41515	-2.99893	NA	-2.7213	-3.19083	-2.89715	-3.11976	-3.43168	-3.04279	-3.29403	NA	NA	NA	-3.19972	-3.00877	-3.47231	NA	NA	-2.92844	-3.89069	-4.08618	-1.9167	NA
NFASC	-2.23646	0.921008	-0.888666	-0.794833	-1.06382	-0.605616	-1.59641	1.13528	-2.27218	NA	NA	NA	NA	NA	NA	NA	NA	-1.64069	NA	-1.20087	-1.09348	-1.67538	0.273514	0.360061	0.723678	-0.482736	-0.600396	-0.207514	-0.241202	-0.179818	-0.888907	0.449573	-1.62265	-0.399386	-0.532439	-1.64343	-1.72153	-0.612391	1.00265	0.334799	-0.320717	0.825061	-1.93699	NA	0.583423	NA	NA	-0.626775	NA
ZNF511-PRAP1	NA	NA	-2.55884	NA	NA	NA	-3.53095	-1.96241	-1.59667	NA	-3.32903	NA	-1.73764	NA	-3.4752	NA	NA	NA	NA	NA	-2.049	NA	-3.33044	NA	NA	NA	-3.50487	NA	-3.09349	NA	-1.62476	NA	NA	-5.41824	NA	-3.21786	NA	NA	-4.54975	-1.60291	NA	-2.85981	-1.79947	NA	-2.38076	-2.45137	NA	-1.79766	NA
PRKAR1B	NA	NA	NA	NA	-3.11754	NA	-2.27952	NA	NA	NA	NA	NA	NA	NA	NA	NA	NA	NA	NA	-2.61221	-3.96492	-3.2596	NA	-3.67323	NA	NA	-3.6008	-3.31778	NA	NA	-2.64528	NA	NA	-2.91975	NA	NA	NA	NA	NA	-4.1018	NA	-3.39454	NA	NA	NA	NA	NA	NA	NA
RTN4R	2.34309	3.13685	3.10364	2.28393	3.27829	1.50859	2.80765	2.81523	1.69587	-1.34768	1.38119	NA	0.147106	-0.225405	-4.56896	0.570086	2.79504	2.36471	3.04841	3.27181	3.24255	3.16291	2.98177	2.28796	3.08371	2.97772	3.07282	3.19098	2.95564	3.13273	2.82736	3.85724	3.32043	2.89441	3.50097	2.57456	2.45773	2.04813	2.73757	2.62997	2.37199	2.08938	1.6127	1.26422	1.87112	0.642773	0.0386478	1.78233	2.08679
DDT	NA	NA	-3.03466	NA	NA	-4.12046	-3.51127	-4.40936	-2.18176	NA	NA	NA	-1.98943	NA	NA	NA	NA	NA	NA	NA	NA	NA	-4.54475	NA	-3.46223	-4.94756	-2.05115	-4.17942	NA	-2.55013	NA	-3.32009	NA	-1.57431	-4.2293	-5.57061	-4.806	NA	0.0473355	-2.29263	NA	0.134911	-0.82943	NA	-1.75139	-2.95105	NA	-3.24699	NA
CAMK2B	-1.37701	-0.289319	-0.0129866	-1.46917	0.168439	-1.9715	0.565811	0.307537	-0.341049	-2.1573	-1.38691	NA	-2.6676	NA	-3.76784	-0.869293	-0.620039	-1.02712	-0.490117	-0.135175	-0.537323	-0.282658	-0.317774	-1.83073	-0.0327488	-0.637796	0.101528	0.558291	-1.02997	0.351031	-0.583072	-0.0265479	-1.70072	0.525227	0.331764	-0.692416	-1.26558	-1.50174	0.127308	0.594248	-0.588244	-0.461225	-0.669635	-1.35359	-0.245996	-1.32763	-2.72998	0.190855	-1.04322
CCT8	NA	NA	NA	NA	NA	NA	NA	NA	NA	NA	NA	NA	NA	NA	NA	NA	NA	NA	NA	NA	NA	NA	NA	NA	NA	NA	NA	NA	NA	NA	NA	NA	NA	NA	NA	NA	NA	NA	NA	NA	NA	NA	NA	NA	NA	NA	NA	NA	NA
NCAM2	4.00624	4.11337	4.43143	3.90487	4.75616	4.31359	4.71333	4.43865	4.61855	0.755342	3.20414	0.155561	3.00989	0.945759	0.672653	3.04151	4.18202	3.07129	4.28565	4.71178	4.50117	4.44605	4.4856	4.19136	4.46804	4.20832	4.02523	4.85017	4.43077	4.52183	4.08165	4.87624	4.33214	4.80317	4.09292	4.23753	4.54813	3.52558	4.12066	4.50769	4.03118	4.39704	3.93317	3.60355	4.38526	3.3134	3.48049	3.26874	3.43826
TMEM189-UBE2V1	-2.09733	-2.6345	-1.48089	-1.19909	-0.824993	-1.55508	-0.192785	-0.710751	-0.513069	-1.33632	-2.08855	-1.16672	-1.29416	1.34654	-2.02461	-2.28518	-0.94454	-1.46726	-0.369397	-0.13076	-0.858368	-0.871324	-0.175405	-1.84273	-0.435487	-0.775425	-1.15526	-0.161266	-1.41633	-1.21627	-0.837913	-0.312201	-1.28992	-0.329788	-0.253718	-0.429354	-1.50672	-2.3633	0.472265	0.0419931	-1.5904	1.16035	-0.367406	-2.10267	0.0756694	-0.0661116	-0.925544	-0.586006	0.854774
TRAP1	NA	-2.66164	-1.90921	-1.28236	-1.60103	-2.80073	-1.25754	-1.30369	-1.50407	-0.561192	-1.70908	1.91101	-0.492414	NA	1.08223	-1.59364	NA	-2.65849	-1.96456	-1.61058	-1.10775	-1.69569	-1.57198	-2.66523	-2.54985	NA	-1.30403	-1.7442	-2.40611	-1.36149	-1.05267	-2.16227	-3.44682	-0.905887	NA	-1.97058	-2.84236	NA	-0.921272	-1.60875	-2.71554	-0.447704	-0.821189	-2.04086	0.0399817	-3.1985	-1.34242	-1.96215	-1.31102
NSF	-2.34835	-2.44049	-1.60978	-1.87012	-0.910399	-2.26238	-1.68082	-1.46101	-2.01335	NA	-3.36575	NA	NA	NA	NA	-4.56778	-0.980742	-2.21876	-1.3784	-0.907856	-1.95614	-1.45999	-0.848319	-2.51919	-0.665092	-2.16746	-1.04434	-0.5228	-1.34159	-0.914334	-2.11383	-1.18909	-1.90518	-1.12679	-1.45519	-1.69662	-1.46288	-3.34195	-1.05073	-0.923774	-3.89151	-1.2518	-2.6319	-2.73004	-1.76279	-2.23874	-3.11384	-2.60179	-1.51255
CDH5	-2.11442	-1.61213	-1.77642	-1.67035	-1.54614	-2.14142	-0.379668	-0.948998	-1.00189	-3.21941	0.317412	0.593839	-0.841277	-2.97308	-0.650742	0.192725	-1.82655	-0.247112	-0.950984	-1.14494	-0.913891	-1.36888	-0.825149	-2.31864	-1.39581	-2.30735	-1.07255	-1.21256	-2.50127	-1.15083	-0.248628	-1.36638	-1.23869	-0.730976	-1.14442	-1.7382	-1.35607	-1.45611	-1.19642	-0.684856	-0.519748	-0.38389	-0.436728	-0.792669	-0.298244	0.428607	-0.499948	-1.51847	-0.726822
SGSH	-2.80408	-1.61967	-2.05264	-0.866554	-1.02644	-3.36862	-2.07729	-1.10082	-1.60256	NA	NA	NA	NA	NA	NA	NA	-2.04611	-2.50728	NA	-1.03527	-0.863689	-1.52922	-1.17329	NA	-0.193707	-0.551648	NA	-0.56442	-0.561643	-0.855411	-2.68097	-0.342828	-1.27273	-0.824388	-0.279091	-1.23323	-1.06101	-2.63837	-1.25734	-0.658829	NA	-1.49009	-3.25052	NA	-1.63342	-4.85435	NA	-4.59364	NA
NRN1L	NA	NA	NA	NA	NA	NA	NA	NA	NA	NA	NA	NA	NA	NA	NA	NA	NA	NA	NA	NA	NA	NA	NA	NA	NA	NA	NA	NA	NA	NA	NA	NA	NA	NA	NA	NA	NA	NA	NA	NA	NA	NA	NA	NA	NA	NA	NA	NA	NA
CRYM	NA	NA	-4.05088	NA	-2.59989	-2.99324	-1.47398	-1.61536	-3.23184	-2.96318	NA	NA	NA	NA	NA	NA	NA	-1.73228	NA	-1.39556	NA	NA	-3.5696	NA	NA	NA	-1.5178	-2.09818	NA	NA	-1.0317	-3.57287	NA	NA	-1.37648	-2.33951	NA	NA	NA	-1.804	NA	-1.58264	-3.50252	NA	-2.77928	NA	NA	NA	-2.61984
EIF5A	NA	-3.54846	NA	-0.960601	NA	NA	NA	NA	NA	-1.17178	NA	-2.39981	-3.18978	NA	NA	NA	NA	NA	-1.1287	1.41867	NA	NA	NA	NA	-0.111601	NA	NA	0.374522	NA	-0.204258	NA	NA	-0.915293	-4.73984	NA	NA	2.62099	NA	NA	-0.112385	NA	-3.43526	-3.21834	NA	-6.14485	2.21004	NA	NA	NA
CCER2	NA	NA	-3.10387	-3.68484	NA	NA	NA	NA	NA	NA	-5.05889	NA	NA	NA	NA	NA	NA	NA	NA	-3.00678	NA	NA	NA	NA	NA	NA	-5.78112	-3.60712	NA	NA	-3.58162	NA	NA	NA	NA	NA	NA	NA	NA	-2.50423	NA	NA	NA	NA	-3.23959	-2.64972	NA	-2.34667	NA
FABP5	-2.8152	-2.22861	-1.32679	-0.723683	-1.67081	-1.45416	-1.03404	-0.914019	-0.224097	0.158461	-2.60656	-1.08405	-1.38357	NA	-1.28349	-1.29913	-2.05863	-1.58165	-2.20898	-1.45836	-2.39191	-1.95988	-1.50678	NA	-1.34248	-2.34686	-1.28372	-1.31317	-1.65157	-1.44559	-2.02286	-1.5581	NA	-1.29362	-1.22665	-1.19884	NA	NA	-1.31837	-0.68352	-2.10064	-0.28207	-1.06143	-3.77727	-0.623303	-0.343351	-2.12714	-0.243086	-0.90358
CCS	NA	NA	NA	NA	NA	NA	-3.51631	NA	NA	NA	NA	NA	NA	-2.58596	NA	NA	NA	NA	NA	NA	NA	NA	NA	NA	NA	NA	NA	NA	NA	-2.76291	NA	NA	NA	NA	NA	NA	NA	NA	NA	NA	NA	-1.80626	NA	NA	NA	NA	-3.28076	NA	-2.40787
RGMB	-4.12077	-2.7254	-0.142404	-2.26988	-1.60995	NA	-0.0345425	-0.245336	-0.729972	NA	-2.55904	-7.01226	-3.41926	NA	NA	-2.85986	0.0275486	-3.47925	-0.851406	0.163095	-0.488716	-2.50815	-0.786597	-2.66473	-2.67298	-1.92362	-0.783675	-0.416584	-2.29491	-0.737308	0.0231456	-1.45248	-1.65406	-1.35757	-0.587415	-1.13365	-1.76863	-1.81045	-2.00552	0.251373	-1.0615	0.285059	-0.42072	-3.71012	0.468936	-0.598327	-3.06116	-1.53079	-1.07587
SEMA4B	0.461328	0.859447	0.619251	-0.755411	1.18552	1.04796	1.4272	0.70258	0.928423	-1.63807	1.00733	-0.32567	-0.0320275	0.198367	-0.48747	0.509683	0.650284	0.795386	0.581594	0.922766	1.26975	1.37655	0.173485	0.115832	0.699313	0.409837	0.8092	0.725052	0.881456	0.19297	1.10393	0.771815	-0.476235	1.7922	0.508702	0.287875	0.205829	0.0839504	-0.136905	0.911058	0.961284	0.846104	0.444383	0.586927	0.519334	-0.136101	0.497999	0.266667	-0.378793
PRG4.1	-0.336606	NA	-0.902444	-0.656331	-1.31847	-1.23587	-0.0794816	-0.961411	-1.05855	0.130823	0.533305	0.219233	-0.138964	NA	-0.315706	-2.28502	-1.70634	-0.0305999	-1.70164	NA	0.427143	-1.34403	-1.66893	-1.07497	-1.74094	-0.712459	-1.18447	-2.12851	-0.65061	-2.3659	-0.751845	-1.13459	-1.9024	-3.30066	-2.3785	-0.406758	-0.96299	-2.17033	-0.389526	-1.59904	-1.03708	-0.124144	-0.104719	-2.74354	-1.73983	NA	-0.560555	-2.52129	-0.208273
NME1-NME2	-2.8914	-3.23437	-2.40185	-3.27154	-2.37786	-2.89102	-1.57959	-2.15769	-2.25256	-0.445771	-2.44561	-1.96235	-1.37784	0.274752	-2.2979	-3.04487	-2.12498	NA	-1.98541	-2.09207	-2.98969	-2.61405	-2.22638	NA	-1.88911	-2.27093	-1.48952	-1.94535	-3.00194	-2.34571	-2.73219	-1.6145	NA	-1.36146	-1.82135	-1.89448	-4.5232	NA	-0.151051	-1.91899	-2.31467	0.446005	-0.605187	-2.23184	-1.45364	-0.997913	-1.42372	-2.42342	0.280142
FGFR4	NA	NA	NA	NA	NA	NA	NA	NA	NA	NA	NA	NA	-3.82951	NA	NA	NA	NA	NA	NA	NA	NA	NA	NA	NA	NA	NA	NA	NA	NA	NA	NA	NA	NA	NA	NA	NA	NA	NA	NA	NA	NA	NA	NA	NA	NA	NA	NA	NA	NA
ALDOA	2.22978	2.54582	2.55212	2.57207	3.6957	2.62206	3.42231	2.80397	2.70311	3.94008	1.16617	3.94313	2.69489	2.39468	3.78174	2.47461	3.09583	2.4527	2.87775	2.57195	2.05337	2.85613	2.68888	2.92564	2.37531	2.42391	3.25473	2.89165	2.58385	2.56741	2.53252	2.51963	2.1494	3.2744	2.79209	2.62138	2.10989	1.90261	3.14928	2.66191	2.7572	3.11574	2.889	2.56632	2.7073	2.25034	1.84979	2.61008	2.92205
RELN	1.11833	2.07496	2.80942	1.50951	1.82275	0.00957011	3.27119	2.83939	2.3105	-0.834218	1.407	0.260023	-0.765412	-0.531823	NA	0.0909242	1.8558	1.509	2.47849	3.82131	3.49923	2.14107	3.67258	0.803369	3.72041	2.37153	3.23559	3.41165	2.39969	3.16277	3.52854	3.26184	3.00537	2.95908	4.00137	2.39459	2.41318	2.38636	2.37174	3.81348	1.4047	3.1683	1.11759	-0.385197	2.01	2.07972	1.80819	0.806685	2.12614
SYT1	NA	-2.72605	-2.51133	NA	NA	-4.12387	-2.97264	-1.75467	-3.5124	NA	NA	NA	NA	NA	NA	NA	NA	NA	NA	NA	-2.74702	NA	-2.41575	NA	-1.44734	NA	-2.45657	-2.4256	-4.0353	-1.71304	NA	NA	NA	-2.54006	-1.94829	NA	-2.10223	-1.90955	-1.33318	-3.94633	NA	-1.52178	NA	NA	-2.52718	NA	NA	NA	NA
EPHA10	-2.20675	-1.12969	-3.35306	-1.66929	-1.29415	-2.03233	-2.85815	-0.75188	-2.75395	NA	-3.26034	NA	NA	NA	NA	NA	-1.68797	-2.28165	-1.85926	-1.31655	-1.63741	-2.02081	-1.56992	-0.293773	-0.90291	-1.09262	-1.9074	-1.00765	-2.05372	-1.08711	-0.875943	-1.71732	-1.50208	-1.9035	-0.626556	-1.91372	-1.48568	-1.00849	-0.218635	-1.39112	-1.69235	-0.993191	-2.27228	-2.6079	-1.1669	-3.29179	-3.22424	-2.36137	-2.60939
DYNC1LI2	NA	NA	NA	NA	NA	NA	NA	NA	NA	NA	NA	NA	-4.18948	NA	NA	NA	NA	NA	NA	NA	-3.8187	-4.85392	NA	NA	NA	NA	-4.29297	NA	NA	NA	-5.41485	-3.79566	NA	NA	NA	NA	NA	-0.938739	NA	-2.65952	NA	NA	NA	NA	NA	NA	NA	-1.6142	NA
CDH8	-2.66628	-1.75685	-0.326105	-1.6212	-0.928317	NA	0.233121	-1.76634	-1.08893	NA	-0.144677	-0.886346	-3.31736	NA	-1.51445	-0.508753	-1.3218	-2.94345	-0.541191	0.417896	-1.04344	-1.03426	-1.27092	-2.16082	-2.01498	-0.99618	-0.213909	0.410719	-2.31371	-0.118357	0.639171	-1.58223	-1.23399	-0.374182	-1.69498	-1.43524	-0.976517	-0.732156	-1.09574	-0.345904	-0.0416233	0.554415	-0.965605	-1.0907	0.417	-0.327149	-1.7528	-1.70161	0.284011
DCXR	0.650055	-1.11368	0.210958	-0.842127	0.495393	-0.826768	-1.64991	NA	-2.13195	NA	-0.791843	1.09656	-0.29852	NA	-0.850343	-0.716958	-1.67653	0.00443196	-1.19283	-2.34128	-1.63141	-1.3246	-0.889728	NA	-0.963871	0.719681	-0.876693	-1.83903	0.0225468	-1.5568	-1.57171	-0.88655	-1.70279	-0.964145	-0.203352	-0.241221	-0.93279	-1.27328	-1.21841	-1.62302	-1.48422	-1.82992	0.667347	0.133698	-1.12981	0.0716871	-1.72609	1.43836	-2.7463
CD300LF	NA	NA	NA	NA	NA	-2.81936	NA	NA	NA	-3.12832	NA	-2.83117	NA	NA	-2.4253	-3.27954	NA	NA	NA	NA	NA	NA	NA	NA	NA	NA	NA	-4.34581	NA	NA	NA	NA	NA	NA	NA	NA	NA	NA	NA	NA	NA	NA	NA	NA	NA	NA	NA	NA	NA
SECTM1	0.12708	1.84764	NA	0.693514	-0.0691489	2.00867	-0.162415	0.63066	0.695516	0.620999	-2.26831	-0.118592	2.68296	NA	0.551137	1.59789	-2.21341	-0.738526	-1.9915	-0.995354	0.265839	-0.201457	-0.202526	-1.02693	0.112439	-1.63526	-0.0716282	-0.763772	-1.65167	0.321202	-0.858581	0.0030518	-0.942975	0.995761	-1.74589	-0.722321	0.458775	-0.00448852	-0.307594	0.443999	-1.23865	0.773269	1.07653	-1.85968	0.416246	2.11464	-1.07967	-0.369617	NA
SRSF1	NA	NA	NA	-2.75252	NA	NA	NA	NA	NA	0.779846	-2.58775	-2.13133	-2.73466	NA	-2.55307	NA	NA	NA	NA	NA	NA	NA	-3.95008	NA	NA	NA	NA	NA	NA	NA	NA	NA	NA	NA	NA	NA	NA	NA	NA	NA	NA	NA	-2.77996	-3.04826	NA	NA	NA	NA	NA
CBLN2	-0.00215895	0.790274	0.553805	-0.77019	0.72987	-1.09317	0.41602	0.458697	-0.30805	NA	-1.93209	NA	-1.45842	NA	NA	-2.01134	-0.134366	-0.818975	-0.359068	0.417818	-0.176772	0.0664627	0.441354	-0.243414	0.0889999	0.680311	0.228448	0.705264	-0.202267	0.449281	-0.0366216	0.68657	0.424975	0.623837	0.632913	-0.226809	0.0684199	-1.27164	0.738034	-0.14722	-0.00495303	-1.23531	-0.576218	-1.70464	0.566399	-1.86118	-1.54545	-0.300866	-0.834787
GDPD1	NA	NA	NA	NA	4.70352	NA	NA	NA	NA	NA	NA	NA	-3.47538	NA	NA	NA	-1.64558	NA	-2.41851	NA	3.82781	NA	NA	-2.43561	-2.84878	-2.23674	NA	NA	3.2344	NA	NA	-3.54376	-2.00127	-6.20958	-3.20019	-2.26768	NA	NA	-1.72861	NA	NA	-1.86472	NA	NA	-2.80207	-0.982292	NA	-3.85832	3.90578
ARHGDIA	NA	-1.7995	NA	-2.0741	NA	NA	-0.554157	NA	-0.973568	-0.642253	NA	0.57563	0.400943	-1.40382	0.120498	-0.981107	NA	NA	-3.90128	-3.00492	NA	-4.3949	-3.52945	-0.560927	-3.70359	NA	-4.46373	-2.94345	NA	NA	NA	-3.86501	-4.49319	-2.88248	-4.31578	-3.27588	NA	NA	-2.39266	-2.48129	-0.661106	-0.87416	-1.46721	-2.04129	-1.77021	-1.31387	-2.78213	NA	-2.18352
MIEN1	-3.28417	-2.89834	NA	-2.64146	-1.90519	NA	-2.61462	-2.60383	-2.73872	-1.6312	-4.15457	-2.24156	-2.609	NA	-2.77025	-3.39841	NA	NA	-1.90504	-2.14337	-2.16307	-2.35051	-1.87225	NA	-2.95228	-1.83163	-2.04983	-2.83745	-3.5345	-2.9405	-2.23078	-3.26463	-2.86827	NA	-3.24459	-2.9535	NA	NA	NA	-2.75852	-2.38625	NA	NA	-2.44239	NA	NA	NA	-0.868762	NA
ICAM2	NA	NA	-2.80843	NA	NA	NA	NA	NA	-2.48762	NA	NA	NA	-2.24647	NA	NA	NA	NA	NA	NA	NA	NA	NA	NA	NA	NA	NA	NA	NA	NA	NA	NA	NA	NA	NA	NA	NA	NA	NA	NA	NA	NA	NA	NA	NA	NA	NA	NA	NA	NA
VWA1	NA	NA	-4.7345	-3.61918	NA	NA	-4.23594	NA	NA	NA	NA	NA	NA	NA	NA	NA	NA	NA	NA	NA	-3.34678	NA	-2.97922	NA	-2.41055	NA	-3.76823	-3.27033	-3.32073	-3.20321	-2.96628	NA	NA	-3.7052	-2.63404	NA	NA	NA	-2.63745	-2.83948	NA	-1.8909	NA	NA	-2.5445	NA	NA	NA	NA
KPNB1	NA	NA	NA	NA	NA	NA	NA	NA	NA	NA	NA	-1.70842	NA	NA	NA	NA	NA	NA	NA	NA	NA	NA	NA	NA	NA	NA	NA	NA	NA	NA	NA	NA	NA	NA	NA	NA	NA	NA	NA	NA	NA	NA	NA	NA	NA	NA	NA	NA	NA
MYL12A	NA	NA	NA	NA	NA	NA	NA	NA	NA	NA	-3.7096	-1.54818	-1.16008	NA	-2.54308	NA	NA	NA	NA	NA	NA	NA	NA	NA	NA	NA	NA	NA	NA	NA	NA	NA	NA	NA	NA	NA	NA	NA	NA	NA	NA	NA	-1.49021	NA	NA	NA	NA	NA	NA
ICOSLG	2.04575	3.04254	2.83652	2.22808	2.60142	3.23727	3.39572	3.46757	3.28757	1.98078	1.03775	0.656942	2.55614	-1.4852	1.12224	2.5378	2.74027	2.71896	2.86411	2.8837	3.2156	2.92527	3.38858	2.11807	3.05759	2.99594	3.15901	2.62067	2.47723	2.85342	1.96807	3.14254	2.83233	3.50866	3.30967	2.99819	3.61877	2.53045	3.03049	3.22483	2.73607	3.14513	2.68606	1.66192	3.25705	3.84209	1.9685	1.54181	1.36271
KATNAL2	NA	NA	NA	NA	NA	NA	NA	NA	NA	-2.81363	NA	-2.64549	NA	-0.610331	-3.49672	NA	NA	NA	NA	NA	NA	NA	NA	NA	NA	NA	-2.66121	NA	NA	NA	NA	NA	NA	NA	NA	NA	NA	NA	-0.334422	NA	NA	0.106455	-1.23343	-2.3043	-2.4042	NA	NA	NA	NA
RTBDN	NA	NA	-0.877621	NA	NA	NA	NA	NA	NA	NA	NA	NA	NA	NA	NA	NA	NA	NA	-2.05373	-1.74352	NA	NA	-2.76472	NA	NA	NA	NA	-1.77941	NA	NA	-1.74231	-3.80991	NA	NA	-1.95428	-1.75148	NA	NA	NA	-1.00293	NA	0.612901	-2.45189	NA	-0.500377	-1.06527	NA	-1.51219	0.0742974
OLFM2	-2.49115	-1.99461	-1.75877	-1.4762	-2.1281	NA	-1.49671	-1.09794	-2.16475	NA	-2.60686	NA	NA	NA	NA	NA	-1.20336	-2.04119	-1.20725	-0.651554	-1.21243	-2.90712	-1.09858	-1.81299	-1.887	-0.991534	-1.08046	-1.48723	-1.85858	-1.12847	-1.29916	-0.974339	-1.93604	-2.57641	-0.795915	-1.31114	-1.60617	-2.49425	-1.94012	-0.604696	-1.95419	-0.740703	-2.2204	-2.75349	-0.965167	-1.54362	NA	-2.60451	-1.66212
ATP5F1A	NA	-1.46377	-1.05203	-2.60375	-0.935841	-1.06843	0.433435	-0.0142989	0.246407	NA	-1.32014	NA	0.824733	NA	NA	-0.927113	-2.11732	NA	NA	NA	-1.05536	-1.25427	-2.88823	NA	-1.41563	-0.403284	-3.36328	-1.54563	-1.56293	-1.99512	-1.26575	-2.18862	NA	-0.59783	-1.08119	-0.170469	-3.616	-1.34456	-2.41844	-2.12998	NA	NA	-0.638431	NA	-1.74993	NA	-0.311656	-1.45636	NA
APLP1.1	NA	NA	-1.65694	0.697666	-2.51797	3.1606	1.13073	1.72698	NA	-0.382299	1.35803	0.422964	1.48442	-1.75528	1.4498	NA	-0.142771	0.36627	0.655755	0.468136	NA	NA	0.860901	NA	NA	0.345207	-1.33594	-0.217995	0.696253	-2.44995	1.02757	0.033364	NA	-2.31094	1.58586	1.45446	0.689066	0.176209	NA	0.555615	0.673817	1.10347	-1.12703	NA	1.53097	NA	-2.77731	NA	0.12324
PRKCSH	-0.331309	0.790498	1.01931	0.701035	0.666309	-0.815427	1.33779	1.05249	1.0637	-1.60489	0.291726	0.121309	-0.000901816	-2.81356	0.283155	0.539933	0.222288	-0.720061	1.52383	1.50068	0.958746	0.265387	1.13232	-0.305781	0.0249568	0.827174	1.19018	1.4254	0.19479	1.18208	1.5401	1.0059	0.74754	1.00045	1.43749	0.901178	0.483587	-0.120137	0.589436	1.60854	1.17512	1.59121	1.04423	0.916668	1.84646	1.29105	0.785874	1.18788	1.36448
HDHD2	NA	NA	NA	NA	NA	-4.9421	-4.41047	-4.38143	-3.81268	NA	NA	NA	NA	NA	NA	NA	NA	NA	NA	NA	-3.7967	-5.87279	-3.36849	NA	NA	NA	-3.04499	-2.48241	NA	-3.0783	NA	-4.13858	-4.23249	NA	-3.60275	NA	NA	NA	NA	-5.14002	NA	-3.55534	NA	NA	-2.91916	NA	NA	NA	NA
CHST8	0.660793	0.23093	0.884003	1.46881	0.804481	-0.00633155	0.846299	0.779126	1.23765	-1.31379	-0.0972653	NA	-0.341579	NA	-1.78349	-1.36347	1.57685	0.593667	1.29857	1.92058	1.39671	1.35738	1.83491	0.0122084	1.63699	1.21815	1.83109	1.9422	1.0464	1.75987	1.07213	1.58303	1.85029	1.23743	1.08573	1.33186	1.4888	0.0721386	1.1435	1.88615	0.849521	0.682867	0.524877	0.680913	1.02341	0.476799	NA	1.57684	0.407678
THOP1	NA	NA	NA	NA	NA	NA	-4.37895	NA	NA	-2.84672	NA	-3.07718	NA	NA	NA	NA	NA	NA	NA	NA	NA	NA	NA	NA	NA	NA	-3.86249	NA	NA	NA	NA	NA	NA	-3.89304	NA	NA	NA	NA	-6.39196	NA	NA	NA	NA	NA	NA	NA	NA	NA	NA
ICAM3	NA	NA	NA	-2.69015	NA	NA	NA	NA	NA	-2.46839	NA	-1.19401	NA	NA	-1.76922	NA	NA	NA	NA	NA	NA	NA	NA	NA	NA	NA	NA	NA	NA	NA	NA	NA	NA	NA	NA	NA	NA	NA	NA	-4.11009	NA	NA	-4.38752	NA	-1.88445	-0.678229	NA	-3.17398	NA
QPCTL	-4.42599	NA	-1.95312	NA	-2.21799	NA	-1.71067	-2.60888	-2.37118	NA	NA	NA	NA	NA	NA	NA	-2.27087	-2.75605	-1.35251	-1.55091	-1.74234	-1.84063	-2.19524	NA	-2.25551	NA	-2.05867	-2.00399	-1.94807	-2.32582	-1.66128	-1.49122	-2.87795	-2.13061	-1.50652	-1.88139	-3.48974	NA	NA	-1.79947	-3.37776	-1.96675	NA	NA	NA	-3.96722	-3.63382	NA	NA
APOC4-APOC2	NA	-1.43053	-1.8857	-1.385	-1.63242	-1.52486	-0.395079	-1.49104	-1.55589	2.08573	1.32842	-0.484994	-2.70207	NA	-1.90612	-0.685196	-2.3897	NA	-1.88001	-1.02768	-2.46617	-1.09382	-2.57804	-2.56827	-1.93488	-2.31497	-1.86897	-1.80503	-3.72085	-2.90693	-1.4585	-1.81528	-3.18925	-0.526401	-1.41174	-1.23249	-1.71203	-2.05898	NA	2.13511	-2.52932	0.135406	-2.02453	-1.66707	-0.351023	1.67663	NA	-1.94154	-1.34878
CFD	1.57456	1.94766	1.91409	2.34126	2.40017	3.41065	2.32196	1.69649	3.11722	1.02871	-0.365498	-0.133927	3.30222	NA	1.61856	1.30251	1.49584	0.21408	1.26349	0.676714	2.03766	1.6786	2.03636	0.99631	2.43992	0.972012	1.61309	1.57103	1.94072	1.25162	0.912068	1.91897	0.934544	2.22973	2.01646	1.77385	1.88014	1.22436	1.71315	2.001	1.13259	1.08918	2.28379	0.606279	1.24239	-0.233195	0.406875	0.503223	-0.576387
APOC1	-3.85727	NA	-1.92708	-3.4578	-2.79889	-2.24601	-1.86698	-2.82084	-3.06869	-0.0492645	1.26273	-0.321846	-1.47076	-1.42204	-1.49213	-1.68205	-3.50205	NA	-3.80621	-2.00456	-3.14111	-2.62304	-3.04314	NA	-2.67693	-4.1068	-2.66887	-2.20884	-3.51105	-2.10363	-2.64702	-2.95095	NA	-2.24726	-2.42803	-4.86271	-2.1437	NA	-2.64198	-3.6284	-2.95036	-0.225782	-2.6407	-3.18763	0.000389907	1.05998	NA	-3.39843	-1.12128
IGFLR1	-1.19789	-1.67169	-2.40618	-0.125089	-1.54782	0.428335	-2.37127	-1.8847	-1.23771	-1.11758	-2.49316	-1.10376	-0.635428	NA	-0.192445	0.27889	-2.24304	-1.79841	-2.22933	-2.23479	-1.96825	-1.37877	-1.69111	NA	-2.22247	-2.10853	-1.57122	-2.37765	-2.2978	-1.99621	-7.07642	-1.97773	-2.61387	-1.44512	-2.70878	-2.41008	-1.39293	NA	-3.02637	-2.09738	-2.26832	-1.92878	-1.21694	-0.827457	-1.32801	-0.598444	-2.31139	-3.27644	NA
SBSN	NA	NA	NA	NA	NA	NA	NA	NA	NA	NA	NA	NA	-4.71309	NA	NA	NA	NA	NA	NA	NA	NA	NA	NA	NA	NA	-3.85126	NA	NA	NA	NA	NA	NA	NA	NA	NA	NA	NA	NA	NA	NA	NA	NA	NA	NA	NA	-2.42247	NA	NA	NA
MYDGF	-0.618732	0.403155	-0.333478	-0.222854	0.171763	0.39294	0.0823939	0.557952	-1.46651	-0.707308	-1.33728	-1.3336	-0.340294	NA	-0.848806	-1.26282	-0.366217	-0.703543	-0.687118	-0.382201	-0.132244	-0.617053	-0.13794	-0.209049	-0.558773	-0.144256	-0.118701	0.315351	-0.490699	0.00234082	0.204092	-0.25471	-0.556138	-0.193562	0.201599	-0.383648	-0.432606	-0.801692	0.477671	0.231424	-0.417469	-0.145599	-0.272292	-0.338934	0.197525	-0.441734	-0.816964	0.01779	-1.17934
RUVBL2	NA	NA	4.71346	NA	NA	NA	NA	4.55396	5.23688	2.7837	5.19804	NA	4.97337	NA	NA	NA	NA	NA	3.25414	NA	4.94584	4.13093	NA	3.31492	NA	NA	3.00285	NA	NA	NA	4.35763	NA	NA	4.35456	3.91563	4.08595	NA	3.15614	NA	NA	4.33922	NA	NA	3.40739	NA	NA	4.67733	NA	NA
SYT3	-2.95134	-1.16042	-1.26092	-2.73971	-2.96958	-3.48383	-1.60988	-0.944062	-1.72745	NA	NA	NA	-2.88328	NA	NA	NA	NA	-2.84028	-3.17318	-1.86015	-1.9475	-2.08659	-1.32853	-2.59115	-1.01524	-1.52094	-1.60766	-0.735555	-2.02159	-0.663569	-2.6118	-1.39604	-2.46564	-1.83016	-2.0048	-1.74285	-2.08208	-2.24027	0.237666	-1.28612	-3.93501	-0.882115	-2.34229	-3.91385	-0.825581	NA	NA	-1.39387	NA
GMFG	-2.66649	-3.00284	-0.834153	-1.12941	0.00789475	-0.877029	-0.0519402	-0.503776	-0.129473	-0.732613	-1.58139	-0.695042	-1.5596	-2.00629	-0.932411	-1.40542	-0.0192494	-0.666533	-1.15602	-1.13279	-2.66421	-0.0768158	-3.90357	-1.37907	-3.03461	-2.16385	0.0841878	-2.23314	-0.608217	-1.4669	-0.40031	-0.624872	NA	0.253222	-0.752455	-0.151121	-2.70849	-2.879	-1.13724	-1.77089	-1.09289	-2.98742	-0.269946	-1.17871	-0.41328	-2.15286	-1.70817	NA	-2.84733
MEGF8	1.06345	1.55219	1.93427	0.263275	1.35378	0.22002	1.61881	1.15212	-0.00324649	-3.40875	0.421033	-3.88565	-0.670659	-2.3229	-2.93072	-0.850237	0.913695	0.497311	1.26386	0.760599	1.73124	1.28888	-1.41777	-0.235578	-1.94981	1.38289	1.11149	-0.927678	0.769323	0.756535	0.944699	1.81813	0.70759	1.33993	1.66232	1.12501	0.187045	0.00532584	1.22447	0.0716388	1.43893	0.162837	0.712632	-0.349943	1.09157	-0.551358	-0.972217	-0.126126	0.263363
CLEC11A	NA	NA	-1.89866	-1.9358	-3.03207	NA	-0.903206	-2.69016	-2.93234	NA	-1.02605	-1.58601	NA	NA	-2.5803	0.136445	-2.67312	NA	-1.1758	-0.366662	-2.11036	-3.956	-0.90909	-3.34534	-2.69187	-1.88192	-2.04179	-1.17742	-3.78103	-1.976	-0.213645	-1.99011	-1.74465	-2.95877	-1.15991	-2.07183	-2.25197	-2.95489	-3.10337	-1.27112	-1.91676	0.681664	-1.34162	-2.63093	-0.266764	0.604127	-1.59601	NA	0.0608904
KLK10	NA	NA	NA	NA	NA	NA	NA	-2.38491	NA	NA	NA	NA	NA	NA	NA	NA	NA	NA	-3.96531	-3.26971	NA	NA	-3.01001	NA	NA	NA	NA	NA	NA	NA	-2.43442	NA	NA	NA	NA	NA	NA	NA	NA	-2.67588	NA	-1.85268	NA	NA	-2.81201	NA	NA	NA	NA
EMC10	NA	NA	-4.3967	NA	-3.58334	NA	-3.39621	-4.3446	-3.47931	NA	NA	NA	NA	NA	NA	NA	-2.99612	-4.11199	-3.35815	NA	-2.8386	-2.9632	-2.46847	NA	NA	-2.80489	-2.69461	-2.1537	NA	-3.42559	NA	-2.76744	-2.07695	-2.79244	NA	-4.08655	-1.95155	NA	NA	-1.51417	-3.25503	NA	-4.24405	NA	NA	-3.68172	NA	NA	NA
DNASE2	1.37298	2.1549	1.39906	1.52339	2.10421	1.5584	1.7958	1.856	0.533292	-2.23297	-0.137421	-2.17151	-0.241573	0.281301	-1.82405	1.97235	1.13476	2.16976	1.20215	1.5519	1.59722	1.71285	1.27699	1.45114	1.62185	1.2769	1.36307	1.23568	1.88917	1.3876	0.749831	2.19678	1.2207	1.35773	2.11023	1.29297	0.811845	-0.153908	0.708307	1.10328	0.64061	0.429929	0.116418	-0.486456	-0.344739	-0.199093	-0.711886	-0.797521	0.0239482
MASP2	0.316946	-0.1661	-1.15772	-1.30646	-0.380369	0.193609	-0.255759	-0.761365	0.428263	0.376461	0.452615	-0.253621	0.716072	NA	-0.302174	0.191523	0.0806486	NA	0.033122	-1.30581	-0.810574	-0.645651	-0.804641	-4.34356	-0.152682	-1.17359	-1.1559	-2.40063	-1.20919	-0.821607	-1.89177	-0.379586	-1.79835	-1.32603	-1.01121	0.168682	0.253503	NA	-0.228932	-1.54418	-0.65329	-0.426684	0.436346	-0.875121	0.544487	0.0577615	-0.660314	1.27464	0.618288
SIRPB1	0.209895	1.38061	2.65382	1.58354	1.81556	0.249681	2.31434	1.89125	1.17337	-1.34267	-0.496462	-0.797641	-0.084962	-1.60498	-0.605564	0.726815	3.36158	2.53708	2.49927	1.553	1.5082	2.14247	2.56261	2.20775	2.80328	1.94679	1.70265	2.97119	2.25604	3.11771	1.41668	2.21359	2.07552	2.5059	1.98249	2.16213	2.36427	2.65709	1.71051	1.80052	1.31586	1.60496	0.511157	-0.622182	0.780579	0.738603	-0.859316	1.41415	1.08353
PGRMC1	0.402478	0.195881	0.0380294	0.126182	0.754663	0.108383	0.600528	0.379071	0.707715	-0.557899	-0.163926	-3.65952	-0.692932	NA	-0.791473	-0.883345	0.312088	0.320016	0.335663	0.123908	0.61589	0.589832	-0.174003	0.287409	0.485613	0.412869	0.553834	0.127464	0.471072	0.253689	0.0466458	0.553652	-0.166966	0.617525	-0.412227	-0.160277	-0.211652	-0.802427	-0.319487	0.293662	0.744814	-1.42579	-0.110013	0.414057	-0.516551	0.0440739	0.086299	-0.819074	-0.984353
CLIC1	-0.322267	NA	-0.708582	-1.05686	-0.0403585	-0.10138	0.0893292	1.48449	-0.151726	0.0319889	-1.40089	0.21193	-0.251279	-1.36824	-0.0734943	-1.10234	-3.18828	-0.35959	NA	-1.56636	NA	-0.34365	-1.41463	NA	-1.69359	NA	0.145582	-1.40864	-0.193941	-2.38444	-1.11737	-1.53696	-2.89248	-0.957427	-1.43727	-0.894271	-3.08466	NA	-1.20418	-0.925383	NA	-0.800068	-0.526928	-0.883053	-0.557693	-0.773141	NA	NA	-2.95258
MATN2	0.994741	-1.74086	-1.97651	1.2821	1.3079	2.75715	-1.27804	1.34606	-1.00051	NA	1.90871	2.75925	-2.94375	NA	2.73309	-3.45478	0.425356	0.86994	0.767219	0.953561	1.69309	1.03067	1.3267	0.840969	1.42922	0.862892	1.28024	0.270888	0.79167	0.734794	0.99642	1.76273	-1.47422	-1.15686	-1.69286	1.17373	1.12153	0.0881358	0.116661	-1.17238	-1.64103	1.18072	1.82435	0.891891	1.19147	1.31999	-1.56472	-3.04391	-2.31097
QSOX1	-0.504152	0.986588	1.22716	1.52596	0.890902	0.851796	0.559257	0.96659	1.15727	-0.322359	1.34979	1.75274	1.05062	-1.94817	1.69136	1.70633	0.674583	0.301469	1.08757	1.49837	1.8749	1.3449	1.46079	0.660502	1.60008	0.540843	1.56634	1.5976	1.59618	0.647113	2.10644	1.02944	1.19769	1.88336	1.20311	1.06856	1.33811	0.81413	0.473673	1.65871	0.37986	1.89811	0.0880797	0.991048	1.6159	1.99282	1.02576	0.432867	1.44247
GFRA2	2.66114	2.73455	3.43623	2.64162	3.24904	1.79669	2.93198	2.65757	2.20089	0.0382513	2.37268	-1.37805	1.18323	-0.0640228	-0.586577	0.816383	3.3014	2.42815	3.80261	3.35742	3.20623	3.40531	2.98341	3.12043	2.63767	3.50366	3.36903	3.63306	2.99808	3.59475	3.31694	3.52088	3.41873	3.23378	2.73051	3.00137	2.95798	2.40588	3.28195	3.05786	3.47609	2.02228	2.51342	2.66265	3.27346	1.6307	1.86549	3.89956	3.22797
CHL1	5.81251	6.29097	6.72634	5.91362	6.45786	5.0761	6.38129	6.05663	5.78082	2.67627	5.77154	2.19691	4.45592	3.04742	2.52246	4.67861	6.0588	5.31236	6.58752	6.50882	6.54238	6.5866	6.2243	6.00289	6.22843	6.51397	6.83997	6.91039	6.30926	6.96746	6.365	6.82248	6.55909	6.84521	6.19149	6.24005	6.42998	5.6595	6.42854	6.12671	6.53827	6.02873	5.81762	5.52122	6.4701	4.98244	5.09365	6.43101	5.65139
PODXL	NA	NA	-1.10264	NA	NA	NA	-0.764997	-1.53715	NA	NA	-1.55727	NA	NA	NA	NA	NA	NA	NA	-1.05597	-1.24051	NA	NA	NA	NA	NA	NA	-0.917469	-0.830311	NA	-1.23652	NA	NA	NA	-0.849516	-1.8477	NA	NA	NA	NA	-1.19542	NA	NA	NA	NA	-1.28193	NA	NA	NA	NA
MAN2B1	-2.237	-2.0438	-2.20699	-2.01354	-1.14409	-1.20471	-1.48383	-1.50982	-0.784607	NA	NA	NA	-1.76895	NA	-4.69498	-1.17103	-2.36359	-2.12669	-1.72472	-1.14354	-0.783458	-1.90416	-2.08782	NA	-0.939798	-3.9819	-1.32129	-1.79562	-1.77811	-2.95511	-2.44202	-2.2218	-3.60168	-1.91002	-1.34893	-1.59322	-3.16604	NA	-2.11336	-1.33349	NA	-2.31972	-2.79421	-3.86978	-1.94176	-1.31612	NA	NA	NA
FBP2	NA	NA	NA	NA	NA	NA	NA	NA	NA	-2.02763	-2.11251	-0.164296	-1.68915	NA	1.30636	-2.01617	NA	NA	NA	NA	NA	NA	NA	NA	NA	NA	NA	NA	NA	NA	NA	NA	NA	NA	NA	NA	NA	NA	NA	NA	NA	NA	NA	NA	NA	NA	NA	NA	NA
ISLR	1.45858	2.18728	1.74191	2.14021	1.80316	2.17779	3.2972	2.04976	2.35259	1.62703	1.99132	0.895022	1.51855	-0.244964	0.433928	2.70156	1.82975	1.55687	2.7022	2.88541	2.85091	2.71018	2.99882	1.53936	3.10785	2.04499	2.11768	2.43919	2.81375	1.84424	3.11515	2.65222	2.12408	3.37133	2.35848	2.6783	2.86955	2.47652	2.49266	2.851	1.56612	2.78645	1.9582	1.32346	3.0282	4.07036	1.4588	0.983061	1.84124
NCAN	4.24973	5.08407	5.10362	4.55508	4.78798	3.62771	4.80317	4.47332	3.86657	2.39866	3.656	-0.00458328	2.70446	1.20592	0.602142	3.3953	4.57541	4.53791	5.00386	5.02742	4.70817	4.95566	4.96796	4.53518	4.80277	5.21085	5.04395	5.31316	4.67204	5.32374	4.14613	5.46313	4.93342	4.86251	4.80001	4.72363	5.02357	4.18399	4.78846	4.32615	4.6949	4.04878	3.65734	3.71136	4.43054	3.28524	2.2987	5.71162	4.23376
ADAM10	-1.08852	-1.04229	-0.61023	-1.02532	-0.681628	-1.20277	-0.293345	-0.557646	-0.39256	0.402051	-1.61205	-1.89007	-1.2553	NA	-1.13805	-1.18512	-0.713589	-1.23661	-0.786268	-0.66074	-0.429704	-0.767056	-0.675561	-1.84133	-0.832999	-0.0964261	-0.344314	-0.569335	-0.926091	-0.670803	-0.646082	-0.351887	-0.842174	-0.501079	-0.840929	-0.720421	-0.705591	-2.00767	-1.2604	-0.00617255	-0.800616	-1.15784	-0.855712	-1.1292	-0.551674	-0.300909	-2.30045	-2.08704	-2.2676
APOL1	-1.37121	-1.70957	-2.20044	-1.26755	-1.64277	-1.03588	-0.621461	-2.1726	-1.26625	-1.06564	1.90769	2.11061	-0.0634143	NA	-0.560895	-0.211611	-3.93454	-2.075	-1.27564	-1.00165	-1.30104	-1.14929	-1.38526	NA	-2.66141	-2.16246	-2.70023	-1.16246	-1.92146	-0.953019	-0.269752	-1.0449	-2.14174	-0.503913	-0.621101	-0.489277	-1.35897	-1.34696	-1.40946	-1.34795	-1.82533	-0.357226	-1.05314	-2.15003	-0.422301	0.3577	-0.16358	-0.484202	-1.70391
MSTN	-1.40099	-0.923264	-0.209761	-0.135496	-0.31961	-0.496264	0.1211	0.0410273	0.174381	NA	-0.872993	NA	-2.38294	NA	NA	-1.84723	-0.103406	-0.928481	-1.1755	0.47083	0.323755	0.0400011	0.436566	-0.911115	0.108213	0.090959	-0.382337	0.258019	-0.0124779	0.0441288	0.117829	0.581547	0.346916	0.420836	0.684529	0.363025	0.15028	-1.35395	-1.06961	0.454725	-0.534921	0.928292	-1.40321	-0.923445	0.311656	-0.744828	-0.357851	-0.363942	-0.549386
PSMA7	-0.595486	-0.189122	-2.03001	-0.402407	-1.96418	-1.52487	-1.36434	-1.75036	-1.21775	0.0708449	-2.00863	0.246104	-0.805315	-0.303277	0.510884	-1.22485	0.701909	-3.91618	-1.34914	-2.18963	-1.22004	-1.57554	-2.73039	-2.13848	-0.974532	-1.48056	-2.06195	-1.89551	-2.90296	-1.39301	-2.73089	-1.54771	-2.23774	-0.960181	-1.67043	-1.45303	-0.819142	-2.92579	-2.05897	-2.46426	NA	-1.18663	-0.81112	-0.887037	-0.553476	1.4663	-2.30642	-0.644101	-1.50364
PCDH17	NA	NA	-1.74791	-3.13621	-2.49748	NA	-1.49602	-2.64932	-2.39611	NA	NA	NA	NA	NA	NA	NA	-3.74889	NA	-3.15343	-0.688505	-2.10249	-2.53345	-1.19664	NA	-2.53782	-3.54531	-1.69437	-1.06889	-3.03411	-0.929339	-1.10965	-2.11149	-2.15947	-1.69679	-1.7155	-2.65905	-3.23647	-3.17723	NA	-0.822554	-3.0066	-1.36382	-2.8688	NA	-1.61923	-2.05184	NA	NA	-1.35025
PLXNB2	-0.238265	0.878323	0.578752	0.588641	0.234597	-0.493656	1.58819	1.00796	1.30772	NA	0.66706	-1.01126	-0.42428	-1.79731	-0.455091	1.07212	0.306786	-0.546195	1.35866	1.66877	1.16178	0.035931	1.43954	-0.565765	0.319155	1.04149	0.654707	1.50776	0.46842	0.900207	0.978884	1.02551	0.311112	0.62886	1.36978	1.01588	0.550952	-0.173204	-0.184889	1.7486	0.760981	1.56239	1.05042	-0.340174	1.30058	1.5517	0.889939	-0.326243	0.860062
PFAS	NA	NA	NA	NA	NA	NA	NA	NA	NA	NA	NA	NA	NA	NA	NA	NA	NA	NA	NA	NA	NA	NA	NA	NA	NA	NA	NA	NA	NA	NA	NA	NA	NA	NA	NA	NA	NA	NA	NA	NA	NA	NA	NA	NA	NA	NA	NA	NA	-4.06535
ADAMTS3	NA	NA	NA	-1.19543	NA	NA	NA	NA	NA	NA	NA	NA	NA	NA	NA	NA	-1.42204	NA	-0.82948	-1.06494	NA	NA	-1.36952	NA	-1.87146	-1.54143	-2.17048	-0.960217	NA	-0.571399	NA	-1.47522	-1.19879	NA	-2.53772	-1.51636	-1.58942	NA	-1.99201	-1.44332	NA	-1.39205	NA	NA	-1.8836	-2.15515	NA	-0.731335	-2.07217
DCLK1	NA	NA	NA	NA	NA	NA	NA	NA	NA	NA	NA	NA	NA	NA	NA	NA	NA	NA	NA	NA	-3.25133	NA	NA	NA	NA	NA	NA	-2.97884	NA	NA	NA	-4.12962	NA	NA	NA	-3.59037	NA	NA	NA	NA	NA	NA	NA	NA	NA	NA	NA	0.00316337	NA
NPC1	-1.90757	-3.85539	-3.15969	NA	-1.43811	-4.35991	-2.44242	-1.99004	-3.19354	NA	NA	NA	NA	NA	NA	NA	NA	-2.48887	NA	-2.7455	-2.65661	-3.24071	-3.44808	-2.9467	-2.1519	-2.95154	-3.05624	-2.48937	-2.85524	-3.87293	NA	-1.73127	-2.85936	-3.11179	-2.28541	-3.67777	-2.9534	NA	-4.1364	-3.43384	-3.60915	NA	-5.79745	NA	NA	NA	NA	NA	-3.66248
ARPC2	NA	NA	NA	-2.19641	NA	NA	NA	NA	NA	-3.47052	NA	-3.20196	-2.35005	NA	-2.29673	NA	NA	NA	NA	NA	NA	NA	NA	NA	NA	NA	NA	NA	NA	NA	NA	-3.22227	NA	-2.6805	-2.37199	NA	NA	NA	NA	NA	NA	NA	-1.06583	NA	-1.07964	-2.09424	NA	NA	NA
ADAMDEC1	NA	-0.349433	NA	NA	NA	NA	-0.353041	-1.0392	-0.261953	NA	NA	2.12278	1.861	NA	3.22977	1.97686	-3.03199	NA	-1.03392	-0.53327	-1.00457	NA	-1.38874	NA	-4.68266	NA	-1.10897	-0.755167	NA	-1.91531	-0.617297	NA	NA	NA	-0.159533	0.0279927	NA	NA	NA	0.0212588	NA	-0.569746	-0.0093038	NA	-0.0408285	0.333677	NA	-1.16567	-0.474982
LAMA5	-1.94121	-3.1276	-2.37095	-2.19988	-2.42317	-2.23384	-1.90076	-3.0784	-1.99321	-2.37282	-2.86445	-2.67414	-2.08877	NA	-2.6421	-2.00154	-2.99078	-2.29012	-2.43268	-2.26307	-1.93869	-2.34068	-1.86939	-2.46544	-2.20551	-1.97716	-1.8122	-1.98361	-2.59512	-2.27611	-1.93865	-2.46643	-2.6687	-1.81802	-1.99451	-2.38963	-2.71123	-2.05838	-2.46556	-1.53323	-2.38117	-2.57424	-2.65724	-1.88516	-2.05061	-2.34112	-1.65245	-3.09801	-3.13867
VGF	1.45927	1.16845	3.58465	1.95699	2.1222	0.457512	1.91168	1.75164	1.57768	-1.19637	2.32999	-1.85668	0.526482	-0.0527563	-0.493016	-0.12123	2.3792	1.74318	3.39989	3.14991	2.28494	2.71608	1.99514	1.53311	1.31602	2.02342	2.73227	3.23768	2.19904	2.45989	3.07298	2.60587	2.6435	2.28502	2.28539	2.49939	2.17015	1.12368	1.79312	2.97131	2.58395	1.97139	2.57439	1.67986	3.60429	2.56761	1.35002	2.82072	3.42743
CHAD	0.536635	-0.236554	1.12285	-0.687733	1.24182	0.819187	1.03171	0.993711	0.693135	NA	-0.748387	NA	-2.58311	NA	NA	NA	1.51334	0.86593	1.68775	0.968101	1.73176	1.61993	1.37583	0.30301	1.71572	0.67301	1.83315	1.28065	1.76249	1.25032	1.15589	2.12996	1.46183	1.43455	1.64392	1.63979	1.8675	0.682011	1.80973	1.61167	0.658092	0.157623	-0.536425	-1.58428	-1.57479	-3.228	-1.41526	0.309946	-1.23108
GPR37	-1.30441	-0.399389	0.808016	0.00262258	0.100811	0.419849	0.703164	1.84992	1.62623	-2.70365	-2.96288	NA	-0.214897	NA	-3.55217	-3.02362	0.0311876	NA	-0.243737	0.210325	0.880008	-0.785697	0.515918	-0.141815	0.504884	0.360927	0.910448	0.816112	-0.0433108	1.01726	0.572545	0.365532	-1.24427	0.748796	1.74275	0.0881866	-0.288962	0.3856	0.984559	0.980464	-0.38944	-2.45703	0.208959	-1.48394	1.2021	0.663826	NA	0.33878	-0.963677
STX7	-3.50875	NA	-2.72749	-1.94566	-1.36488	NA	-1.19276	NA	-1.8467	-4.46693	-4.52594	-1.3128	NA	NA	NA	NA	-1.4397	NA	-1.0075	-1.11615	-2.63396	-1.51301	-1.51083	NA	-1.9797	-1.41734	-1.07851	-1.3841	-1.22388	-1.78292	-1.3805	-1.3606	-2.0904	-1.44984	-1.62444	-1.96769	-2.01762	NA	-2.97908	-1.28582	-1.33714	-1.56359	-2.98	-2.18683	-1.2282	-2.32666	-1.88976	-1.70858	-1.81662
FLRT2	NA	NA	-3.28053	-3.90754	NA	-4.43001	-3.09982	-3.39877	-3.45198	-4.71717	-5.03859	NA	-4.72369	NA	NA	-4.72626	NA	NA	NA	-4.05251	-1.99718	NA	-3.29364	-1.44522	-3.35418	NA	-2.76674	-3.59361	-2.49583	NA	-3.37354	NA	NA	-3.22938	NA	NA	-3.41879	-4.44965	NA	-2.49697	NA	-3.0976	-4.01111	-1.81497	NA	-4.56434	NA	NA	NA
PLXNB1	-1.57852	0.108593	-0.41741	-0.0767397	-1.47165	-2.26763	-0.821574	-0.57612	-0.600158	NA	-3.17441	NA	-3.81711	NA	NA	-4.21745	-0.50188	-1.39343	-0.628315	0.894542	-0.549358	-1.1449	0.816972	-2.09549	0.0628214	-0.33114	-0.603003	0.885449	-1.00607	0.523672	-1.38862	0.44855	0.487803	-0.952064	1.03203	-0.35776	0.0577009	-2.58992	-0.247047	0.597515	-1.01517	-0.254053	-2.03977	-2.67506	-0.400742	-1.18576	-2.55873	0.19699	-0.183419
ST8SIA3	NA	NA	NA	NA	NA	NA	-1.39417	NA	-0.983297	NA	NA	NA	NA	NA	NA	NA	NA	NA	-2.4195	-0.440444	-1.38667	NA	-1.68277	NA	NA	-3.00319	-1.95335	-2.18993	NA	-2.59031	-0.354045	-2.5476	NA	-2.45172	NA	-1.05701	NA	NA	NA	-1.18149	NA	-2.4279	NA	NA	-1.27824	NA	NA	NA	-3.43543
SPINT1	-1.34231	-0.84238	-1.11298	-1.07377	-0.722796	-1.15065	-0.832371	-0.710033	-0.587066	-1.45745	-0.711267	-2.08984	-1.55838	NA	-1.57876	-1.43353	-1.02003	-1.13979	-1.30505	-0.21223	-0.616689	-1.00486	-0.399807	-1.23856	-0.901927	-1.61349	-0.508641	-0.868561	-0.583666	-0.807183	-1.07413	-0.182538	-0.928989	-0.94831	-0.791937	-0.943482	-0.834249	-0.911754	-0.954502	-0.087856	-0.567117	-0.587062	-1.00249	-1.74857	-1.00422	-1.11893	-1.6436	-2.21319	-0.552246
SPINT2	0.858728	0.678251	1.45241	0.778364	1.41091	0.594736	1.11995	1.11253	1.02855	-1.58857	-0.682197	NA	-0.587216	-2.57537	-0.966916	-0.660154	1.60789	0.847576	1.46642	1.1551	1.53312	1.7342	1.34784	0.623022	1.09921	1.75523	1.66063	1.42264	1.16961	1.54535	0.837229	1.77731	1.51158	1.26453	0.958927	1.03258	1.24427	0.34751	1.30373	1.22066	1.07237	1.73213	0.773993	0.544371	0.77314	0.213573	0.164959	1.17877	0.296086
LRRTM2	-1.91931	0.238709	-0.529977	-1.19439	-1.36278	-1.47606	-0.705249	-1.21893	-1.11127	NA	-1.77637	NA	-1.9857	NA	-1.15676	-4.34512	-1.17219	-1.41575	-1.31103	-0.132203	-0.756324	-0.252432	-0.76125	-1.4893	-0.641961	-1.15409	-0.840748	-0.423327	-1.20388	-0.424575	-0.613269	-0.941379	-0.603371	-0.504839	-0.91063	-1.13469	-0.532889	-1.15166	-0.0587513	-0.429841	-1.89242	-0.168908	-0.976835	-2.56023	-0.825972	-0.203415	-2.94394	-1.15411	-0.556831
TGOLN2	-1.3971	-1.511	-2.17977	NA	-1.01752	-1.9491	-1.35057	-1.43936	-1.95052	-1.34912	-2.56668	-3.05412	-1.79451	NA	-2.55085	-2.48669	-1.47998	-1.85068	-1.83141	NA	-1.35763	-1.03784	NA	-1.82996	NA	-1.35797	-1.23837	NA	-1.38762	NA	-1.38978	NA	NA	-1.23349	-6.29532	-2.20783	NA	-1.5873	-1.9771	NA	-1.2359	NA	-1.74706	-0.660165	-2.02713	NA	-3.00934	-2.96925	-3.29831
B4GAT1	5.39392	6.13465	6.92014	5.97294	6.34217	4.7074	7.11569	6.73664	6.84231	1.94559	5.81906	2.48489	4.78041	3.80921	3.14158	4.90729	5.78729	5.18198	6.83055	7.22049	6.873	5.95744	6.90041	5.63607	5.77852	6.36295	6.50378	7.12341	6.03966	6.69902	7.07464	6.54421	6.45386	6.50184	7.2464	6.4174	6.10695	5.49791	5.81519	7.12204	6.49301	6.7701	6.28365	5.77725	6.6476	5.99541	5.57934	6.04352	6.44475
CHST10	-1.93685	-1.44926	-0.130873	-0.65509	-1.04844	-2.68715	0.0612515	-0.749371	-0.276387	NA	-1.56345	NA	-2.93388	NA	NA	-1.66542	-0.571664	-1.98069	0.078347	0.487154	-0.7674	-0.62386	-0.0317866	-1.77116	-0.734835	-0.848874	-0.995784	0.330864	-0.875774	-0.6642	0.322368	0.0386195	-0.856969	-0.514038	-0.040156	-0.619641	-0.795996	-1.6064	-1.51942	0.274261	-1.42536	0.729845	-1.36677	-2.7758	0.353432	-0.232106	-2.2923	-1.57556	-0.282354
ANGPTL7	0.495206	-0.138944	-0.994574	-0.680122	-0.905585	-0.0557882	-0.634821	-0.981926	-0.898561	-1.03005	-0.0531824	NA	-1.38429	NA	-0.679936	0.688022	0.748276	-0.300343	-0.719702	-0.718182	-0.096227	0.412874	-1.04879	-0.758235	-0.295857	0.5829	-1.09024	-3.91753	-0.944998	-0.625522	-0.975498	-0.171964	0.993375	-0.0598219	-0.925758	0.181126	0.244512	-0.677575	-2.24269	-1.44869	-0.742361	-0.690295	-0.452213	1.44107	-0.671868	0.232163	NA	NA	NA
CD5L	0.465855	-1.61588	-1.52862	-1.56735	-1.43492	-1.48827	-0.939415	-2.19745	-0.326809	2.13807	1.03797	1.1811	-1.07738	-1.46046	-0.883878	0.746913	-0.936314	-0.534644	-0.460753	-1.89795	-0.876812	-0.0994524	-1.85618	-1.76281	-1.27195	-1.67224	-2.65035	NA	-1.50295	-2.7064	-1.30136	-0.763425	-1.78026	-0.726108	-1.82937	0.417945	-1.21041	-1.90651	-1.06095	-1.15216	-0.765081	-3.015	-2.28982	NA	-4.09653	-1.98279	NA	-1.25523	-2.3781
CHST1	NA	NA	NA	NA	NA	NA	NA	NA	NA	NA	NA	NA	NA	NA	NA	NA	NA	NA	-2.67669	-2.85761	NA	NA	-4.13943	NA	NA	-3.15411	NA	-2.58885	NA	-3.99126	NA	NA	NA	-3.71321	-2.858	-3.03719	NA	NA	NA	-3.17905	NA	-2.24091	NA	NA	-2.54779	NA	NA	NA	NA
CXCL13	NA	NA	NA	NA	NA	NA	NA	NA	NA	NA	NA	NA	-3.56422	NA	NA	NA	NA	NA	NA	NA	NA	NA	NA	NA	NA	NA	NA	NA	NA	NA	NA	NA	NA	NA	NA	NA	NA	NA	NA	NA	NA	NA	-0.438649	NA	-0.267415	-0.602463	NA	NA	NA
ADGRB3	-1.9065	-2.68782	-1.58301	-1.86995	-1.76105	-2.84438	-1.63806	-1.48282	-2.12182	NA	-3.08919	NA	-2.84725	NA	NA	-4.05115	-1.73258	-2.23343	-1.81247	-1.63916	-1.49108	-1.80767	-1.95772	-2.83968	-1.90142	-1.61944	-1.7573	-1.80103	-2.23197	-2.01016	-2.08326	-1.15656	-1.80825	-1.67037	-2.06804	-2.1763	-2.5384	-1.97034	-2.00381	-1.58034	-2.17999	-2.31223	-2.4996	-1.55674	-2.40212	-2.94745	-2.06085	-2.0428	-2.59031
HS6ST1	NA	-3.34674	NA	NA	-3.54901	NA	NA	NA	NA	NA	NA	NA	NA	NA	NA	NA	NA	NA	-2.48438	-2.82555	NA	NA	NA	NA	NA	NA	NA	-3.30835	NA	NA	NA	NA	NA	-4.19277	NA	-1.79713	NA	NA	NA	-3.14921	NA	-2.02555	NA	NA	-1.47451	NA	NA	NA	NA
PCDH7	-2.60847	-1.70125	-1.62687	NA	-1.40769	-3.29366	-1.23525	-2.00856	-2.37179	NA	-1.93942	NA	NA	NA	NA	-3.57677	-1.27359	-2.86154	-0.783321	-1.07576	-1.28746	-1.18032	-1.81961	-1.81972	-1.84029	-1.28064	-1.02817	-1.48688	-1.99714	-1.75616	-0.320722	-1.20052	-1.84855	-0.745584	-0.779905	-1.69084	-2.63588	-1.40977	-1.00131	-1.4429	-1.08151	-0.725364	-1.97061	-2.03206	-1.31322	-1.49167	-2.24916	-2.15685	-0.774051
SUSD5	1.46	3.0572	-0.066872	-0.997013	2.0791	1.26658	-0.480268	-0.820478	-0.687347	2.12125	1.30189	0.518856	-1.49208	0.0402558	1.43345	2.2505	1.69495	1.75859	0.318355	-0.671424	0.201051	1.05555	-0.667796	2.71794	0.186808	1.06368	1.28873	-0.926391	1.29672	-0.131414	1.99654	-1.36308	-1.06612	-0.478698	-0.239174	-0.573619	-1.25872	0.927986	0.0339104	-0.584594	1.80357	2.31597	-1.05283	2.9593	-0.501457	-0.619246	1.44443	1.96328	-0.553355
LY75	NA	NA	NA	-3.73138	NA	NA	-4.4089	NA	-2.77467	NA	NA	-3.18153	-3.98246	NA	NA	-2.53843	-4.94707	NA	NA	-3.50817	-4.72647	NA	-3.80023	-3.74628	NA	NA	-0.697108	-3.82112	NA	NA	NA	-3.50001	NA	-3.28615	-3.49906	-3.41889	-4.32759	NA	-4.49693	-3.68403	NA	-2.98679	-3.44379	NA	NA	-2.32874	NA	NA	NA
NRP2	-0.259193	-0.742417	-0.767772	-0.497966	-0.247437	-0.403289	-0.625017	-0.638337	-0.383546	-0.59458	-1.16852	-0.570636	-0.76774	NA	-0.16728	-0.652577	-0.118968	-0.844265	0.00777671	0.0555933	-0.349817	-0.471859	0.125472	-0.366946	0.0744456	0.253276	-0.226925	-0.0239995	-0.341815	0.020257	-0.227171	0.248601	0.0412995	-0.305261	0.115988	-0.225377	-0.174312	-1.02799	-0.134764	-0.00339072	-0.296783	-0.404739	-0.775875	-0.982839	-0.0454591	-0.444046	-0.505686	-0.196901	-0.606929
MAN1A2	-2.75359	-2.42212	-2.02211	-3.51681	-3.95423	-2.17149	-2.44022	-4.01458	-1.87189	NA	-3.63943	NA	NA	NA	NA	NA	-1.34391	-2.78364	-1.40822	-2.20178	-1.47004	-1.29968	-1.98137	NA	-3.24828	-2.56722	-2.04605	-2.33461	-1.54923	-2.84537	-1.12831	-1.82765	-1.7163	-1.56788	-2.06932	-2.79872	-3.19714	-2.36818	-2.02415	-1.92872	-1.53813	-1.40311	-2.39222	NA	-2.20041	NA	NA	-2.08782	-3.49159
TPST1	NA	-3.44607	-3.29042	NA	NA	NA	-2.86229	NA	-2.61305	NA	NA	NA	NA	NA	NA	NA	NA	NA	NA	NA	-3.21735	NA	NA	NA	-2.69947	-3.39861	-3.22067	-2.39447	NA	-2.32054	-4.71435	-2.94606	NA	NA	-3.10583	NA	-2.91561	NA	NA	-2.2413	NA	NA	NA	NA	NA	NA	NA	NA	NA
B4GALT3	-4.34291	NA	-2.62973	NA	-2.68367	NA	-3.56129	-4.28	-2.85416	NA	NA	NA	NA	NA	NA	NA	-2.53221	NA	-1.91732	-1.79066	-3.18567	-2.88003	NA	NA	NA	-2.12675	-3.15169	-1.6962	-2.90581	-2.01045	-2.73253	-2.01431	-1.81734	-3.25653	-2.92699	-2.95705	NA	NA	NA	-2.07548	-3.20159	-3.16931	NA	NA	-2.05598	-3.41036	NA	-1.90172	-2.17884
PLOD3	-1.11149	-0.113027	-0.346819	-0.528727	0.569301	0.236409	0.0953554	0.416731	-0.316322	NA	-0.523835	-1.96868	-2.42523	0.169887	-3.61765	-2.4828	-0.381836	0.159026	-0.453102	0.0772561	0.202236	-0.0521893	0.245111	-0.0382569	0.665421	-0.57979	0.18762	-0.116386	0.702183	-0.29171	0.33645	0.126246	-0.269077	0.28963	0.617751	0.32453	-0.194207	-1.19746	0.0184868	0.413558	-1.14251	-0.886728	-1.59853	-1.71475	-1.41075	-1.23964	-1.08104	-1.95307	-1.30887
GFRA3	NA	-4.59887	-3.06291	NA	-2.6407	NA	-1.93767	-3.39247	-2.58878	NA	-4.75381	NA	NA	NA	NA	NA	-1.52279	NA	-2.37644	-1.83446	-2.99268	-3.50227	-2.40371	NA	-3.48777	-2.88824	-3.04548	-2.766	0.0871898	-2.96685	-3.10522	-2.94123	-2.80911	-2.80419	NA	NA	-2.97753	NA	NA	-1.96819	-1.78886	-2.06551	-2.79437	NA	-2.63435	-3.45025	NA	NA	NA
HIST1H2BK	-1.27533	0.369307	-0.338852	0.940907	-1.95298	-0.243439	-0.519118	0.128409	-2.80637	-0.0400605	0.26321	3.14707	2.78456	-0.803189	0.257497	-0.105067	-1.2167	-0.422423	-1.65901	0.391753	-0.57704	-0.0738687	-0.624157	-2.31206	-1.70416	-0.796238	-1.64188	-0.937521	-1.52828	-1.08921	-1.11786	-1.42483	-1.30469	0.313715	-0.177403	NA	-1.16213	-2.5367	-1.827	0.763568	-0.476829	-1.10814	0.226603	0.37898	-0.019862	NA	1.34677	NA	NA
GPR37L1	0.305983	0.44883	-0.674028	1.93069	1.11733	1.94513	1.34402	1.39088	-0.821821	NA	-0.529599	NA	-1.34941	NA	NA	NA	1.05126	1.30944	1.28683	0.724792	0.49953	1.38954	-0.692729	0.0875912	-1.0194	0.516659	2.12285	-0.382159	0.910702	1.12739	0.685221	1.71836	1.17108	1.14232	0.614347	0.892748	1.59062	-0.169947	0.901036	1.06924	0.811504	NA	-0.0262911	-0.392172	-0.234824	-0.927173	NA	NA	-0.525658
KCNJ13	NA	-2.60184	NA	-2.08947	NA	NA	NA	-2.37049	NA	NA	-4.3843	NA	NA	NA	NA	NA	NA	-2.41738	NA	-4.19664	-1.33052	NA	-3.4926	NA	-1.55994	NA	-1.69217	-2.00186	NA	NA	NA	-1.84828	NA	NA	-1.77112	NA	NA	NA	NA	-3.07319	NA	NA	NA	NA	NA	NA	NA	NA	NA
SCN2B	NA	-3.08132	-2.22882	NA	-2.73086	NA	-2.52754	-2.74338	-3.12483	NA	NA	NA	NA	NA	NA	NA	-2.86145	NA	-3.06661	-2.88043	-2.26872	-2.92794	-2.8202	NA	-2.50353	-2.58484	-3.04923	-2.1955	-2.03901	-2.91663	-2.9523	-2.29741	-3.17727	-2.34855	-3.02717	-3.18143	NA	-3.25553	-3.00902	-2.48033	-3.62171	-3.78867	-3.13586	NA	-3.14964	-4.92754	NA	-2.52895	NA
PLXNA2	-4.4046	-4.62454	-4.37193	NA	-3.75439	NA	-4.30629	NA	NA	NA	NA	NA	NA	NA	NA	NA	NA	NA	-4.01711	NA	-2.43771	-3.79801	NA	NA	NA	NA	-3.53639	NA	-3.30227	NA	-3.33725	-5.65838	NA	NA	NA	NA	NA	NA	NA	NA	NA	NA	NA	NA	NA	NA	NA	NA	NA
FAM20B	-1.90974	-0.910938	-1.26813	-1.0954	-1.48129	-1.34861	-0.44166	-1.1295	-0.55226	NA	-1.84657	NA	-3.10966	NA	NA	-1.55754	-0.527319	-0.903702	-0.427405	-0.304967	-0.335906	-0.954142	-0.23385	-1.59927	-0.59478	-0.630097	-0.311532	-0.653343	-1.18154	-1.09273	-0.175413	-0.589389	-0.639251	-0.222466	-0.513729	-0.34684	-1.39908	-1.658	-1.04633	-0.281771	-1.29966	-0.125307	-1.95538	-1.81949	-0.565793	-1.08303	-1.53332	-2.21572	-0.737184
EFCAB14	-3.20343	-2.26535	-0.976824	-1.00006	-1.7493	-3.93672	-0.248999	-1.3307	-0.333371	NA	-0.345776	-5.00573	NA	NA	-1.50641	-1.31846	NA	-3.01219	-0.541081	0.550832	-1.11098	-2.54825	-0.546221	NA	-2.44147	-1.82244	-1.09289	-0.076288	-1.96302	-1.12215	0.316989	-1.457	-1.95284	-1.89378	-0.750759	NA	-1.65529	-3.54908	-2.62512	0.590779	-0.841975	0.591612	-0.117663	-1.39229	0.916173	0.982338	-0.640776	-2.73989	0.280046
LRP3	NA	NA	NA	NA	NA	NA	-3.91238	NA	NA	NA	NA	NA	NA	NA	NA	NA	NA	NA	-3.56079	NA	NA	NA	NA	NA	NA	-4.1227	NA	NA	NA	NA	NA	-3.3079	NA	NA	-4.55607	NA	-4.34099	NA	NA	NA	NA	NA	NA	NA	-3.76484	NA	NA	NA	NA
ADAM11	-1.51831	-0.746283	-0.516253	-1.92543	-0.446728	-2.52563	-0.311905	-0.215293	-0.914128	NA	-2.65785	NA	-3.33822	NA	NA	-3.48113	-0.778411	-0.66114	-0.91684	-0.133813	-0.126378	-0.565761	-0.492469	-1.68451	-0.428792	-0.985284	0.0257432	-0.750893	-0.76044	-0.569385	-0.576669	-0.131027	-0.500259	-0.249586	-0.545379	-0.831075	-0.726344	-1.26702	-0.196522	0.0676316	-1.06904	-0.780235	-1.81947	-3.04751	-1.21971	-2.10533	-2.49358	-1.34054	-0.769909
WDR1	NA	NA	NA	-1.72186	-1.50625	0.341173	-0.824858	-1.4416	-1.45524	NA	-0.525508	0.272582	-2.04972	NA	-0.106702	-1.69661	-1.63568	-1.48812	-2.39686	-1.53111	NA	-2.05926	-2.31767	-2.52242	-1.4334	-4.89798	-0.988267	-1.80653	NA	-3.34528	-2.15643	-2.74606	-0.9261	-2.34078	-0.893935	-1.20977	-4.74711	NA	-1.36352	-1.2631	-5.04905	-1.38878	-0.859658	-1.35697	-1.3032	-0.0125762	-2.17069	-4.03096	-1.55434
FZD7	-2.12348	-1.08585	-0.373126	-1.16147	-1.23541	-1.75571	-0.112203	-0.437339	-0.0649177	NA	-4.16005	NA	-1.86078	NA	NA	NA	NA	NA	-1.94008	-0.522484	-0.236042	-1.46077	-0.590919	-2.75588	-1.00296	-3.6484	-0.806572	-0.369356	-1.68325	-0.664095	-1.19738	-0.492364	-0.92527	-0.824754	-1.59237	-0.788736	-0.634492	-2.62557	-0.932042	0.150438	-2.03676	0.217097	NA	-3.2716	-0.637462	-1.14881	-2.48065	-1.19999	NA
SLIT1	4.25517	3.73423	4.57	4.19437	4.70427	3.56194	4.51165	4.16173	4.201	2.76074	3.77571	1.05891	3.00224	1.64724	1.69691	2.65807	4.6501	3.94857	4.64117	4.58332	5.05412	4.87138	4.38682	4.18703	4.33434	4.53695	4.92867	4.47068	4.36055	4.62147	4.27705	4.9518	4.60185	4.2406	3.9416	4.39979	4.35329	3.67796	4.15942	4.43746	4.4636	2.98203	3.9702	4.09863	4.64658	3.85519	4.16099	4.74148	2.94832
ASTN2	NA	NA	NA	NA	NA	NA	NA	-5.64629	NA	NA	NA	NA	-3.17058	NA	NA	NA	NA	NA	-3.40509	-3.67306	-3.95354	NA	NA	NA	-3.01192	NA	-3.50412	-3.55777	NA	-3.13331	-4.3179	-3.06715	-3.21038	NA	-2.58192	-2.36695	-3.39655	NA	-3.03196	-2.56206	NA	-5.01327	NA	NA	NA	NA	NA	NA	NA
NPHP4	-1.21426	-1.8443	-0.412861	-0.299895	-0.54328	-1.38856	-0.202813	-0.485473	-0.137782	NA	-3.2745	NA	-2.88971	NA	NA	-3.29855	-0.566799	-1.94382	-0.724117	-1.03617	-0.517862	-1.15264	0.889198	-1.48575	0.41266	-0.535464	-0.756482	0.246452	-1.19759	-0.436117	-1.87009	-0.0464455	-0.651997	0.525464	-0.95137	-1.1692	-0.783077	-1.28479	-0.594037	-0.0953764	-1.29977	-1.21894	-1.41018	-1.49644	0.134817	-1.69173	-1.98666	-2.71196	-2.12306
ADAMTS4	-2.22596	-1.32507	-1.26078	NA	-0.584351	-2.36556	-0.709841	0.967743	-0.0760884	NA	NA	NA	NA	NA	NA	NA	-2.30958	NA	-2.24438	-0.592937	-0.665586	-1.62473	NA	-1.64125	NA	-1.51086	-0.11342	-0.351883	-1.51307	-0.642158	-0.39172	-0.937658	-1.63852	-0.697361	-0.258576	-0.854049	-1.77571	-1.28532	-0.774502	-0.943681	NA	-1.28973	-0.757264	NA	-0.894718	-1.19598	-2.64132	-2.39721	NA
GGCT	-1.27113	-1.5324	-0.791338	-0.677832	-0.332774	-1.83152	-1.16871	-1.73621	-1.5768	-0.332788	-2.61054	-1.46503	-0.288093	-1.31177	-1.50683	-2.37851	-0.669224	-0.688446	-0.435763	-0.506889	0.00483158	-0.735659	-1.16235	-1.04628	-1.0093	0.0749636	-0.272598	-0.190727	-0.453763	-0.0245434	-1.33208	0.019812	-1.05563	-0.298779	-1.04279	-0.687193	-0.00970128	-1.60497	0.119956	-1.26695	-1.17831	-0.707665	-0.451973	-2.27436	0.0251938	-0.362471	-2.09008	1.11519	-0.91416
SEMA7A	3.99436	4.80146	4.68466	3.50959	4.6378	3.30016	4.43768	4.75718	3.61285	0.491275	2.47359	-0.769519	1.94421	0.642002	-0.710357	1.75976	4.2527	3.65569	4.54076	4.38616	4.57476	4.17875	4.22258	3.80488	4.4858	4.47726	4.42669	4.81564	4.2044	4.63879	4.07458	5.04943	4.59398	4.22504	5.26559	3.67804	3.69257	3.07682	4.18379	4.50852	3.8665	2.87468	3.03321	2.08044	3.21642	2.45495	1.52717	1.68962	2.73878
CILP	-3.92182	NA	-4.61755	NA	NA	NA	NA	NA	-2.93589	NA	-3.65228	NA	NA	NA	NA	NA	NA	NA	-1.10871	NA	NA	-3.55974	-3.81385	NA	NA	-3.08889	NA	NA	-4.11296	NA	NA	-2.39611	-2.25984	NA	-3.5003	-2.94069	-2.67005	NA	-3.52722	NA	-3.59203	-1.04974	-3.73089	-3.76041	-4.0299	-2.81806	-3.34877	-2.59995	-3.58003
ENTPD6	-2.8026	-1.93677	-1.90358	-2.70166	-1.85979	-2.71794	-1.24858	-1.57058	-1.93403	NA	-2.95437	NA	NA	NA	NA	-2.87748	-3.09619	-2.96993	-1.66916	-1.25923	-1.64498	-2.07934	-1.95347	-2.27383	-1.50288	-1.91383	-1.62775	-1.84339	-1.91852	-2.69972	-1.52163	-1.67346	-2.61386	-1.62877	-1.28306	-1.83722	-2.86254	-2.33887	-2.08109	-1.45845	-1.96087	-2.14562	-1.9561	-2.90205	-1.56794	-1.72897	-2.35717	-3.67187	-2.94945
SH3BGRL	-0.380629	-0.655811	-0.424316	0.843274	-0.0510028	0.179054	0.0433402	-0.0713553	0.1334	1.63907	-0.86328	-0.531263	0.98823	-0.76209	0.280675	-0.2956	-0.232924	-0.555668	-0.0468531	-0.14102	-0.250743	-0.28807	0.257082	-1.27461	0.0292235	-0.0412819	0.082054	-0.128889	-0.533906	0.511437	-0.553948	0.169794	-0.388638	0.201342	-0.337254	-0.177075	0.318556	-1.31049	0.426	0.436768	-0.724127	0.452747	0.0393862	-0.899722	0.0933426	0.478742	-1.00815	0.26377	-0.446557
VPS26A	NA	NA	-2.68124	NA	-2.02995	NA	-2.37274	-2.96366	-2.1452	-0.356743	NA	0.437046	-0.605613	NA	-0.0249399	NA	-2.12171	NA	NA	NA	-2.06834	-1.80623	NA	NA	NA	NA	-1.70656	NA	-2.28285	NA	-2.48846	-2.14225	NA	-1.60109	NA	-1.95522	NA	NA	NA	NA	NA	NA	NA	NA	NA	NA	NA	-1.88711	NA
CA11	NA	-3.55859	-2.72206	-3.17366	-4.22608	NA	-1.56701	-3.01052	NA	NA	NA	NA	NA	NA	NA	NA	-4.2444	NA	-2.22897	-0.744061	-2.30166	NA	-2.1433	NA	-2.65596	-2.68462	-3.47143	-1.1721	NA	-2.22557	-1.45657	-1.42232	-2.09418	-4.95809	-0.46414	-3.76417	NA	NA	-2.11771	-1.4156	NA	-0.886173	NA	NA	NA	-1.82817	NA	NA	-1.59698
TNFRSF21	1.83593	1.63411	2.65155	2.11487	2.32157	0.993331	2.17895	1.87939	1.83639	0.0276524	1.27244	-1.55672	0.420814	-0.692494	-0.786375	0.569648	2.78869	1.72734	2.80206	1.61544	2.33642	2.39125	1.55095	1.57812	1.74126	2.87082	2.82107	1.77402	2.10132	1.78709	2.01154	2.43205	1.64231	2.40621	1.5415	2.38928	1.42053	1.53787	2.28714	1.33528	2.33578	1.05906	1.78418	2.18718	2.24531	1.5208	0.272372	2.18599	1.972
PGLYRP1	NA	NA	NA	-2.97502	NA	NA	NA	NA	-3.12953	NA	2.22528	-2.23638	0.659028	NA	-2.53818	-4.43202	NA	NA	NA	NA	NA	-5.50183	-5.83678	NA	NA	NA	NA	NA	NA	-4.62459	NA	NA	NA	-4.6933	NA	1.48587	NA	NA	NA	NA	NA	-3.51405	-3.72653	NA	-5.8239	-2.15875	NA	NA	NA
FCN3	-0.45232	NA	-2.35462	-0.974749	-1.45547	-0.828794	-1.05083	-1.06735	-2.01276	2.84999	3.47907	2.62794	2.46494	0.0879437	1.28874	1.40827	-2.89111	-3.35054	-3.86104	NA	NA	-2.8596	-2.57754	-1.64786	-1.62894	NA	-2.76231	-1.72445	NA	-2.35208	-2.81545	-2.74813	-2.64244	-1.21203	-1.87781	0.206064	-1.58072	NA	-1.23528	-2.2729	-1.33267	-0.370699	1.01331	-0.317249	-2.34969	-0.990972	-0.519134	0.249155	-1.11701
SCRG1	1.69213	1.67482	3.24988	3.07348	2.67047	-0.121719	4.27596	3.3099	4.49602	-1.02742	5.03899	1.67124	3.10385	2.02347	3.7797	3.27214	1.40367	0.654526	3.24939	4.24459	3.69873	1.84392	3.31615	1.11228	0.918007	2.73077	3.34667	3.5995	1.61697	2.09703	4.03078	2.68659	2.93257	2.57794	3.36577	3.1472	2.02184	1.51494	1.46816	3.71594	4.045	3.3096	3.21357	3.47611	4.05021	4.32265	4.04753	4.40865	5.14451
B3GALNT1	-0.98758	-1.51722	-0.219583	-3.19577	-1.54046	-2.2179	-1.23278	-1.22123	-2.05835	NA	-3.47934	NA	NA	NA	NA	NA	-1.62679	NA	-0.802152	-0.711334	-0.892726	-2.50571	-0.959344	-3.15157	-3.97904	-1.57086	-0.94982	-1.05384	-2.82489	-0.777909	-0.594318	-0.591276	-1.50676	-1.54192	-1.53283	-3.22364	-5.25777	-1.59396	-2.16241	-0.983296	-2.29298	-1.04467	-1.69463	-1.63228	-0.890065	-0.747437	-1.4179	-2.48602	-2.87848
PALM	-3.44432	-2.97208	-1.95497	-1.09577	-2.0637	NA	-2.84266	NA	NA	-2.66438	NA	NA	-2.50985	NA	-4.06092	NA	-2.15627	NA	-0.794385	-0.519185	-2.08253	-2.52534	-2.50811	-2.52978	NA	-1.28873	-1.95954	-0.505704	-2.83984	-1.25038	-0.582466	-1.6446	-1.5909	-2.40773	-0.690396	-1.95698	NA	NA	NA	-0.422618	-0.652156	NA	-2.29428	-1.18913	-0.447888	-1.49749	NA	1.40202	-0.676255
IDH1	-1.98127	-2.1113	-0.526277	-0.151966	-1.11125	-1.24697	-0.147575	-1.55249	-0.802794	0.434366	-1.75483	1.39611	-0.969293	-3.61181	1.75091	0.301291	-0.347558	-1.45317	-1.19524	-0.723147	-0.207502	-0.978032	0.0676441	-1.50435	0.418336	0.561267	-1.6293	-0.0623335	-1.36824	-0.533812	-2.10198	-1.90312	0.126359	0.309788	-1.3066	-0.807964	-1.50457	-0.366442	-0.533473	-0.223017	-1.12833	-1.23903	-0.952207	-1.17875	-1.23039	-1.50625	-1.64301	-2.34245	-2.10404
ATRN	3.17474	2.72744	2.73331	2.32149	2.89918	2.51128	2.62674	2.39339	2.28486	3.37767	3.76879	2.95029	2.96037	0.683897	2.29823	2.4838	2.38063	1.88963	2.23124	1.96179	2.79737	2.59684	2.33762	2.0255	2.60866	2.34971	2.15516	2.42018	2.35642	2.68432	1.97402	2.77184	2.59819	2.51542	2.07777	2.68177	2.39228	1.62617	2.30592	2.21455	2.50087	1.67428	2.64764	2.63724	1.97844	2.07863	2.42336	2.07407	1.37478
C1QL1	-1.09557	-1.5851	-0.399157	-2.19957	-0.364563	NA	0.176165	-0.606179	-0.492779	NA	-0.709074	NA	NA	NA	-2.70359	NA	NA	NA	NA	-1.92897	-0.533994	-0.915984	-1.73955	-1.8858	-2.46524	NA	0.0371919	-1.34999	-0.796882	-1.97269	-1.20739	NA	-1.91649	-0.158364	NA	NA	-2.31117	NA	NA	-1.79513	-0.307122	NA	-0.788919	NA	NA	NA	NA	NA	NA
CPD	-2.12664	-1.07196	-1.20143	-0.0929375	-0.64965	-1.78853	-0.676391	-0.537455	-1.41787	-6.17549	-1.49614	NA	-3.76475	NA	-3.36607	-2.22907	-1.93037	-1.31082	-1.24022	-0.622999	-1.07823	-1.22392	-0.736043	-1.30614	-1.36648	-1.45573	-0.752934	-0.261437	-1.10608	-0.895198	-1.07391	-0.634969	-1.20484	-0.994102	-1.03479	-1.00939	-1.40856	-2.26431	-1.05573	-0.333536	-1.37138	-1.92778	-1.94414	-1.58317	-0.353327	-1.11105	-2.02049	-3.19144	-0.781322
GLRX3	-0.385747	0.215782	-0.248326	-0.0627546	-3.45554	NA	-3.80864	0.280078	-0.292189	NA	NA	-2.1383	NA	NA	-0.618509	NA	NA	NA	NA	0.032603	0.405421	0.287178	NA	NA	NA	-3.56708	0.68111	NA	NA	0.415767	-0.293243	NA	0.082747	-0.0710729	0.0148965	NA	0.357133	NA	0.378874	0.436587	-0.105479	-0.570346	-0.522863	NA	0.397896	NA	NA	NA	NA
SNCG	-3.47325	-2.23795	-3.27978	-2.54174	NA	-2.39856	-1.77763	-1.93783	-3.33038	-3.73743	-1.88949	NA	-3.35274	NA	NA	NA	NA	-1.87373	NA	-2.46987	-1.66881	-2.05282	-1.86732	-1.86226	-2.46868	-2.91074	-1.78527	-2.16146	-2.01695	-2.85156	-1.76567	-3.00441	-3.08104	NA	-2.36946	-4.58786	-3.20917	NA	-2.26441	-1.2776	NA	-0.696354	-8.38946	NA	-2.17135	-2.00995	NA	-1.10841	-2.88437
CST7	NA	-4.03218	NA	NA	NA	-3.65303	NA	NA	NA	NA	-2.84538	-0.46404	-1.85755	NA	-0.679805	1.88031	NA	NA	NA	NA	NA	NA	NA	NA	NA	NA	NA	NA	NA	NA	NA	NA	NA	NA	NA	NA	NA	NA	NA	NA	NA	NA	NA	NA	-2.53163	-2.2217	NA	NA	NA
DDAH1	-2.73741	-2.01995	-0.875604	-0.381792	-1.25633	-1.23748	0.401928	-0.310297	-0.893831	NA	-1.20023	NA	-4.87332	NA	NA	NA	0.287581	-1.92494	0.51591	0.71745	0.051999	-0.90796	0.891711	-0.720686	-0.594948	-0.116738	1.05387	0.724788	0.149973	1.06364	-0.300982	0.0282342	-0.0799507	0.657241	0.563192	-0.741437	-0.359012	-2.48133	0.354897	0.702085	0.535328	0.606531	-1.61466	-1.04951	0.382944	-0.229156	-3.7869	-0.0585522	-0.29797
ECM2	-1.8425	-0.560862	1.56062	0.0819272	-0.678823	-2.43619	2.08654	0.710153	2.0339	NA	1.14368	-1.43718	0.226249	-1.19547	-0.0449007	0.182411	-1.35615	-1.07553	1.08987	1.62743	1.78083	-0.90824	1.36101	-0.733004	-0.325702	-0.9801	-0.520841	1.56032	0.510094	0.22602	2.59016	0.84048	-0.409626	0.287154	2.06106	1.81549	-0.264583	-0.229127	-0.00252404	2.74541	-1.12626	1.93013	1.33002	-0.374548	2.00901	1.42051	1.06166	0.333133	1.51505
LY6H	2.74744	2.84533	4.31388	3.16384	3.38532	1.3032	3.78827	3.27522	3.93206	1.27557	3.0538	0.634664	2.43586	1.04257	2.01533	3.17624	3.53358	1.87126	4.4073	4.29235	3.79004	3.17811	3.22689	2.74914	2.2779	3.62693	3.38507	3.92895	2.73508	3.45917	4.24652	3.91452	3.60269	3.42651	3.81181	3.69324	3.0844	2.34999	3.05889	3.78588	3.997	4.26745	3.77071	3.49044	4.96764	4.44795	3.35226	4.81437	4.68935
NFASC.1	2.95948	3.54515	3.08898	2.56061	3.91349	2.77711	3.44917	3.58868	2.84097	-2.0046	2.27212	-1.77067	1.45709	0.4819	-1.87222	1.53423	3.19889	2.50391	3.50741	3.4925	3.53163	3.29905	3.56277	3.3693	3.29591	3.54801	3.50855	3.67872	3.49237	3.2616	3.50917	3.57585	3.27301	3.50321	3.52539	3.09748	3.08064	2.58743	3.52387	3.22349	3.32973	1.80324	2.65795	2.54357	3.15858	1.51584	2.13702	2.05583	2.76485
LRIG2	1.78318	0.289738	-3.32764	NA	-3.65279	NA	-2.68583	-2.66878	-3.65603	NA	NA	NA	1.24927	NA	NA	NA	NA	NA	-3.88252	-2.99986	-2.55397	NA	-2.5575	NA	1.25111	-2.17077	-3.41167	-4.57173	-3.57202	-0.428165	-3.95895	-1.76224	-1.71136	-2.73429	-2.3451	-2.0159	-3.11961	-5.31375	-2.80069	0.601328	NA	-2.01728	NA	NA	-1.63443	1.83941	NA	-5.71797	NA
PLPBP	-0.353376	NA	-0.542574	-2.18272	-1.00137	-1.75364	-1.46624	NA	NA	-1.1155	NA	NA	1.66432	-2.10404	NA	NA	-2.79367	-1.15244	-0.0658971	-1.68332	NA	NA	-0.168153	NA	-2.33621	NA	NA	-3.02753	NA	-1.0527	NA	-0.856945	0.633093	-1.09392	-1.27953	-1.56156	1.76546	-1.91426	-2.42138	-0.724206	NA	NA	-0.505327	-1.2808	NA	-1.79391	-3.2433	-0.0285211	NA
ADGRL1	2.09489	2.57717	2.70222	2.45719	2.60828	1.99592	2.49993	2.87827	2.33841	-0.289411	1.16703	-1.46182	1.1419	-0.996139	-1.07457	0.256237	2.58946	2.31404	2.52192	2.64456	2.97491	2.52677	2.89007	2.07189	2.70285	2.83224	2.96881	3.07389	2.61069	2.98001	2.6295	2.99019	2.73621	2.89856	2.88659	2.41272	2.50329	2.32971	3.00608	2.84782	2.48861	2.10664	1.94959	1.63623	2.30736	1.31973	1.49798	2.82972	0.90939
ENDOD1	3.17695	3.67459	2.90335	3.25366	3.57584	3.78708	3.52029	3.79581	3.39585	1.69213	2.08206	0.135008	2.46747	0.151965	1.57116	2.37259	3.7161	2.81714	3.52283	3.48768	3.27118	3.02188	3.58772	3.36136	3.18381	3.9867	3.62108	3.35554	3.16088	3.49841	2.9466	3.78948	3.21871	3.294	3.83144	3.05727	3.24906	2.61212	3.72834	3.32345	3.66977	3.01433	3.06865	3.08315	3.26902	3.04095	2.84166	1.92257	2.93514
SLITRK3	NA	-2.65615	NA	-5.46129	-1.84513	NA	-1.7508	-2.05025	NA	NA	NA	NA	NA	NA	NA	NA	NA	NA	-3.36972	-2.04521	NA	-3.17677	-1.30679	NA	-1.50462	NA	-4.27369	-2.15293	-4.13709	-1.42754	-3.10974	-2.32253	-2.3451	-2.194	-2.64165	NA	-3.14681	NA	-1.92336	-1.69582	NA	NA	NA	NA	NA	NA	NA	NA	NA
CLSTN1.1	5.46958	6.22486	6.51454	5.51673	6.52715	4.85323	6.77713	5.91407	5.55047	1.39188	5.57906	0.830644	3.91683	2.83096	2.36394	3.12985	6.12397	5.92415	6.61848	6.72228	6.85572	6.8531	6.5836	5.35503	6.81877	6.09072	6.83634	6.73028	6.14986	6.4001	6.72302	6.79318	6.49191	6.86883	6.22846	6.03629	6.42333	5.70209	6.20205	6.34866	6.48354	6.12629	5.75232	5.19667	5.68367	2.70113	4.53969	5.88696	5.85831
SLITRK5	-2.39951	-1.33586	-1.40372	-1.45253	-0.762385	-2.02089	-0.601296	-0.57989	-1.38056	NA	-1.89668	NA	NA	0.627995	NA	-3.47519	-0.530537	-1.88175	-0.563022	-0.339979	-0.519808	-0.977805	-1.05168	-2.35404	-0.533493	-0.605265	-0.559138	0.167194	-1.18472	-0.295219	-1.65935	-0.320003	-0.625892	-0.423914	-0.279513	-1.15396	-0.797007	-1.67131	-0.651582	0.392831	-2.57334	-0.999706	-1.98157	NA	-0.690668	-1.54023	-3.43536	-1.42615	-1.80023
ZFPL1	-1.70455	-1.13302	-1.94752	-0.999489	-1.70574	-1.17031	-1.69315	-0.432693	-1.63095	-3.49543	NA	NA	NA	NA	NA	NA	-1.56939	-1.66293	-1.3607	-1.53328	NA	-1.21925	-1.1053	-1.55373	-1.64349	-1.54203	-1.19181	-1.38331	-1.67931	-1.36836	-1.20255	-1.69462	-1.64074	-1.05183	-1.08421	-3.10012	-1.58871	NA	-1.11597	-1.52232	-1.56649	-2.52316	-2.74028	NA	-2.13517	NA	NA	-3.28641	NA
PCDH8	0.314326	-0.397985	-1.10903	-0.835107	-1.10746	-1.26634	0.0247303	-0.973489	-0.960254	NA	-1.67999	-3.91609	-0.203988	4.87388	-4.20615	-3.31471	-1.65022	0.0953399	-1.35749	-1.42607	-0.925521	0.16192	-1.05663	2.43543	-0.00488245	0.100329	-1.133	-1.24449	0.108852	-1.06495	-0.0681272	-0.856077	-1.6114	-0.802103	-2.67679	-1.76169	-2.33749	-1.77979	0.19341	-1.25539	-1.533	-1.07699	-0.95537	-1.62371	-0.367209	-1.87078	-0.444267	-1.62325	-1.51254
MPZL1	NA	NA	-3.80562	-2.23383	NA	NA	-3.60535	NA	NA	NA	NA	NA	NA	NA	NA	NA	-2.54293	NA	-2.36902	-2.49182	-3.08339	NA	-2.16279	NA	-2.69499	-2.31606	-2.36937	-1.95678	-4.17619	-2.2501	NA	-2.38765	-2.50932	NA	-3.44096	-2.94143	-2.20885	NA	-2.76451	-2.34711	NA	-2.46237	NA	NA	-2.73287	-3.1561	NA	-2.71912	NA
FKBP9	NA	NA	NA	NA	NA	NA	-2.45021	NA	NA	NA	NA	NA	NA	NA	NA	NA	NA	NA	-3.73277	NA	-2.3556	-2.15098	NA	NA	NA	-2.84251	NA	NA	NA	NA	NA	-2.37974	NA	-2.30772	-3.50468	-3.67957	NA	NA	-2.97235	NA	-1.70145	NA	NA	NA	-1.89634	NA	NA	NA	NA
PGLS	-2.76297	-2.51025	-2.24327	-1.94118	-1.98845	-1.50002	-1.6593	-2.45117	-1.39907	-1.61368	-1.13386	-0.00867153	-1.34141	-1.85515	-0.134847	-1.00337	-0.730598	-4.0339	-1.93433	-1.99058	-0.773653	-1.49782	-2.55961	-2.35584	-1.1546	NA	-1.43469	-2.47454	-1.54656	-1.68669	-1.88325	-1.35509	-3.69257	-0.71661	-1.532	-1.50671	NA	-2.56701	-0.740344	-0.968978	-2.23039	-0.588846	-1.44924	-2.00221	-0.238136	-0.061705	-2.17473	-1.4612	NA
UTS2	2.27666	2.45042	2.59416	2.98995	2.92642	2.59579	2.75366	2.27521	2.43239	2.62692	2.21927	3.00081	2.19651	-0.154092	1.92478	2.11926	3.16289	2.44855	2.69283	2.66647	2.82082	2.54807	2.7577	2.34526	2.57465	2.77375	3.07725	2.82337	2.89343	2.69511	2.92849	3.10585	2.49937	2.75672	2.62281	2.63313	2.47645	1.91469	2.72882	2.71799	2.60445	2.87162	2.32509	2.98729	3.16596	2.24256	2.4756	3.03495	2.34463
TNFRSF6B	NA	NA	NA	-3.69148	NA	NA	NA	NA	NA	NA	NA	NA	-4.02605	NA	NA	NA	NA	NA	NA	NA	NA	NA	NA	NA	NA	NA	NA	NA	NA	NA	NA	-7.7193	NA	NA	NA	-4.23197	NA	NA	NA	-5.45375	NA	NA	NA	NA	NA	-3.51952	-2.23681	NA	-3.09417
PAPLN	NA	NA	-1.92987	-2.01871	NA	NA	-1.37956	-2.35436	-1.15129	NA	-2.55238	NA	-3.03404	NA	NA	NA	-3.17728	NA	-1.77228	-1.36788	-2.89683	-4.59158	-1.74166	NA	-3.0044	-2.17148	-3.18813	-1.92176	-5.35927	-1.93425	-2.26393	-1.78205	-4.10635	-3.27681	-1.10871	-1.7939	-2.40031	NA	-2.77722	-1.14891	-3.28124	-0.458616	-2.2411	NA	-0.530978	-0.709743	-1.85755	-3.32464	-1.27932
APOM	-0.426016	-1.08436	0.410622	0.403214	0.082389	0.112564	1.26819	0.504912	0.774618	1.24524	3.81467	3.39498	2.28164	0.0883395	2.90073	2.3699	-0.645704	-0.791286	1.03162	0.209375	0.515384	-0.350894	0.656892	-3.37642	1.49656	0.100641	-0.491228	0.873943	-1.42849	0.934181	0.388467	0.327914	1.06212	0.938531	1.20873	0.976961	0.941115	-0.649831	0.00783122	1.24623	1.14187	2.60461	2.06344	1.09281	1.97648	2.67808	-0.256909	0.620718	1.84335
H6PD	NA	NA	NA	NA	NA	NA	NA	NA	NA	NA	NA	NA	NA	NA	-1.81995	NA	NA	NA	NA	NA	NA	NA	NA	NA	NA	NA	NA	NA	NA	NA	NA	NA	NA	NA	NA	NA	NA	NA	NA	-2.96022	NA	NA	NA	NA	NA	NA	NA	-1.6252	NA
VNN1	-1.76723	-1.46622	-0.141835	NA	-1.17241	-1.72974	-1.30803	-1.05242	-1.47634	-0.542259	-0.239725	-0.273586	0.0707593	NA	-0.215866	-1.12384	-1.92775	-0.709019	-1.62441	-1.81662	-0.354487	-1.68067	-1.81255	-1.86179	-1.84288	-2.47161	-0.509859	NA	-1.80155	-1.42393	-1.12396	-1.31913	-0.693016	-0.92831	-1.51623	-0.193707	-1.59803	NA	-0.939371	-0.71718	-2.81424	-0.881793	-0.212354	-0.365529	-0.813724	-0.528918	-1.42347	-2.37823	-0.813918
ANGPTL1	NA	NA	-1.92642	-4.93533	-1.34854	NA	-2.34107	NA	-1.43578	NA	NA	NA	-2.73349	NA	NA	NA	-2.71736	-2.03639	-2.97021	-4.02178	-2.22992	-2.1986	-2.62155	-2.72954	NA	-2.81716	-1.52609	-2.72864	NA	NA	NA	-2.64441	-3.63301	NA	-5.41546	-4.22167	NA	NA	-4.2258	-2.30436	-2.04492	-2.93094	-1.96479	NA	-3.21757	1.09954	-2.47031	NA	NA
DDAH2	NA	NA	NA	-2.18139	NA	-3.57086	-3.90138	-2.60059	NA	NA	NA	-1.94744	-4.8608	NA	-2.92783	-2.61125	-2.19626	NA	-1.87729	-1.765	-3.73565	-4.37143	-1.75182	NA	-1.41563	-2.90731	-1.84477	-2.50852	NA	-1.32816	-3.53734	-2.38794	-2.3717	-2.64873	-2.70853	-2.55855	-1.65346	NA	-2.43093	-2.19036	NA	-2.10374	-5.03611	NA	-1.84409	-2.28085	-4.83802	-1.90324	NA
RECK	-2.60717	-3.10287	-1.9324	-2.28677	-1.70612	-2.02625	-1.34448	-1.55606	-1.54185	-3.2908	-1.58901	4.72672	-2.46967	NA	-2.4141	-1.73257	3.82468	3.78073	-1.63335	-1.77291	-1.69912	-1.9456	-1.75872	3.24592	-2.11088	-1.87502	-1.76828	-1.79651	-2.00862	-1.87322	-1.39894	-1.53686	-2.00418	-1.73888	-1.64209	-1.82004	-1.95075	-2.86473	-2.44007	-1.68024	-1.48332	-2.76836	5.3206	-1.77872	-1.83018	-1.54386	-1.69707	-2.34407	-2.25341
CYB5A	NA	NA	NA	NA	NA	NA	NA	NA	NA	NA	NA	NA	NA	-1.54295	NA	NA	NA	NA	NA	NA	NA	NA	NA	NA	NA	NA	NA	NA	NA	NA	NA	NA	NA	NA	NA	NA	NA	NA	-2.32137	NA	NA	-2.64572	NA	NA	NA	NA	NA	NA	-3.30533
LDHA	1.24379	2.12293	1.92479	0.6556	2.92481	2.91992	3.17277	2.38332	3.19975	2.83714	1.40288	1.91967	1.1275	2.25469	2.05774	2.10598	2.70395	2.07837	3.20985	3.06577	1.89522	2.53388	2.54307	0.454341	1.73151	2.12172	3.6673	2.99759	2.12595	2.33717	3.01385	2.47346	1.99109	2.68716	2.60949	2.49722	1.27802	0.960438	3.16444	2.76284	3.21284	2.63965	3.06573	3.34063	3.14595	2.88264	1.01949	2.13671	2.08317
ALDH1A1	1.1247	-0.039868	-0.750275	-0.613617	-3.45576	1.72428	-0.571429	NA	1.22656	NA	1.25028	-0.32612	NA	-0.318018	-0.845624	-1.37632	NA	-0.149886	-4.37027	-0.657739	-1.20529	-1.28866	-0.565131	NA	-1.19221	NA	-0.928347	-0.926204	-0.321204	-1.10414	-2.51566	-3.86295	-0.628633	-2.29595	-1.30094	-1.80819	-1.50905	NA	-0.471041	-1.06905	NA	-0.140813	-1.7808	NA	-2.48398	-2.34374	-1.82931	0.0962567	-0.384547
GLUD1	NA	NA	-3.34791	NA	NA	NA	NA	NA	NA	-2.43997	NA	NA	-3.6496	NA	NA	NA	NA	NA	NA	NA	NA	NA	NA	NA	NA	NA	NA	NA	NA	NA	NA	NA	NA	NA	NA	NA	-3.0455	NA	NA	NA	NA	NA	NA	NA	NA	NA	NA	NA	NA
GSR	-1.70958	-1.4963	-0.614189	-1.36939	-1.00917	-1.78299	-0.695271	-1.13904	-1.02755	-0.995842	-1.27619	-1.0116	-0.826166	-0.927602	-0.784744	-1.64198	-1.00064	-1.65244	-1.39788	-1.443	-0.882718	-1.10545	-1.35475	-1.69162	-1.18801	-0.841184	-0.944516	-1.0537	-1.41504	-1.11426	-1.92215	-0.918658	-1.56348	-0.638302	-2.02873	-1.45843	-1.32693	-1.85363	-0.675839	-1.04435	-1.17574	-1.44358	-0.87481	-1.06779	-0.991051	-0.460996	-1.82799	0.167311	-0.961224
SOD1	4.74117	4.51133	4.95126	4.81043	5.42436	4.20172	5.2903	5.04537	4.96853	3.98745	3.18121	1.55631	3.81507	2.88052	2.71082	2.74395	5.00731	4.63356	5.05077	5.53793	5.34837	5.1608	5.97413	4.14462	5.0407	4.2787	5.46867	4.48613	4.89645	5.68665	4.3584	5.32388	5.34056	5.29807	4.24005	4.77261	5.75338	4.10185	5.29484	5.13802	4.94107	5.22833	4.68549	4.21799	4.71015	5.15723	4.00911	4.86759	4.41112
CP.1	7.53746	7.24917	6.96672	7.08587	6.9553	7.49942	6.97401	7.55413	7.45682	8.14952	8.25559	8.61094	9.09307	5.04722	8.41818	8.26758	6.97346	7.14804	6.44343	6.10135	7.47339	7.09811	6.99487	6.63418	7.5708	6.48032	6.78486	6.52061	7.13375	7.29378	6.76553	7.36057	6.52084	7.47708	7.15638	7.43247	7.2996	6.42276	6.69507	6.80994	7.55582	5.95543	8.60256	7.7787	7.94342	7.56533	7.61086	8.39943	6.02674
F13A1	NA	NA	NA	NA	NA	-3.32628	-3.31643	NA	-3.42973	-2.73623	-2.11978	-0.645616	-1.77382	NA	-1.43246	NA	NA	-4.20479	NA	NA	NA	NA	-3.95975	NA	NA	NA	NA	-3.64417	NA	NA	-5.26895	NA	NA	NA	-3.81269	NA	NA	NA	2.138	-3.69526	NA	0.530049	NA	-2.55995	-1.71046	-4.41486	NA	-3.97353	NA
PNP	-2.82272	NA	NA	-1.9522	-1.53778	NA	NA	NA	-1.62145	-1.51886	-0.0165475	-0.984065	0.390682	-0.761005	-1.40609	-4.7159	NA	NA	NA	NA	NA	-2.80094	-2.73322	-4.0776	-1.69565	NA	-0.426137	NA	NA	NA	NA	-3.94242	NA	-0.700607	-1.57392	NA	NA	NA	1.15041	NA	-1.2824	2.12773	-0.0825193	-2.105	-1.89369	NA	-1.79408	NA	-0.650668
HPRT1	-3.55353	-2.71762	-1.99561	-2.35814	-1.21448	-2.11917	-0.797844	-1.63443	-2.09872	-1.95783	-3.81823	-1.6192	-2.72373	-0.919587	-2.47418	-3.21997	-1.56157	-2.34398	-1.24269	-1.16737	-2.42178	-1.6454	-1.13626	-2.59114	-1.30006	-2.30008	-1.52546	-1.06013	-2.10582	-1.72682	-1.29568	-1.47869	-1.55559	-0.715448	-1.71474	-1.94441	-1.32088	NA	-0.376859	-1.50987	-1.86389	-0.547001	-1.73066	-3.09709	-1.29608	-1.80669	-2.10894	-1.07282	-0.263338
GOT2	-0.927863	-0.225841	-0.756273	-0.77947	-0.581824	-1.54342	-0.583433	-0.300312	-0.752801	-0.637924	-1.32621	-3.1372	-1.53724	-2.18853	-2.37765	1.71821	0.194864	-0.603207	0.0701329	0.0662851	-0.252147	-0.947565	0.210055	-0.503733	-0.0666483	-0.63737	-1.1956	-0.115931	0.232765	-0.0524587	-0.810817	0.0486543	0.476945	-0.109637	0.330649	-0.711432	0.277026	-0.869395	0.478075	0.359885	-1.29366	-0.0535462	-0.504827	-0.82296	-0.146605	0.263136	-1.43833	-0.807607	-1.81905
EGFR	-2.05161	-1.81299	-1.67828	-2.71374	-1.91135	-2.35497	-1.82056	-1.819	-2.2145	NA	NA	NA	NA	-3.90702	NA	NA	-2.32726	-2.17686	-2.2956	-2.32797	-1.89627	-2.09462	-1.69428	-1.0944	-1.88437	-2.46421	-2.44881	-1.67203	-1.52603	-1.53385	-1.7127	-2.01991	-2.109	-2.25045	-2.71267	-2.66199	-2.04017	-2.37525	-2.4647	-1.86523	-2.30399	NA	-2.73605	-2.72559	NA	NA	NA	-4.31761	NA
PGK1	-2.04145	-0.449256	-0.895088	0.485654	0.349909	0.83321	1.23264	0.964115	1.00368	2.04411	-0.795003	1.93894	1.09777	1.22617	2.44177	1.16246	0.282708	-0.169098	-0.255446	0.644779	-3.30096	0.285162	0.573098	-0.695375	0.598041	-0.20562	1.07675	0.734826	0.0214549	0.363223	-0.157021	-0.343707	-1.57295	1.30745	1.0954	0.310024	-0.217385	-1.67571	1.58703	1.00676	-0.473243	1.08244	1.16752	0.346023	1.29343	0.352045	-1.06179	0.588115	-0.157118
AK1	NA	NA	NA	-3.96354	-2.46342	-2.48906	-1.75551	-2.44308	-1.86497	NA	-3.97444	NA	-2.10014	1.87763	NA	NA	-2.43746	-2.38033	-2.60861	-2.43281	NA	-2.53649	-2.63185	NA	-2.17831	NA	-1.56632	-2.77017	-2.59933	-2.82162	-3.59623	-2.96932	NA	-1.70102	-1.97699	-1.35366	-3.57483	NA	0.497189	-1.48817	-4.85181	0.714037	0.341216	NA	NA	-2.53224	-0.0942156	NA	0.536
F2	3.6112	3.78654	4.75447	4.13531	4.2178	4.71139	5.19392	4.77158	5.35978	4.24295	6.16009	6.24601	6.26831	2.61958	6.16902	5.56582	4.2126	1.61978	4.41532	3.78677	4.4937	4.35227	4.30019	3.3108	4.48559	3.8653	4.06857	4.65805	4.25362	4.37625	4.58717	4.61825	3.56069	4.54275	5.28934	5.29211	4.32194	3.09122	3.89417	4.70561	4.6401	4.90653	5.91876	4.77369	5.78266	5.59484	5.23055	5.76378	3.48469
HPR	NA	NA	NA	NA	NA	NA	NA	NA	NA	NA	-3.21615	-3.6054	-3.87376	NA	NA	NA	NA	NA	NA	NA	NA	NA	NA	NA	NA	NA	NA	NA	NA	NA	NA	NA	NA	NA	NA	NA	NA	NA	NA	NA	NA	NA	-2.81794	NA	NA	NA	NA	NA	NA
F9	-0.636596	-0.109249	-0.16827	-0.488237	0.086521	-0.670728	0.743731	0.952891	1.22024	-0.858578	1.97313	2.87965	1.85743	-0.88771	3.21363	2.02759	-0.0342023	-0.607211	0.474584	-0.136907	0.318002	-0.219574	0.115227	-0.000229023	-0.668749	-0.206364	-0.393426	0.246407	-0.0641418	-0.219486	1.17315	0.0189911	-1.05168	0.209724	0.614177	1.09905	-0.339902	-2.04606	-0.587064	1.10642	1.23392	0.816637	1.93205	0.86907	1.78177	2.04619	1.55471	0.0985253	0.244988
F10	0.700438	1.56826	2.49791	1.09438	2.23325	1.99532	2.44672	2.42599	3.00618	2.06702	3.6294	2.50949	2.94839	0.164289	2.71364	2.08595	2.32233	1.90152	2.0983	1.21498	2.23661	1.90297	1.77821	1.21711	1.81757	1.23117	1.95318	1.77424	1.89417	1.79255	2.25214	2.2876	-0.0681597	1.96384	2.34867	3.17633	0.636718	0.124029	1.93524	2.476	2.28138	2.64024	3.26917	2.5554	3.13239	2.40338	3.10522	3.42654	1.35029
PLG	5.71428	4.90886	5.60053	4.88778	5.45395	5.9868	5.85501	5.71445	6.20694	5.06144	7.2459	7.36685	7.07075	3.67677	6.79722	6.92769	5.48424	4.64716	5.30686	4.39776	5.52142	5.76183	4.96866	4.78572	5.40362	5.18889	4.94139	5.06254	5.28971	5.1001	5.26259	5.80449	4.92953	5.76933	6.15271	6.35342	5.4582	4.50617	5.08732	5.34309	5.94487	5.09194	6.65859	6.22886	6.68404	6.26352	6.14866	6.94328	4.2942
F12	2.82396	1.97692	2.87698	1.04112	2.72915	2.73473	2.29045	2.11441	3.53916	2.05236	4.37643	3.54277	3.94757	0.830453	4.36778	3.99468	1.24448	1.40395	1.09982	-0.317063	2.84873	2.30796	0.289211	1.31773	1.56636	1.07146	1.46404	0.30979	2.54969	0.828849	2.39614	2.15337	0.0263549	2.91752	2.54964	2.58825	1.76244	1.55245	1.78486	1.70796	3.83788	-1.04951	2.76161	2.22739	-0.116447	NA	1.48334	2.83048	-0.18281
CA1	-1.67289	-3.93007	-2.00333	NA	-1.35284	-3.92489	NA	NA	-3.16627	-1.64642	-2.7053	NA	2.35841	6.24376	-0.560397	-1.39133	-0.328539	-1.85204	-2.3167	NA	-4.50613	0.214959	-0.674701	-0.321679	-4.54875	NA	2.42918	NA	-3.40351	1.65846	-2.78365	0.950829	-2.94331	1.30956	0.426521	-2.95153	-3.47048	NA	5.13813	-1.50402	-2.98795	4.73748	3.91058	NA	-3.81696	-2.18584	3.71967	-3.36513	4.85441
CA2	-1.92448	NA	NA	NA	-3.40521	NA	-3.90863	-3.76466	NA	NA	-3.01894	NA	0.696551	4.04325	NA	NA	-1.64241	-2.67962	-3.86983	NA	-3.55179	-1.21962	-2.21453	-1.35244	-2.36275	NA	0.723007	-3.49829	-2.80246	-0.929495	-4.35806	-1.11317	NA	-0.482343	-1.79204	-3.62778	NA	NA	3.24042	-2.95114	NA	3.05985	2.33984	NA	NA	NA	2.04856	NA	3.54746
SERPINC1	5.51543	4.73001	5.90657	4.89524	5.29688	5.70301	5.99882	5.41755	6.45189	6.06344	5.71605	6.02576	7.01701	2.38307	6.12152	6.51692	5.2387	5.22799	4.83839	4.10619	5.40728	5.57092	4.81503	4.34027	5.71195	5.24846	4.85994	5.03121	5.19796	5.83235	4.53794	5.73943	4.58474	6.04699	5.66213	5.93784	5.34153	4.27834	5.0935	5.39887	5.58482	4.8126	6.25563	5.48517	6.24387	6.55599	4.33311	6.04074	3.3038
SERPINA1	4.09032	3.64547	3.05764	3.98006	3.39336	4.44708	2.61014	3.41516	3.76813	4.0728	2.84247	4.20305	4.90171	1.38549	4.42191	3.96988	3.93105	3.73039	3.28743	2.79651	3.68604	3.61638	3.32068	3.36203	3.63619	3.74878	2.96229	3.09913	3.37567	3.53496	1.53189	3.97657	3.46488	3.39201	3.61889	3.70751	4.0629	3.18538	3.68414	2.52831	3.36419	2.46536	4.33318	3.31895	4.70151	5.24002	3.76487	5.62423	1.23061
SERPINA3	9.55815	10.4233	8.4623	9.58685	8.42418	10.0377	8.57606	8.30332	9.14129	10.129	9.60963	10.1147	9.98901	6.65182	11.016	10.1292	8.45366	8.36808	7.79869	7.60109	8.48392	8.50265	8.26313	7.90275	8.46667	7.94903	8.12991	7.71776	8.45367	8.24716	7.8905	8.11042	7.97388	9.03169	7.87129	8.47269	8.09576	7.01711	7.45185	7.84419	8.82425	7.0479	9.92149	9.85075	9.75672	9.925	9.51488	9.75134	7.2549
AGT	8.53333	9.32176	8.16473	8.55212	9.16453	9.42954	9.38365	9.57458	9.1855	6.91159	7.71715	7.16597	8.85884	5.74525	7.36829	7.77917	7.79064	8.84768	7.96163	8.77578	9.33251	9.05677	9.53239	8.47206	9.20458	8.29681	9.13187	8.68878	9.18296	9.31953	8.85342	8.93369	8.45434	9.51429	8.77602	8.59563	8.82661	8.01365	8.92864	8.92758	8.65366	8.67212	8.66893	7.76601	8.63784	8.10192	7.40451	7.95649	7.37323
A2M	0.901705	0.653912	1.64509	1.90918	-0.313285	0.483526	-0.296179	-0.160107	0.808856	1.52285	2.05032	1.73246	4.37413	0.584348	1.31075	-0.207608	-0.00782014	0.486875	-0.124037	-0.0401071	2.05442	1.22026	0.24409	0.275543	0.256102	1.27465	0.314099	-0.175482	0.344675	0.427416	-0.86525	1.20155	0.646346	1.69124	0.242128	0.170172	1.44687	0.509717	0.603697	0.117885	-0.189971	2.48472	1.05125	0.268497	1.47986	0.887952	5.26628	3.12982	1.12713
C3	7.61921	7.50312	7.57627	7.43075	7.91689	7.77445	7.87716	8.10055	8.35278	7.18355	8.85837	8.03534	8.40449	4.66632	8.35404	8.48388	7.37472	7.76025	7.60598	6.58212	7.4473	7.31335	6.70115	6.37296	7.69736	7.34408	7.58503	7.30987	7.00437	6.44459	7.34611	7.28907	6.91358	7.65432	7.97375	8.43102	7.03209	6.62616	7.58364	7.45037	7.82104	6.47362	8.71054	7.85576	8.90351	8.83386	7.98265	6.17915	6.35956
C5	2.28368	1.11565	1.81191	1.53611	1.90168	2.5067	2.24649	2.17515	2.70334	3.56139	4.07801	4.08865	4.24743	0.574245	4.09462	3.67904	1.91305	1.46719	1.62275	0.582213	1.33266	1.79545	1.57832	0.593249	2.32963	1.42438	0.96767	1.12696	1.57623	1.73257	1.47469	2.18629	0.95795	2.19163	2.51872	2.69226	1.76463	0.706164	1.20045	1.33417	2.19496	1.68274	3.68046	3.09707	3.37077	3.04277	2.2359	3.24201	1.22422
TIMP1	4.48081	5.17315	4.32178	6.07198	4.56096	4.40269	5.14024	4.7846	5.22354	5.39836	5.50003	6.48189	6.95843	1.60429	6.6038	3.52254	4.55863	3.26455	4.66611	4.58209	4.8244	4.27943	4.89155	3.84317	4.57461	4.30301	4.3593	4.24566	4.50043	4.18505	4.50862	4.63958	4.35428	4.64096	4.70563	4.7049	4.65743	3.62282	4.03281	4.30355	4.52411	4.5325	4.93336	4.77048	4.92207	5.82617	4.42157	4.06489	3.95732
CST3	9.56197	9.76081	10.2008	9.50103	10.3836	10.5675	10.5807	10.8241	10.5654	7.76117	9.51292	7.21437	9.2875	7.08458	9.28575	9.13456	10.1385	9.73488	9.98275	10.3167	10.0452	9.99406	10.1689	10.1472	9.71511	10.1887	10.1869	10.1287	9.80576	10.1401	10.6277	10.1952	9.95634	10.1569	10.4488	10.1803	9.77885	9.29095	9.88618	10.501	10.106	10.3879	9.86806	9.02207	10.5274	9.53921	9.81479	9.87014	9.61824
CST4	-2.68155	-2.95033	NA	NA	-3.75884	-3.14319	-2.80519	-3.06869	-1.23129	-0.108377	NA	NA	-2.48561	NA	-1.60093	-2.07606	-2.66714	-1.69238	-3.34791	NA	-0.412113	NA	-3.78783	-3.67283	-2.34084	-3.19252	-2.24323	NA	-1.54197	NA	-3.1651	-3.10618	-2.43309	-3.14038	-1.95142	-3.24886	-4.85714	NA	-2.73088	-3.74647	NA	-3.89822	-0.897611	NA	-1.7572	-2.25805	NA	NA	NA
KNG1	5.50186	4.53345	6.0077	5.37597	5.38168	4.97939	6.30317	5.97988	6.96605	4.72861	7.33174	7.48369	7.51542	4.5953	7.04874	7.36457	5.14966	5.02126	5.71447	5.29956	5.71773	5.40104	5.50205	4.33382	5.56408	5.50986	5.14284	5.44042	5.45538	5.79233	5.94102	5.63503	5.27079	6.10665	6.24407	6.54446	5.36243	4.84573	5.02918	6.35094	6.57868	6.20043	7.06179	5.91874	7.04518	7.25145	6.08452	6.4236	5.16838
TGFB1	NA	NA	NA	-3.5016	NA	NA	-4.11259	NA	NA	NA	NA	-2.39392	NA	NA	NA	NA	NA	NA	-2.73059	-2.22111	-4.11119	NA	NA	NA	NA	NA	-4.30397	-2.72812	NA	NA	-3.18444	-3.96728	NA	NA	-3.07096	-3.40547	NA	NA	NA	-2.60167	NA	NA	NA	NA	-2.06104	-1.80716	-1.76244	NA	-2.45394
PENK	1.7388	2.58104	2.94651	3.19347	3.08466	2.39754	1.90734	3.34011	2.63632	0.861681	1.8618	-2.07188	2.15942	0.0867596	-0.775252	-0.237964	2.49582	3.17238	2.61837	2.9652	3.05155	2.15042	2.74946	3.40157	2.87611	3.03194	3.46848	3.64821	2.60514	3.73391	3.83852	2.81054	3.3224	2.56583	3.63376	3.35042	2.73221	2.8489	3.8277	4.16076	2.86119	4.30221	2.23561	1.86051	3.22358	2.21686	NA	4.38693	2.04859
PDYN	NA	NA	NA	NA	NA	NA	NA	NA	NA	NA	NA	NA	NA	NA	NA	NA	NA	NA	NA	NA	NA	NA	NA	NA	NA	NA	NA	NA	NA	NA	NA	NA	NA	NA	NA	NA	NA	NA	NA	NA	NA	0.546894	NA	NA	NA	NA	NA	NA	NA
NPY	-2.76491	-0.811511	0.736971	-0.02868	-1.52915	-1.68644	-0.633247	-0.558068	-0.555681	NA	NA	NA	-1.15825	NA	NA	NA	NA	0.0232663	-2.56441	-3.97414	0.407176	0.141175	-2.13752	-0.0762778	-1.37274	NA	-0.327284	-1.32431	-1.01595	-0.241237	-0.653735	-0.7834	-1.10155	0.568127	-0.411306	-2.37929	0.828245	1.40385	-0.141079	-0.0862235	NA	-2.17346	-0.773233	NA	-2.9717	NA	NA	-1.68553	NA
IGF2	5.51147	4.90817	5.92241	5.30359	5.53172	6.10644	5.81868	5.38543	6.2282	5.00902	5.97522	3.88424	5.55545	3.13507	4.894	4.77389	5.20132	6.30318	5.12974	4.9504	5.98923	5.67598	5.67486	5.22767	5.4907	5.63168	5.74177	5.15737	5.77214	5.2455	5.51106	5.73309	5.61146	5.56469	5.32501	5.66165	5.51397	4.18299	5.23309	5.66226	5.65961	5.65608	5.73791	5.44958	5.12846	5.28925	5.71795	4.26844	4.2173
IGKV3-20	NA	NA	NA	NA	NA	NA	NA	NA	NA	NA	NA	NA	NA	NA	NA	NA	NA	NA	NA	NA	NA	NA	NA	NA	NA	NA	NA	NA	NA	NA	NA	NA	NA	NA	NA	NA	NA	NA	NA	NA	NA	NA	NA	NA	NA	-3.27292	NA	NA	NA
IGLV1-51	NA	NA	NA	NA	NA	NA	NA	NA	NA	NA	NA	NA	NA	NA	NA	NA	NA	NA	NA	NA	NA	NA	NA	NA	NA	NA	NA	NA	NA	NA	NA	NA	NA	NA	NA	NA	NA	NA	NA	NA	NA	NA	NA	NA	NA	2.67746	NA	-1.33621	NA
IGHV3-13	NA	NA	NA	NA	NA	NA	NA	NA	NA	NA	NA	-1.59821	NA	NA	NA	NA	NA	NA	NA	NA	NA	NA	NA	NA	NA	NA	NA	NA	NA	NA	NA	NA	NA	NA	NA	NA	NA	NA	NA	NA	NA	NA	NA	NA	NA	-0.697571	NA	NA	NA
IGHV3-7	-0.80167	NA	-1.40054	-1.86803	-1.48872	-0.40225	-3.40004	-2.74699	-1.32924	-0.487382	-1.16468	2.19127	-0.756791	NA	-0.926095	-0.561726	-0.843029	-1.33484	-4.71695	NA	NA	-0.789973	-2.45935	NA	-3.1723	-0.96667	NA	NA	-1.20996	-1.93468	-1.21566	-0.820695	-4.15651	-0.973159	-4.87359	-2.41672	-1.22308	NA	NA	NA	NA	-2.50188	-1.4288	0.439362	-2.74062	-0.289562	-0.378979	-1.85571	-2.35713
IGHV3-9	NA	NA	NA	NA	NA	0.466442	NA	NA	NA	NA	NA	-1.43643	NA	NA	NA	NA	NA	NA	NA	NA	NA	NA	NA	NA	NA	NA	NA	NA	NA	NA	NA	NA	NA	NA	NA	NA	NA	NA	NA	NA	NA	NA	NA	NA	NA	-1.15755	NA	-3.35509	NA
IGKC	1.32069	-0.338084	0.226687	1.61523	-1.28779	3.29772	-1.50974	-0.237499	0.802174	0.672045	-0.0980063	1.91203	1.22875	-0.574162	0.247215	0.331158	0.0462434	-0.912016	-1.61128	-3.04976	-1.10211	0.141694	-1.96273	-1.01994	-0.706334	-0.561703	-2.48928	-1.33366	-0.70915	-0.476526	-0.821655	-2.12212	-2.02949	1.10548	-0.0724501	-2.03305	0.341655	1.28893	-1.21428	-1.76241	-1.45457	1.58491	0.789354	2.00614	3.35798	3.39277	3.04661	0.306003	-2.92721
HBZ	NA	NA	NA	NA	NA	NA	NA	NA	NA	NA	NA	NA	NA	-0.35962	NA	NA	NA	NA	NA	NA	NA	NA	NA	NA	NA	NA	NA	NA	NA	NA	NA	NA	NA	NA	NA	NA	NA	NA	-1.96033	NA	NA	-2.14325	NA	NA	NA	NA	NA	NA	NA
HBD	NA	-1.06774	NA	NA	NA	NA	NA	NA	NA	NA	NA	NA	-1.49766	9.196	NA	NA	-1.56532	NA	0.413112	-0.291947	NA	2.30672	-1.44302	0.406928	-0.681262	NA	3.99955	-0.6607	NA	0.476183	0.943632	2.20654	-0.619382	3.55259	0.389092	NA	NA	NA	7.38795	-1.03651	NA	7.7303	6.37667	NA	NA	-1.44351	2.06822	NA	8.23495
COL1A1	3.53592	3.26928	3.1912	4.70751	3.53982	3.90814	3.155	3.57087	3.63679	5.68839	4.06088	2.73134	4.81663	0.937578	2.81274	3.43659	4.2054	4.08361	3.79548	3.73888	3.64648	3.95965	4.27005	3.95591	3.95987	4.06084	4.15119	3.90307	3.72834	4.04542	4.11291	3.83754	4.01534	3.76992	3.89465	3.96391	4.31012	3.29338	4.10272	4.63366	3.58938	4.79904	4.11988	4.16487	4.08448	4.95174	4.32819	3.4577	3.57056
COL3A1	0.612994	0.265929	0.234641	1.99641	0.460717	0.320857	0.794568	0.697816	0.481352	2.25098	1.32032	0.399503	2.15673	-2.0911	0.350363	0.746567	1.11713	1.14258	1.32769	1.01044	1.20171	1.02986	1.43957	0.802565	0.884734	1.31259	1.36838	1.37051	1.13763	1.09593	1.52744	1.34529	1.18569	1.12902	0.98763	1.05835	1.52421	0.613968	0.954507	1.84958	0.781796	2.18676	1.07129	1.62947	1.67637	2.13943	0.345485	1.07813	0.6845
KRT14	NA	NA	NA	-4.0024	NA	-2.11835	NA	-2.78575	NA	-2.36074	-3.14483	-4.97774	-0.757034	-1.5523	NA	NA	NA	NA	-3.46783	NA	NA	NA	NA	-0.240338	-2.65003	-1.83867	NA	-2.35951	NA	-3.78844	-1.05279	NA	-2.91311	-14.6828	NA	NA	-2.19522	NA	-0.907844	NA	-2.12296	-1.32939	NA	NA	-0.234786	-3.0551	NA	NA	-1.63591
KRT6A	1.25305	1.20851	0.408118	0.709193	0.736078	0.260375	0.12109	0.135162	0.143802	1.4718	1.34084	0.92697	3.96626	2.30781	1.15196	1.27231	1.64134	1.46544	1.6009	0.0430001	0.446801	0.484471	-0.323578	1.76775	0.468083	2.6835	-0.10637	0.691262	0.699956	0.562568	1.36687	1.51715	1.4533	0.502604	0.640077	1.10591	0.858656	0.296806	1.98153	-0.0329823	1.17686	0.504707	1.07893	1.16042	1.24382	1.02295	1.01718	0.433224	1.99385
LMNA	NA	NA	NA	-5.10049	NA	NA	-4.54612	-4.60097	NA	NA	NA	-1.48162	-2.73924	NA	-1.77866	-2.13195	NA	NA	-3.58912	NA	-3.55432	-2.05862	NA	NA	NA	NA	NA	NA	-3.44893	NA	NA	-3.30024	NA	-1.46511	NA	NA	NA	NA	-2.69815	NA	-3.38294	-2.22257	-3.4247	-5.23335	-3.22999	NA	NA	NA	-4.63821
SPTA1	3.74171	NA	4.82281	2.8933	2.32732	3.84635	0.455217	3.16101	-4.13827	NA	3.16619	NA	NA	-1.02276	5.26159	-2.64636	-0.591417	3.5125	NA	1.21244	NA	1.37412	1.65481	3.06982	NA	NA	-3.1535	-0.0524559	3.19286	-1.10663	-1.24702	2.1819	NA	2.08393	-2.60303	3.88565	3.22344	3.40381	1.83954	2.2223	3.97242	0.330825	3.43825	NA	NA	0.173396	-2.66949	NA	-0.559064
APOA1	6.95846	5.10076	6.74209	5.66926	6.92082	6.9291	7.25563	6.53569	6.7148	7.29669	8.82729	8.4271	7.35945	4.63712	7.66173	7.77792	5.60881	6.12367	6.30542	5.51429	6.25952	6.56886	5.8374	4.72398	6.32385	6.2679	5.57688	6.04142	6.26413	6.32781	6.47685	5.99424	5.35572	6.83366	5.92952	6.17943	6.67568	5.67235	5.94411	5.72908	7.14911	8.55107	6.59375	7.57413	6.69281	8.6967	7.43003	6.8462	6.40364
APOE	9.0858	10.169	9.34893	10.021	9.67529	9.37496	10.281	9.2465	9.4186	7.60335	9.39404	7.44791	8.18192	6.82506	8.1611	10.304	9.30004	8.87821	9.78091	10.367	10.2528	10.4677	10.1402	8.8633	9.80572	9.76274	10.391	10.1331	10.1594	9.90846	10.5999	10.1588	10.0447	10.6622	9.72272	9.26148	10.2255	9.69585	10.0056	9.64898	9.21574	9.06268	9.23032	9.70317	9.70496	7.85903	9.81561	9.07964	9.42354
APOA2	4.31372	2.73048	5.21885	4.26529	4.88802	4.51763	4.44472	4.56984	4.32859	4.59242	7.74705	6.55173	6.29113	3.3836	6.35294	6.53457	3.67549	4.23088	4.3423	4.14618	4.11734	3.85159	4.22702	2.82047	4.55213	4.31247	3.10235	4.5128	3.82756	4.91067	4.67472	4.51093	4.09421	4.28526	4.25137	5.53824	4.79035	3.38255	3.98854	5.66196	5.23631	5.75051	5.91399	5.25269	5.84228	6.65237	5.5962	4.43521	4.86471
FGA	1.21132	-0.67902	0.89636	-0.696353	-0.0866397	1.23601	1.05006	0.541148	1.34915	1.19177	5.74131	3.8756	5.61672	1.12898	5.0787	3.62935	-0.771276	0.207735	0.885047	-0.323637	-0.480586	-0.693959	-0.43384	-1.45419	-0.0861861	-0.944582	-0.811474	0.189871	-1.65559	-0.348748	0.550947	-0.10838	-1.47412	-0.26179	1.45689	0.95133	0.171394	-0.83126	-0.565566	0.252319	0.135782	3.34383	3.30047	0.805926	5.93264	1.94016	3.41941	0.314838	-0.0409953
FGB	0.170696	-1.53453	-0.804567	-2.80312	-0.941926	0.766856	-0.666258	-0.666411	-1.45372	-0.719886	5.40343	3.81132	4.49146	1.83338	3.79782	1.64529	-1.33712	-0.694902	0.945421	-2.81534	-1.59562	-1.84525	-3.25962	-2.64832	-0.165797	-0.104053	-1.26067	-1.73804	-0.894518	-1.97401	-1.88247	-0.82298	-4.38587	-1.28585	1.65369	-1.49782	-1.1361	-1.7831	-1.55751	-1.99649	-1.94126	1.61043	0.188655	-1.72034	5.02617	-2.08175	4.10142	-2.5711	-1.85645
CRP	-0.286014	0.289629	-1.36568	-0.128118	-2.21042	1.47254	NA	0.842505	-1.47734	-2.13072	2.78814	3.1703	2.32573	NA	5.09732	0.823258	1.88498	1.69608	-1.64616	1.18771	2.54295	0.736576	0.0805854	NA	-1.13311	-2.33867	NA	NA	-1.0191	-0.722832	-1.67098	-0.748785	NA	2.28773	-2.75265	-0.174619	0.00104543	-1.13094	NA	-1.87589	2.72942	NA	5.49767	2.41925	6.93809	2.61101	5.68818	0.849315	1.09389
APCS	1.92819	-0.00975424	-0.33151	-1.06356	1.02498	0.624824	0.202261	-0.460248	0.525209	2.70388	3.35471	2.2214	2.52095	0.648566	1.71365	1.59366	0.134009	-0.458578	-0.618596	-2.2135	-0.216213	0.217084	-0.87517	-1.01046	-0.201916	-0.0402927	-1.0442	-1.14711	-0.64069	-0.632204	-1.59539	0.68438	-1.72594	-0.0361238	-0.0208908	1.43257	-0.0757478	-1.48374	0.546661	-0.779875	1.08169	-0.180705	2.66768	1.66954	0.411612	0.0544877	1.82219	0.852085	0.0586901
C1QA	5.36114	6.01887	4.48867	5.23669	5.15814	4.52995	4.77245	4.91901	5.57013	5.87194	6.13091	6.83704	6.65386	2.2473	7.26244	7.88246	4.55258	4.86393	4.63433	2.72553	5.13689	5.39544	3.00542	4.74543	3.52763	4.78868	4.96207	3.84369	4.47105	3.01162	4.59894	3.54155	3.1111	5.52292	3.24267	4.76345	3.248	3.83013	4.12731	3.07221	5.13126	1.14889	6.08354	5.68972	5.50152	4.82805	4.56893	4.15819	3.68195
C1QC	6.28941	7.08499	5.59583	6.78183	6.19572	5.80288	5.77778	6.30292	6.83912	6.71949	6.8801	7.41797	7.77117	3.28628	7.89341	8.55558	5.74598	5.84734	5.83504	5.69976	6.26304	6.34242	6.35101	5.74387	5.85832	5.93185	6.10923	5.87946	5.64011	5.96691	5.54559	6.21643	5.79928	6.60936	5.95958	6.09637	6.29758	5.18255	5.69773	6.29014	5.87963	5.62948	7.04014	6.22995	7.04631	6.99172	5.40237	5.58338	5.07995
C9	2.69623	2.21073	2.83853	3.01639	2.55327	4.20283	3.75784	3.38925	4.55037	2.39017	3.73059	4.73229	4.53877	1.2461	4.64713	4.74985	3.17563	3.30947	2.24244	3.17277	4.14883	3.69112	3.6056	1.88404	4.19594	2.144	2.45711	2.95613	3.44843	2.66088	3.11012	3.61433	2.20545	4.86503	4.01305	2.81059	3.21529	2.88492	2.18217	3.22171	2.59326	3.32572	5.00184	3.19102	6.30732	5.26586	4.54413	2.41217	2.86597
APOH	6.23761	5.37139	6.14039	5.51156	6.27567	6.87026	6.39599	6.52697	7.15345	5.08156	5.78551	5.63814	7.38318	2.29548	5.69	6.27372	5.69131	5.96348	5.26365	4.99861	6.06251	5.70551	5.92999	4.51674	6.51719	6.1505	5.62793	5.42326	5.90941	5.86122	5.35537	6.19358	5.1965	5.85652	6.82488	6.50771	6.2006	4.95498	6.17219	6.50341	6.14913	6.42475	6.98419	5.12162	7.08858	5.94877	5.34271	6.68961	3.86668
LRG1	6.62945	4.95255	5.73175	5.7687	5.67325	6.14172	5.62887	5.98024	6.24605	6.70508	6.96761	7.57698	7.66807	4.18797	7.90778	7.82574	6.10041	6.17391	5.63133	5.03681	6.23876	6.37218	5.8301	5.88044	6.14993	5.19681	5.10935	5.46738	5.9304	5.73358	4.93126	6.17059	5.19415	6.7311	5.64176	5.50133	5.54468	4.55044	4.86602	5.05711	6.6725	3.8082	7.77955	6.70903	8.02271	7.39491	6.83651	5.72393	4.69792
FN1.1	5.12825	5.24906	5.58128	5.93608	5.5945	5.20004	6.28608	5.70521	6.58084	5.30041	6.79344	5.8734	6.21384	3.34605	5.97577	6.39255	5.41742	4.88087	6.2481	5.8843	6.11775	5.32119	6.29879	5.12323	5.44279	5.72211	5.60359	6.05549	4.71305	5.734	5.75695	5.83776	5.64422	5.70951	6.20478	6.15868	6.05756	4.90642	5.30687	6.25191	5.76159	6.50992	5.23205	5.5555	6.84569	6.20108	6.31024	4.67444	5.81453
RBP4	3.09284	3.14199	4.45201	3.14229	3.85713	3.04518	4.73931	3.55451	4.46982	3.44646	4.86256	5.57729	4.30304	0.762189	4.65768	5.79528	3.18044	3.21193	4.31441	3.00009	4.55881	3.35624	2.50737	3.03696	3.22578	3.67829	3.7899	3.14663	3.84262	3.32562	4.13174	3.39736	2.90945	4.09788	3.73927	4.82339	3.2978	2.98284	2.80672	3.83998	5.27513	2.35705	4.42947	3.8989	4.1955	4.23356	4.08456	5.15036	2.92245
AMBP	6.79167	5.51805	6.1784	5.55	6.41273	6.65569	6.20819	6.03271	6.88203	6.74219	7.74973	7.98465	7.86478	4.67195	7.29724	7.49331	6.11132	5.89306	6.32646	4.94921	5.79501	6.26573	5.65687	5.05345	6.5228	6.09617	5.44711	5.59363	5.85956	5.85057	5.60055	6.36674	5.78944	6.09923	6.4234	6.8241	6.18729	5.2011	5.91401	5.82712	6.63341	5.60456	6.9535	6.79557	7.01423	7.05826	6.86867	6.76004	5.26402
ORM1	2.43678	2.414	3.61615	1.08681	1.3131	3.51032	0.89286	3.11454	3.75204	4.02378	1.43554	3.51198	3.70262	1.98953	3.62576	2.23917	1.68667	-0.0661374	0.643985	0.205061	0.886113	1.64449	2.04014	0.83349	2.59874	0.84011	1.22948	0.972856	2.55481	1.9929	0.439609	1.88285	0.715097	1.62455	2.37424	3.26435	2.25561	1.64671	1.71076	0.919298	1.45547	0.539018	2.89496	2.26415	3.96708	1.84754	2.33905	3.32071	1.58771
ALB.1	10.2293	7.29875	10.4885	8.05446	8.74749	8.59592	7.72053	8.17298	9.33519	11.023	8.78165	9.93665	9.00089	6.77868	8.60167	8.902	7.58175	8.66855	8.0435	7.03674	8.5285	8.1283	8.41733	6.96721	8.47056	9.46643	7.63861	7.47408	8.65809	8.29762	7.3841	8.57042	7.5372	7.90066	8.6839	9.57016	8.53153	7.3226	7.85661	7.76632	7.79852	7.5732	10.2111	9.98235	8.23654	9.34142	7.22997	10.7497	7.49132
PPBP	1.09783	NA	-1.51742	-2.92157	-3.64455	-2.67519	-3.33966	NA	-2.29732	1.63991	-0.400663	-1.46251	0.134035	1.99504	-0.431043	-1.33205	-2.78743	1.50298	-3.72028	NA	-3.67534	2.13386	-2.43958	NA	NA	NA	-2.20605	NA	-2.51989	-2.5992	-2.40749	-3.021	-4.58259	-2.51405	-3.60322	-2.89716	-3.39892	NA	-1.32572	-3.1941	1.23304	-0.315803	0.298473	-3.43589	0.00291639	NA	-1.88511	-2.42559	0.735996
PF4	NA	-15.0007	NA	NA	NA	NA	NA	NA	NA	NA	NA	NA	NA	NA	NA	NA	NA	NA	-15.3573	-6.24171	NA	NA	NA	NA	NA	NA	NA	NA	NA	NA	NA	NA	NA	NA	NA	NA	NA	NA	NA	NA	NA	NA	NA	NA	-1.23348	-2.33437	NA	NA	-1.43239
CXCL10	NA	NA	NA	NA	NA	NA	NA	NA	NA	NA	0.0878682	1.05925	0.34144	NA	0.425118	0.762129	NA	NA	NA	NA	NA	NA	NA	NA	NA	NA	NA	NA	NA	NA	NA	NA	NA	NA	NA	NA	NA	NA	NA	-2.3377	NA	NA	-1.02439	NA	NA	NA	NA	NA	NA
TF	6.25954	5.49633	5.89746	4.57834	5.57049	6.43021	5.10921	5.94116	5.97264	5.79482	5.49234	5.25154	6.15068	3.7932	4.50976	4.92109	5.59293	5.948	5.19768	4.5848	4.99748	5.57132	5.65197	5.55674	5.80429	5.71214	5.54608	5.35958	6.02615	5.88962	4.5602	6.00189	5.57172	5.41751	5.53659	5.49421	5.98612	5.02776	5.416	4.81645	5.51002	4.53791	5.79942	4.75574	5.69156	5.16959	4.98674	5.53886	4.66396
HPX	10.7181	9.64446	10.0389	9.74576	10.272	10.1161	10.2158	9.82327	10.2827	11.1689	10.912	10.8398	11.2368	7.89758	11.2843	11.0385	9.63094	10.2977	9.81887	8.79744	10.0101	10.4156	9.83839	9.0877	10.6066	8.94861	9.91244	9.73499	10.2324	9.98733	9.43028	10.5338	9.65141	10.3214	9.63661	10.445	10.394	9.01225	9.9319	9.80431	10.4049	9.10954	11.1901	10.7018	10.4957	10.6058	10.1939	10.635	8.08976
FTL	NA	NA	NA	NA	NA	NA	NA	NA	NA	NA	NA	NA	NA	NA	NA	NA	NA	NA	NA	NA	NA	NA	NA	NA	NA	NA	NA	NA	NA	NA	NA	NA	NA	NA	NA	NA	NA	NA	NA	NA	NA	NA	NA	NA	-2.36345	NA	NA	NA	NA
ANG	-0.433907	-0.302214	-0.0823733	0.0551786	0.120305	1.20977	0.344409	-0.199747	0.250662	-3.47436	-0.38805	-1.59035	-1.6688	-2.85145	-1.91535	-0.733951	0.730577	-0.165007	0.312098	-1.31515	-0.0848495	0.758414	0.111891	-0.60344	0.67744	0.241956	-0.338896	0.197286	-0.309879	-0.438885	-1.43089	0.937657	-0.702062	-0.201193	0.948923	0.514304	0.504733	-1.61382	-0.188795	0.11625	0.109933	-4.14635	-0.479343	-1.10049	NA	1.18742	-1.45804	-2.80421	-1.87932
F11	0.407268	-1.21596	0.0761748	-0.240103	-1.61096	0.118969	0.115907	-0.309162	0.301722	0.666899	1.90526	1.17998	1.41619	-1.60972	1.71084	0.92658	-0.16029	-0.39198	-0.478645	-1.78441	-0.42423	-0.374534	-0.332376	-1.76553	0.0195705	-0.507942	-0.645906	-0.628949	-0.388551	-0.0375463	-0.925787	0.334716	-0.724125	-0.39442	0.391576	1.17918	0.371853	-1.7133	-0.704573	-0.109058	0.413132	-2.31452	1.23531	0.676389	-0.729666	-0.996571	-0.200761	0.456731	-1.32074
SLPI	0.589565	0.0481025	-0.251905	-0.0115009	0.678087	1.27832	0.911167	0.718031	1.17513	-0.694847	-0.6745	-0.321605	-0.299448	NA	0.103055	0.0442058	0.747623	1.1525	-0.45182	0.691051	0.423277	0.419406	1.62613	0.227644	2.17926	0.545287	0.443828	0.628849	1.43764	0.9579	0.508771	0.2079	1.3574	-0.127751	0.194203	-0.0784487	1.37159	-1.0663	0.0692658	0.974417	0.60454	-1.53993	-0.236495	0.744882	-1.97114	NA	1.10866	-1.7925	-0.182595
C4BPA	1.42542	-1.95622	0.0777274	0.929348	-0.222623	-0.516202	1.00883	1.00721	0.719079	2.10075	6.21616	5.46827	4.9031	1.33243	5.03073	4.05995	0.400836	-1.27803	0.771805	-1.72731	-0.210977	-0.284448	0.269128	-1.75357	-1.22673	-0.0987523	-1.22011	0.293945	-1.05723	0.00172062	0.421025	0.503831	-0.755611	0.112256	1.87234	1.65117	1.16266	-0.301024	-0.219404	-0.181066	1.95443	2.09994	3.77144	1.66978	3.65309	1.83333	2.09805	1.78704	2.60459
VTN	4.77145	4.16782	4.8722	4.71323	4.73115	4.21301	5.72536	5.75946	5.80025	3.66934	7.7508	7.89995	6.56523	3.77367	6.84523	7.66213	4.77647	4.62168	5.27389	4.94256	4.42461	4.04222	4.79172	4.26952	3.85839	4.42551	4.6694	5.75682	4.5398	4.50257	6.21633	4.76548	4.28514	3.58335	6.00488	6.27298	4.70553	4.0509	4.44116	5.89263	5.71876	5.39452	6.67719	5.77703	6.57345	1.58057	6.48333	4.51271	4.8243
CAT	-2.15526	-1.73973	-2.63301	-1.85467	-3.10491	-2.75005	-2.66533	-2.7977	-2.76747	-1.10602	-1.59293	0.0568354	1.9548	4.41434	-1.9204	-2.37812	-1.44618	-2.04398	-2.10405	-3.43755	-2.75198	-0.877554	-1.60371	-1.01937	-2.9495	-2.39367	0.813616	-2.81466	-2.64546	-0.329821	-2.74493	-0.847211	-2.27084	-0.157434	-1.44835	-2.41761	-2.57707	NA	3.68823	-2.02929	-2.84644	3.8001	2.71735	-2.54407	-3.13272	-2.00219	1.4521	-1.06803	3.31973
FUCA1	1.74274	3.12032	2.32841	1.80108	3.24105	3.19119	3.1681	3.33738	2.75409	0.286981	0.916884	-0.586732	1.77619	-1.02564	-0.8231	1.3794	2.48944	3.08283	2.29305	2.59924	2.20716	2.78196	3.21578	2.37044	3.05333	2.07079	3.16784	2.68178	3.13079	2.76765	2.65612	3.04336	2.11858	3.41234	3.271	2.71542	2.37876	1.43593	2.92418	2.73275	1.80236	0.16635	2.02709	0.334971	1.88657	1.62486	0.439284	0.380455	0.435601
CSTB	-1.37624	-2.18134	-1.71506	-0.552534	-1.33296	-1.06949	-0.494047	-1.05539	0.0401578	-0.122509	-2.53949	-0.468296	-1.06118	NA	-0.297038	-0.773881	-1.12381	-1.74877	-0.460081	-0.700554	-0.300852	-0.636629	-0.43678	-1.75045	-0.706677	-0.585045	-0.50026	-0.256981	-0.599384	-0.0929224	-2.14219	-0.993241	-1.37086	0.247711	-1.98836	-1.62609	-0.481428	-0.979633	-1.45198	-2.41606	-1.20148	-2.70627	-2.0669	0.0671976	-2.13317	-1.93501	-3.14655	-1.08868	-2.273
ANXA1	NA	-1.99471	-3.86032	-2.12864	NA	NA	-2.28778	-4.19296	NA	NA	-1.43487	NA	-0.635115	NA	-2.81241	NA	NA	NA	NA	NA	NA	NA	-3.98529	NA	NA	NA	NA	NA	NA	NA	NA	-5.97134	NA	-2.97044	NA	-4.14152	NA	-1.95822	-3.87203	-3.72052	NA	-2.88887	-4.53594	-0.68543	NA	NA	NA	NA	NA
APOB	-0.377209	-1.41505	-2.29682	-0.235322	-1.01816	-0.68443	-0.506439	-0.708513	-1.1756	2.37035	5.2753	4.77747	3.33676	1.75302	4.0685	1.98759	-2.1297	-1.70119	-1.22801	-1.27151	-0.667087	-0.983189	-1.64024	-0.872693	-3.02474	-1.68046	-1.77188	-1.46249	-1.42327	-0.812765	-0.281362	-2.57612	-1.48944	-0.0444152	-0.405213	-1.03851	0.215261	-0.16922	-0.083551	-1.45855	-1.81509	-0.107829	0.469891	2.27345	1.11693	-0.919	2.37074	1.14948	1.57226
LCAT	0.684855	1.79162	2.12688	1.77126	1.47039	0.118766	2.88752	2.27678	2.60328	-2.25408	2.38624	1.45128	0.816216	-0.622168	0.586004	2.33345	1.27461	0.235855	2.46878	3.60872	2.68055	1.35738	2.88755	0.134575	1.7352	1.60517	2.03451	3.42767	1.6654	2.08145	3.30945	2.19914	2.38057	2.18096	2.99378	2.37469	2.2541	1.95036	1.01926	3.86297	1.77591	3.91428	2.01826	1.30695	3.23731	3.57537	1.65729	0.178638	2.35989
HRG	3.79194	3.59663	3.24658	2.4956	3.79311	4.87847	3.29317	4.82451	4.29555	2.47132	4.34403	4.75694	5.54722	1.44913	4.12562	5.3413	3.30236	3.08829	3.3537	2.36144	4.01861	3.08182	4.02418	3.82566	4.17492	4.19109	2.92571	3.79571	3.48783	4.13446	3.25647	3.73562	2.93272	3.41077	5.26345	3.86214	3.92638	4.16821	4.32537	3.35996	4.22889	1.29508	4.16323	4.02773	1.5305	0.121383	4.1447	0.79125	2.35208
A1BG	7.23861	5.68594	6.85704	6.30223	6.96755	6.73361	6.92264	7.00401	7.33367	7.52686	7.88349	7.76844	8.19384	4.76615	7.41251	7.97333	6.68749	5.85981	6.19987	5.69316	6.66992	6.90867	6.29591	6.15604	6.86749	6.07799	5.94286	6.03786	6.63082	6.66236	5.93377	7.03172	6.12989	6.75899	6.79841	7.18543	6.86223	5.61717	5.9828	6.03959	7.16159	6.0968	7.81925	7.37834	7.55377	7.15869	7.26375	7.74134	5.31319
KRT1	3.46321	2.6989	2.11793	2.97322	2.06945	2.07839	2.09792	2.71166	2.78875	3.46626	2.28181	2.38869	6.09618	3.10703	2.99521	3.76602	2.89056	3.25563	3.01082	1.80034	2.39841	2.86943	1.39874	3.02429	2.81919	4.83947	1.69819	0.855381	3.75849	2.43859	3.50568	3.60923	3.27096	1.68929	2.94794	2.69026	3.82508	1.49764	5.19984	1.78329	3.42013	2.7603	2.14939	2.51626	2.74013	2.99448	0.956195	2.25765	4.61138
VWF	-2.62579	-0.849935	-0.707336	-0.516609	-1.54495	-1.34555	-0.0658261	-0.052855	0.299876	-2.45009	-0.719803	0.595634	0.00509542	-3.69381	1.10196	0.201523	-0.915561	-3.72946	-0.280804	0.429592	-0.109652	-1.78726	0.0205331	-1.13751	-0.969798	-0.310802	-1.33235	-0.269748	-1.7898	-0.76026	-1.47205	-0.630285	-1.24711	-0.915987	-0.0108815	-1.0418	-0.723813	-1.80662	-0.903782	-0.168414	-1.23505	0.345948	-0.719256	-0.885525	0.979999	0.243373	-0.410767	0.124101	0.193022
GAPDH	-1.58484	-0.411986	-0.18945	-0.437379	-0.18154	-0.472654	1.61311	0.432115	0.528481	-0.150215	-0.459677	1.64467	1.28164	0.689529	0.230508	0.278415	-1.05528	-0.771349	0.702589	2.11787	-0.553139	-2.68269	-0.0509363	-2.10737	-0.385045	-0.223152	0.709635	1.40626	-0.77953	0.109995	1.30846	-0.157389	-0.519188	-1.22328	1.29441	0.0591493	-0.47048	-1.92098	1.26403	1.44338	-2.40212	1.47201	1.70105	-1.03578	1.2913	-0.148696	-1.0213	-2.05437	1.83974
AMY1A	-2.44753	-1.71402	-1.72626	-1.51148	-1.73583	-2.07173	-1.75917	-2.43072	-1.5095	-3.4668	-2.70801	-2.66246	-2.12983	NA	-2.45271	-2.72867	-1.61875	-2.35394	-2.65173	-1.11309	-1.97735	-2.196	-1.63795	-2.22207	-1.52519	-1.39013	-2.04962	-1.91187	-2.02827	-1.55057	-2.67537	-2.0327	-1.5492	-1.75168	-1.74406	-2.33099	-1.80941	-2.76651	-1.14889	-1.17422	-1.99743	-2.21147	-2.59906	-3.28459	-1.41108	-1.65972	NA	-3.25083	-2.36193
HSPB1	NA	-3.80526	-4.34604	NA	NA	NA	NA	NA	NA	NA	NA	NA	-2.30661	NA	NA	NA	NA	NA	NA	-2.85115	NA	NA	NA	-5.40815	NA	NA	NA	NA	-3.45551	NA	NA	-2.7195	NA	-5.53048	NA	NA	NA	-5.85294	NA	-14.9237	-2.62591	-0.169815	-5.8957	NA	-4.65369	NA	NA	-2.2211	-2.55769
IGF1	-1.17125	-2.06673	-1.59478	-1.12937	-2.10546	-3.00576	-1.9602	-1.62653	-0.694537	-3.04126	-0.086451	-0.547665	-0.64698	NA	-1.64745	-0.0774176	-2.52785	-2.10875	-3.03905	-1.70718	-1.89424	-1.60287	-1.93757	-3.06639	-2.09746	-1.03311	-2.20741	-1.33789	-2.02818	-1.70601	-1.83651	-1.32204	-1.57199	-1.90585	-1.64477	-0.847927	-2.20106	-1.62809	-2.88786	-0.460264	-1.87727	-1.9038	-0.540515	-1.24683	-2.24379	NA	-2.832	-1.34944	-2.34049
ATP1A1	-3.84301	-2.68922	-3.40466	-1.75654	-2.62792	NA	-2.3539	-3.68268	NA	NA	-3.81792	NA	NA	NA	NA	NA	-3.50629	-2.23693	-2.79606	-2.95233	-1.87427	-2.92171	-2.59265	NA	-2.13675	-3.211	-1.87013	-2.31995	-1.63626	-2.90794	-2.43799	-2.911	-3.54133	-2.6079	-1.67296	-3.18324	-3.28003	NA	-3.54393	-2.58501	-3.2014	NA	NA	NA	-3.36574	-4.78462	NA	-3.10358	-4.53475
ATP1B1	-0.529366	-0.501006	-0.387092	-1.45029	-0.322913	-0.813852	-0.110897	-0.38386	0.112433	NA	-1.31549	NA	-2.55641	NA	NA	-3.05701	-0.388888	-0.555803	0.0178789	0.567415	0.404202	-0.586993	0.426031	-1.0373	0.490334	0.0263431	0.399328	-0.0509815	0.0924225	0.101419	-0.688242	0.281279	-0.536303	-0.0782869	0.0197517	0.0103753	-0.501945	-1.19895	-0.403536	0.490634	-0.222206	-0.349693	-0.0748806	-0.920625	-0.238611	0.181284	-1.29974	-0.362285	-0.407688
CHGB	7.66292	7.94872	8.12512	7.61723	8.47493	6.76167	7.77955	7.75869	7.78329	5.9351	7.30311	3.30137	6.74421	4.76846	4.7239	5.78193	8.17264	7.69803	7.83518	7.99382	8.01852	8.2754	7.93593	7.51326	7.56193	7.84063	8.62028	8.26287	8.1976	7.91345	8.61769	8.03185	8.05917	8.17218	7.62103	7.58497	7.61677	7.24381	7.91319	8.12524	8.40105	7.25145	7.71968	7.78964	7.29851	5.92842	1.9855	7.25724	7.26145
APP	3.89459	4.42806	5.76634	3.56248	5.37086	3.18673	5.73384	5.54168	4.93745	1.11547	3.22817	-0.30636	2.57675	1.4458	0.320932	2.50152	4.71169	3.97585	5.27896	5.60344	5.12145	4.88237	4.90194	4.15728	4.92715	5.12681	5.22651	5.79695	4.53894	5.1564	4.46723	5.7095	5.07424	5.244	6.00988	4.98817	4.77628	4.00245	5.06542	5.32395	3.96379	5.33075	4.1373	2.54394	4.77971	2.24495	2.65798	4.49346	4.25746
ARG1	-2.70896	NA	-3.46815	-2.3025	NA	NA	NA	NA	NA	NA	NA	-1.1923	-0.00762393	NA	NA	NA	-1.91084	-3.02971	-1.95225	-2.98222	NA	NA	-3.24125	-2.13497	-2.51591	-1.02022	NA	-1.88233	-2.11165	-2.16312	NA	-2.44567	-1.62235	NA	-2.79109	-2.18221	NA	NA	-1.28147	-2.7018	-2.63887	-3.21092	NA	-2.5608	-3.77918	-2.24743	NA	-1.25316	-0.980163
ITGB2	-2.27803	-0.350368	NA	-0.898684	-2.49425	-1.96794	-2.80885	-3.96428	-3.88902	-4.63124	-0.0778308	-0.411659	-0.227937	NA	0.0220418	-0.24795	-5.51559	NA	NA	-4.2466	NA	-4.49666	-3.36233	NA	-4.41554	NA	-5.26023	NA	NA	-4.10543	NA	-3.83856	NA	-3.90631	NA	-5.7864	-3.56001	NA	NA	-3.77646	NA	-4.15714	-2.89495	-2.00085	-3.20357	-2.79221	NA	-3.55591	NA
S100A8	NA	NA	NA	-0.495204	NA	NA	NA	NA	-1.87924	NA	-0.107988	1.50533	3.24989	-1.32728	0.0813967	NA	-2.38365	-1.5337	-1.87387	-3.87015	NA	NA	-2.85061	NA	-2.80815	NA	NA	NA	NA	-2.27556	NA	-1.78503	-2.26004	-2.33626	NA	-1.45026	NA	NA	-1.11959	-1.35476	NA	-0.476086	-1.54774	0.116946	-3.04971	-2.54696	0.460839	NA	NA
SERPINA5	2.03068	1.9531	1.94843	0.790297	1.60322	2.7441	1.65872	2.12614	2.58504	0.235127	1.00854	0.905846	2.25209	-1.86432	0.0166605	1.81402	1.84705	1.73705	1.19368	0.520446	1.86334	1.35358	1.54997	0.106588	2.37064	1.72384	1.14726	1.06559	1.75426	1.45371	0.741001	2.07584	0.508197	1.82645	2.87842	1.76832	1.50232	0.924848	1.71028	2.20543	1.3201	-1.15664	1.19174	0.35545	1.52685	1.01791	-0.0122782	0.459584	-1.1076
SERPING1	7.74701	7.84997	7.31899	7.4621	7.76673	7.87326	7.59865	7.52461	7.79323	7.4194	7.64246	8.08469	8.58701	4.83332	8.40182	8.85517	7.29397	7.08614	7.21108	6.9971	7.68069	7.60739	7.57841	6.77911	7.9168	7.65634	7.46623	7.03556	7.35703	7.55115	6.37376	7.94459	7.20255	7.72508	7.18683	7.60029	7.74906	6.46186	7.34345	7.52354	7.17781	7.02079	8.19719	6.77783	7.58308	7.31488	6.73927	7.25974	6.14091
F13B	-2.22351	-2.10803	-1.76671	-2.73085	-2.75361	-2.44042	-1.60812	-2.15836	-1.27815	-2.09283	0.72408	0.3145	0.136973	-2.74887	-0.187398	-0.120821	-1.45627	-2.31631	-1.66059	-2.26527	-1.86825	-2.64477	-1.85973	-3.45359	-2.56766	-2.03388	-1.76842	-1.85155	-1.85244	-2.0091	-1.93691	-1.77463	-2.33439	-2.07593	-0.735795	-0.805626	-2.04841	-4.31629	-2.48371	-1.02142	-1.36818	-0.990012	-0.280811	-2.42031	-0.634758	-0.447457	-0.526488	-0.226644	-1.10597
MPO	NA	NA	NA	-2.1479	NA	NA	NA	NA	NA	-4.75088	-0.608155	2.63133	3.16951	NA	-0.332592	-2.49631	NA	NA	NA	-3.68205	NA	NA	-8.78	NA	NA	NA	NA	NA	NA	NA	NA	NA	NA	NA	NA	NA	NA	NA	-3.1307	NA	NA	-3.10252	-2.66232	-2.87983	NA	NA	-2.86424	NA	NA
ICAM1	-1.09431	-0.29122	-2.1837	-0.337256	-1.74397	-1.07493	-2.09238	-1.67224	-1.51452	0.83125	-0.232092	1.0229	0.550341	NA	1.11866	0.650489	-1.44329	-1.85348	-1.40805	-2.39865	-1.59457	-1.86034	-1.45634	-1.99874	-1.45709	-1.25959	-2.1213	-1.81768	-2.22788	-1.70512	-2.64233	-1.00729	-1.74151	-1.6408	-1.66215	-1.14683	-1.81613	-2.43362	-1.60674	-1.80439	-1.15325	-1.35002	-0.468593	-0.331322	-0.668904	0.547841	-1.45736	-0.0103471	-2.56448
SCG5	5.42313	5.11625	4.6341	3.71216	6.04171	5.27634	5.43979	4.94047	4.16676	1.15327	4.57978	-0.798053	3.70461	1.76734	2.21595	3.03722	5.50986	5.22907	5.24641	2.27199	5.53096	6.18213	2.30806	4.88904	2.75944	5.43107	6.237	2.52724	5.49768	2.43827	5.62735	3.47198	2.18622	5.35475	3.37654	4.56109	2.52003	4.77803	4.4991	2.29057	5.76521	2.35156	4.80621	5.16912	3.98295	2.6892	1.50845	4.6805	3.1422
REG1A	0.191424	-1.41889	-0.836099	-1.69615	-1.00042	-1.01239	-0.433653	-0.340676	1.78303	-0.140656	-1.56875	0.64137	0.22622	-4.4529	0.733186	-0.334465	0.0758075	-1.38784	0.801373	-2.67273	-0.999635	-0.454501	-2.71321	-0.707763	NA	-0.447693	0.141686	NA	-0.563194	-2.70721	-2.07072	-0.89641	-2.95225	-0.607641	-1.92564	-1.02673	-2.48645	-2.47389	-0.85574	NA	3.26812	-2.60391	0.935826	0.126243	-1.09829	-0.208249	0.740654	-0.798618	-1.27979
SERPINA7	3.09866	1.70398	3.11156	1.95909	3.30318	3.01029	2.90855	2.76271	3.582	3.34187	3.58182	3.60746	4.00201	0.526727	2.9716	3.43691	2.17475	3.15439	2.18893	0.79684	2.30399	3.00134	2.34323	2.3411	2.59981	1.48124	2.24213	2.01488	2.98445	2.03732	1.42452	3.14151	1.28056	3.26535	2.49717	2.90624	2.5837	1.70144	1.99993	1.20145	2.32447	1.24737	3.49996	2.06405	2.38462	2.65215	2.63045	3.63281	0.0776021
SERPIND1	2.1294	2.4871	3.37268	2.81813	3.16059	2.2031	4.31433	3.26794	4.68663	0.454153	4.96869	5.1188	4.32085	1.87381	4.47298	5.14991	2.91259	1.78547	3.86327	3.96671	4.03906	3.11473	3.89253	2.46419	2.32942	2.85638	3.36418	3.77021	3.46782	3.21673	4.81959	3.57507	3.54286	3.62977	4.25686	4.48615	3.59332	2.96853	2.83397	4.3377	3.54421	4.90617	4.11646	3.36857	4.86341	5.76023	4.06055	3.29625	3.90451
ITGB1	NA	NA	NA	-2.2488	-3.23859	NA	-4.50518	-3.81336	-3.18041	NA	NA	-2.086	-2.16384	NA	-2.96652	NA	-3.15172	NA	-2.45667	NA	-3.86549	-2.55072	-2.58296	NA	-3.38194	-2.83049	NA	-3.46304	NA	-3.86323	NA	-1.97448	-2.41588	NA	NA	NA	-3.0706	NA	-3.24891	-2.78714	NA	NA	NA	NA	-2.69874	-3.32387	NA	-4.1483	NA
CALB1	-0.127142	0.770457	0.676142	0.889564	1.21677	1.00992	1.87314	1.72215	2.94173	-2.12004	-0.53829	NA	-0.448682	-0.606573	-2.1246	-1.04327	1.21133	0.835955	1.21721	1.66342	1.8445	1.59045	1.56559	-0.0820477	1.94535	1.20001	2.1325	1.7405	1.10918	1.00634	0.956802	0.875183	1.37172	2.07529	1.56897	0.652106	0.833208	0.440919	1.70659	1.60532	0.786621	1.47127	0.274584	0.38329	0.919203	0.506827	-0.0669491	5.66619	0.417363
INSR	NA	-4.79628	-4.48503	NA	-3.38669	NA	-3.77666	-3.50632	-3.72251	NA	NA	NA	NA	NA	NA	NA	NA	-4.73231	-4.05917	-3.78213	-2.91521	-3.98611	-3.82128	NA	-4.41992	-4.26117	-3.18967	-3.83989	-4.08176	-3.69207	-4.06245	-3.43331	-4.22018	-3.86145	-3.48206	-3.12732	NA	NA	NA	-4.1933	NA	NA	NA	NA	-3.56229	NA	NA	-5.23993	NA
IGKV4-1	NA	NA	NA	NA	NA	-1.02855	NA	NA	-2.03804	NA	NA	NA	NA	NA	NA	NA	NA	NA	NA	NA	NA	NA	NA	NA	NA	NA	NA	NA	NA	NA	NA	NA	NA	NA	NA	NA	NA	NA	NA	NA	NA	-2.26323	-1.46653	-0.820246	1.32309	1.08802	NA	NA	NA
C2.1	3.29792	3.44811	2.87018	3.23735	2.67189	4.39881	2.98176	2.8286	3.34756	3.95657	2.72502	4.20573	4.61933	-0.544354	4.15633	4.7641	2.64734	2.14455	2.63637	2.0842	2.38942	3.18052	2.15427	2.42663	3.26584	2.12893	2.39151	2.95066	1.90486	2.95791	1.38881	3.2494	2.45213	3.32653	3.15638	3.37525	3.29661	1.59139	3.20421	2.54321	2.31257	3.3744	3.78896	2.98556	3.98619	4.66683	2.49398	3.6311	0.745086
S100A9	NA	NA	NA	-2.39836	NA	NA	NA	NA	-2.69158	NA	-1.14604	0.787605	1.6981	NA	-0.708176	-2.89878	NA	-1.68532	NA	NA	NA	NA	NA	NA	NA	NA	NA	NA	NA	-2.22384	-4.95903	-2.5077	NA	-2.69668	NA	NA	NA	NA	-0.966433	-2.06587	NA	-1.32396	-2.06157	-2.09154	-2.86289	-2.07071	-0.259569	NA	NA
S100A6	NA	NA	NA	NA	NA	NA	NA	NA	NA	NA	NA	NA	-1.48499	2.87983	NA	NA	NA	NA	NA	NA	NA	NA	NA	NA	NA	NA	NA	NA	NA	NA	NA	NA	NA	NA	NA	NA	NA	NA	-2.19868	-3.87736	NA	0.0927878	NA	NA	NA	NA	NA	NA	1.8502
APOA4	5.77047	5.1128	5.78071	5.0377	5.91413	4.41849	6.6491	5.69252	6.78998	3.53218	7.27941	7.10094	6.21616	4.63314	4.69673	7.67566	6.17805	4.96903	7.05766	5.62129	5.59294	5.50027	6.07676	4.53389	5.49579	5.79078	5.29801	5.84399	5.63197	5.66815	6.51799	6.0564	5.75231	5.73524	6.06635	6.09863	5.24534	4.3429	5.1718	6.0458	6.52626	6.30075	6.6901	6.34756	6.7239	6.2151	5.89575	5.88417	5.86991
CKM	NA	NA	NA	NA	NA	NA	NA	NA	NA	NA	NA	NA	NA	NA	NA	NA	-5.00242	NA	NA	NA	NA	NA	NA	NA	NA	NA	-0.910024	NA	NA	NA	NA	NA	NA	NA	NA	-0.195281	NA	NA	-1.90108	NA	NA	-1.3529	NA	NA	NA	-1.85173	NA	NA	NA
ENO1	-2.42502	-1.1252	-0.443126	-0.0431617	1.17778	0.796187	1.98389	1.12989	0.732604	2.40491	-0.523443	1.53406	1.34086	-2.08335	1.0839	-0.233828	0.610257	0.326539	0.236329	1.35047	0.0219625	0.370779	1.08325	-1.12505	1.32836	-1.12753	1.08046	1.35115	0.385531	0.417532	0.630993	0.563842	-0.863415	1.35746	1.76537	0.800383	-0.235798	-0.616091	1.60235	1.66309	-0.994302	0.989267	1.23544	0.315279	0.787652	0.38721	-1.72781	-2.80043	-0.146935
HIST1H2BJ	NA	NA	NA	NA	NA	NA	NA	NA	NA	NA	NA	-4.10693	NA	NA	NA	NA	NA	NA	NA	NA	NA	NA	NA	NA	NA	NA	NA	NA	NA	NA	NA	NA	NA	NA	NA	NA	NA	NA	NA	NA	NA	NA	NA	NA	NA	NA	NA	NA	NA
SERPINE2	NA	NA	-1.48824	-0.00223415	-2.08988	NA	NA	-2.77475	-2.90368	NA	-1.93399	NA	NA	NA	NA	NA	NA	NA	-3.96897	-2.23189	-1.54146	-1.88256	-3.84021	NA	0.22954	NA	NA	-3.67476	NA	0.0570905	-4.17376	-4.08794	0.167002	NA	NA	NA	-0.117162	NA	-1.25941	-2.71183	NA	NA	-3.75736	-2.44591	NA	-0.766781	NA	NA	-4.38203
LDHB	1.4224	2.12947	1.85431	1.33111	2.60998	2.30593	2.89712	2.16035	2.78124	1.85219	1.0319	0.385873	1.07309	1.46905	1.07007	1.20789	2.47782	2.20026	2.79942	3.20132	2.14475	2.39306	3.19924	0.370682	2.05911	2.59955	3.34739	3.10383	2.22772	3.01475	2.47682	2.54642	2.36753	2.665	2.65335	2.32059	1.96558	1.32101	3.18388	3.20939	2.7812	3.19196	2.74738	2.13825	3.3078	2.86964	0.233805	2.45906	1.92951
P4HB	-1.19841	0.00192248	-0.709526	0.0696714	-0.52494	0.254845	-0.343672	-0.61631	-0.962264	-1.58612	-0.931921	0.468059	-0.716553	NA	-0.368509	0.719062	-1.10104	-1.504	-1.3539	-0.989347	-1.46767	-1.18062	-1.58835	-1.09883	-1.64677	-1.42435	-1.00339	-1.0268	-1.35602	-1.32137	-0.623165	-0.586947	-2.35882	-0.410724	-1.40337	-1.62851	-1.26256	0.196323	-0.863358	-1.21768	-1.31965	-1.59703	-0.384352	-0.824128	-0.915799	-0.15544	-1.36444	-2.57663	-1.11259
ANXA2	-2.58159	-2.74304	-3.42962	-1.73371	NA	-3.46312	-3.57301	-4.03192	-3.87441	-2.95038	-0.542794	-1.70439	-0.0750761	-3.33286	-1.6474	-2.49958	-1.31472	-2.07334	NA	NA	-2.91183	-1.9196	-3.51282	-2.73656	-2.7851	-0.471906	-2.99667	-5.25065	-1.53766	-1.80585	-2.79615	-3.20513	-1.93895	-1.38649	-4.00635	-1.22561	-1.92932	NA	-1.56801	-2.86999	-2.38632	-0.946987	-2.1826	-0.795165	-1.01253	NA	-2.54452	NA	-2.59866
C8A	1.69601	0.714034	1.40695	0.776879	1.50913	2.19804	1.75431	1.81924	2.45455	1.09265	4.02396	3.58544	2.84978	0.82428	3.15851	3.32059	1.54006	1.02814	1.72902	0.892677	1.94001	1.43088	1.40687	0.784881	1.84669	1.33312	1.32096	0.56007	1.06705	1.11562	1.78691	1.59633	0.565974	2.53539	2.77034	2.24042	1.39811	0.624552	1.73763	1.83142	1.99748	2.41043	2.89179	2.29446	3.36111	2.1626	2.68441	1.85112	2.09846
C8G	0.64585	-0.587644	0.786936	-0.718185	0.358452	1.25928	0.999173	1.45274	2.09321	0.318229	2.70895	2.16376	2.0938	-0.292224	2.04445	2.21431	-0.428269	0.21438	0.0106087	-0.106074	0.869145	0.813554	0.350072	0.296378	0.987073	-0.733703	-0.0768394	0.367909	0.43243	0.221728	0.526516	0.649041	-0.288767	1.40081	1.53329	1.27168	0.836951	0.591375	-0.169244	0.630111	0.619116	-0.0190246	2.02755	1.05661	2.1181	0.678573	1.55808	0.966936	1.2114
CAPN1	-3.16488	NA	-2.42206	NA	NA	-2.94821	NA	-1.82427	NA	NA	NA	-1.42367	-0.930189	-2.79348	-1.9501	-1.3019	NA	NA	NA	NA	-2.36283	-1.64365	-3.84899	-3.09672	NA	NA	0.0879015	-1.89577	NA	-2.55817	NA	NA	NA	-3.64507	NA	NA	NA	-2.49	-0.992504	-3.5864	-2.28657	-0.583345	-3.26824	-3.39083	NA	NA	-0.36304	-4.74498	-0.636815
TUBB	NA	NA	NA	NA	NA	NA	NA	NA	NA	-4.39707	NA	-0.970249	NA	NA	NA	NA	NA	NA	NA	NA	NA	NA	NA	NA	-4.14794	-5.11659	NA	NA	NA	-3.80125	-5.43188	NA	-15.6924	NA	NA	-4.585	NA	-5.7958	-6.00943	-3.3207	NA	-0.749349	-4.50744	NA	-2.52432	-3.89226	NA	NA	NA
CA3	-2.77845	NA	-1.99512	NA	-2.34105	NA	NA	NA	-0.732217	NA	NA	NA	0.188715	2.72832	NA	NA	-2.44337	NA	NA	NA	-2.13793	-0.446835	-2.54393	0.781032	-2.00194	NA	2.09749	NA	-2.01153	1.25093	NA	-1.2687	0.332306	0.179429	-3.36887	2.78079	NA	NA	0.838936	-1.54028	1.8438	3.85984	0.164032	NA	NA	-1.3429	-0.838309	-5.051	1.88922
DCN	0.210568	0.765149	1.57225	0.309024	1.07439	-0.00252633	2.07484	1.95443	1.25694	NA	1.29457	NA	-0.789364	-1.06446	-1.41359	-1.75663	0.71005	1.52422	1.43865	1.44175	1.82767	1.59802	1.86965	0.952745	1.63716	1.29951	1.95691	1.87991	1.55669	1.67616	2.24916	1.77591	1.29906	1.69313	2.09722	1.6995	1.19953	0.670535	1.0736	2.26298	0.77934	2.30125	-0.266536	-1.36269	1.02331	2.52143	0.0668172	0.167245	1.35181
HEXB	0.62932	1.47103	1.14974	1.03376	1.68675	1.16042	1.39904	1.40637	0.901658	-1.81407	-0.527272	-2.92866	-0.433157	-3.87516	-3.2758	0.13058	0.0651953	0.445346	0.328709	0.93731	1.32299	1.13403	1.16023	0.760634	1.40165	0.387285	1.72898	1.00118	1.72483	1.14137	0.635008	1.34704	-0.0594829	1.23891	1.08393	0.964975	0.509845	-0.283807	0.861616	1.06675	-0.211981	0.346615	-0.307335	-1.91773	-0.148735	-0.482026	-0.869653	-1.21732	-1.48254
CTSL	2.21261	3.0386	1.68187	2.98157	2.73162	2.63444	2.50673	2.7601	1.9599	-0.0752903	1.96774	1.32798	1.68712	-0.221229	1.14064	2.28176	2.06005	2.59166	2.35382	2.85019	2.36142	2.51419	3.10658	2.53976	3.07762	2.09656	2.44311	2.95229	2.5323	3.01951	2.5409	2.69645	2.54279	2.28469	2.52725	2.35498	2.47011	1.57374	2.39238	2.84761	2.14261	1.99561	2.0387	1.06707	1.68636	1.77011	1.2638	1.29327	1.26106
PFN1	0.0468011	-0.201039	-0.588446	1.77943	-0.237563	0.475891	0.266815	0.252847	0.627359	3.29201	1.09146	3.22467	2.83161	-0.343535	3.13798	2.16602	-0.297875	-1.51516	0.122765	-0.171153	-0.543662	0.425402	0.314149	-0.590924	-0.192308	-0.301925	0.0131792	-0.480168	-0.187696	-0.304504	-0.797756	-0.0182012	-0.261398	0.829273	-0.276309	-0.0603607	0.154639	-0.815481	-0.151062	0.102057	-0.113463	0.321324	1.24163	1.9349	1.7686	1.18981	-0.0897587	0.714169	-0.0709119
BPGM	NA	NA	NA	NA	NA	-3.70824	0.503455	NA	NA	NA	NA	-1.9714	-1.3617	2.3177	-1.35967	-2.96447	NA	NA	NA	NA	NA	-2.4994	-2.74932	NA	NA	NA	-1.33888	NA	NA	-1.78459	NA	-3.63905	NA	-1.71147	NA	NA	NA	NA	1.37248	NA	NA	2.21379	0.0610754	NA	NA	-2.88046	-0.259423	-2.44028	2.0724
CTSB	2.79009	3.62248	2.98994	3.40448	3.63658	3.15109	3.0706	3.19259	3.01764	4.37113	3.38873	4.19016	4.18125	-0.0689984	4.73958	4.58428	2.67598	3.08331	2.58362	3.02704	3.30122	3.15526	3.2207	2.79442	3.09989	2.7034	3.0955	3.36919	3.49097	3.3366	2.89154	3.40137	2.65761	3.02217	3.50803	2.80379	2.60466	1.88806	3.23884	3.21998	2.50128	2.40331	2.48491	1.62327	2.08509	3.25578	1.08541	1.93888	1.57569
HSP90AA1	NA	-3.74109	-1.60347	-2.16208	-1.52789	-0.303831	-2.04832	-0.92235	-0.466961	-1.3085	-0.874667	1.95294	0.910067	-4.8597	0.97497	-0.694577	-2.54536	-1.35051	-2.29616	-1.39109	-0.330353	-1.85983	-1.46402	-1.41386	0.545253	-2.09566	-1.82253	-2.06918	-1.93202	-0.517335	-1.66215	-2.30973	-2.40501	-0.9005	-1.28461	-1.63539	-1.02722	-1.41924	-0.397742	-0.13331	-2.51638	-0.842114	-0.68254	-1.54593	-0.636132	-1.45503	-1.31897	-1.13809	-1.25818
RET	NA	NA	NA	NA	NA	NA	NA	NA	NA	NA	NA	NA	NA	NA	NA	NA	NA	NA	NA	-3.27192	NA	NA	NA	NA	-3.70718	NA	NA	-3.89748	NA	-3.27869	NA	NA	NA	NA	NA	NA	NA	NA	NA	-3.28007	NA	NA	NA	NA	NA	NA	NA	NA	NA
THBS1	-1.38263	-0.714015	-2.36572	-0.459883	-1.06463	-0.953869	-0.530736	-0.678136	0.843608	-1.18609	-0.852459	-0.982932	-0.549644	-0.459282	-0.643038	-1.83264	-0.574773	-0.969904	-0.391849	-0.386495	-0.830375	-0.545654	-0.148369	-1.9363	-0.575898	-1.05618	-0.866363	-0.67742	-0.779212	-0.658984	-0.827292	-0.402347	-1.06189	-0.446983	-0.857412	-1.45987	-0.127213	-1.98061	-1.10864	-0.452223	-0.362188	-0.928793	-0.419494	-0.941261	-0.739756	-1.54014	-0.236213	0.642488	0.545951
RNASE1	3.94978	3.79181	3.7553	2.68876	4.20202	4.20393	3.49904	4.54382	3.72508	3.89757	1.99692	0.593173	2.67509	-0.7413	0.735181	1.55435	3.72654	3.19089	3.15877	2.55822	3.56669	3.7478	2.58486	3.38296	3.56599	3.45984	4.00015	3.48993	3.19407	3.62122	3.65409	3.68545	3.39359	4.24439	3.74672	3.43353	3.20602	2.87875	4.77816	3.19068	3.89755	2.90429	3.43644	3.03648	3.18935	1.39011	2.98471	2.3778	2.11288
ANXA6	1.78932	-2.00333	-6.17388	-3.26298	-4.64708	NA	-3.45083	-4.48831	NA	-4.11576	-4.90508	NA	-1.86336	NA	NA	NA	NA	-4.74627	NA	2.66938	1.22796	-4.50661	-5.10648	NA	1.91062	NA	-3.8927	-0.897171	NA	-0.20431	-4.67855	-1.84556	-3.68389	-0.439307	-3.03081	NA	NA	NA	-4.61109	-4.38679	NA	-2.94169	-3.53716	-4.05597	-2.13123	NA	NA	-1.09251	NA
NGFR	0.283789	0.168735	-1.13107	-0.673139	-1.03631	-1.22452	-0.828345	-1.72045	-0.436092	1.14104	-0.970572	-2.00053	-0.414485	NA	-0.801636	-0.974829	0.565546	-0.329812	-0.197038	-0.118168	-0.293318	-0.458984	0.000217472	-0.595985	0.290414	0.0585717	-0.380205	-0.671001	-0.581329	-0.183647	-1.03921	-0.0445371	-0.215946	-0.552804	-0.86586	-0.3053	-0.0273271	-1.90712	-1.21582	-0.280289	0.0822032	-2.23343	-0.488222	0.360136	0.248816	-0.716308	0.254804	-0.803395	-1.19213
SERPINA6	3.63793	1.88802	3.90009	3.12822	3.35398	3.83714	3.65505	4.01324	4.15452	3.94254	4.42812	4.48682	5.2807	1.46078	4.12746	4.31799	3.17045	3.42753	3.56058	2.29246	4.1202	3.5887	3.56995	2.76437	3.97344	3.2639	3.40587	2.76656	3.69247	3.58008	2.7887	3.6402	3.85657	4.08203	4.33476	4.34471	4.02156	3.14595	3.68616	3.27472	3.61552	2.71082	4.20941	3.9046	4.29613	4.58619	4.04909	4.4056	2.40971
HSP90AB1	NA	-2.41101	-2.60967	-1.8857	-2.61457	-2.2042	-2.11244	-2.01627	-2.36047	-0.877211	-1.08444	2.00638	-0.789049	NA	0.823059	-1.24012	-2.75337	NA	NA	-2.27099	-2.68659	-2.27011	-2.00772	NA	NA	NA	-2.44071	-2.18122	-1.98501	-2.42359	-1.60854	-3.78893	NA	-1.48983	-3.99679	-2.65945	NA	NA	-2.8128	-1.81933	-1.86721	-2.89089	-1.74915	-1.49937	-0.931832	-0.717805	-0.877946	-2.3952	-2.17476
ELANE	NA	NA	NA	NA	NA	NA	NA	NA	NA	NA	NA	-1.24308	NA	NA	-3.60736	NA	NA	NA	NA	NA	NA	NA	NA	NA	NA	NA	NA	NA	NA	NA	NA	NA	NA	NA	NA	NA	NA	NA	NA	NA	NA	NA	NA	NA	NA	NA	NA	NA	NA
MMP2	0.86799	1.82419	1.1904	1.35116	1.41631	2.80075	2.56735	2.22615	2.58736	-1.23106	1.26409	0.69765	1.61483	-1.76839	0.772462	1.82005	1.24274	0.993194	1.80913	1.89626	2.41018	2.03842	1.94697	1.41326	2.80319	1.19927	2.39048	1.90934	2.29649	1.74136	2.08628	2.14378	1.3395	2.77379	2.51601	1.86792	2.43536	1.93726	2.20904	2.60634	1.09485	2.94205	1.73422	1.18701	2.54126	2.81437	1.15288	0.999244	1.14145
MMP3	NA	-5.22559	-3.81839	-5.24421	-4.4705	NA	NA	-4.80925	-3.88314	NA	-3.68955	NA	-3.74029	NA	NA	NA	NA	NA	NA	NA	-3.94538	-6.00887	NA	-4.35026	-5.13193	NA	-3.94987	NA	-4.35541	NA	NA	-4.44049	NA	-3.76354	NA	NA	-4.84323	NA	-5.30559	NA	-5.49286	-3.64893	NA	NA	NA	NA	NA	-2.39923	NA
SOD3	5.47816	5.46413	6.12787	6.00391	5.99714	6.09777	6.5731	6.1951	5.3482	4.20819	4.50205	2.87053	4.8767	2.21545	4.30645	4.2778	5.79645	6.10589	4.99621	4.8878	6.516	6.24348	5.73199	5.64741	6.54008	5.44383	6.57512	5.90375	6.73105	5.69756	5.48803	5.92664	4.81834	6.02592	6.21141	6.12611	5.75476	4.47035	5.66889	6.29416	5.41847	5.80003	5.51798	4.67506	5.58615	5.18465	3.82474	4.68307	3.91328
CTSG	NA	NA	NA	NA	NA	NA	NA	NA	NA	NA	-3.67122	0.286722	0.961996	NA	-3.08299	NA	NA	NA	NA	NA	NA	NA	NA	NA	NA	NA	NA	NA	NA	NA	NA	NA	NA	NA	NA	NA	NA	NA	-3.49246	NA	NA	NA	NA	NA	NA	NA	NA	NA	NA
MGP	-0.216565	-0.73905	2.64931	0.60017	-0.721068	-0.92906	1.98401	1.14479	3.343	0.228094	2.89758	0.569937	3.11945	-0.464858	3.35955	2.20042	0.482729	-1.54726	2.1321	1.75512	0.370179	-1.12447	1.85139	-1.49195	-1.21801	-0.330575	-0.176452	1.20218	0.119445	NA	3.15583	0.853146	-0.459073	-1.40707	1.59343	2.48203	0.795447	-1.66287	-0.0382012	3.04072	1.22918	-0.560027	2.21608	-1.0138	2.66324	0.00540468	NA	-0.418032	2.8095
LPA	0.133994	NA	-2.04814	-1.64883	NA	-0.721178	-1.93007	-2.18605	NA	-0.213373	2.60279	3.72654	2.31236	NA	2.61858	0.613905	-1.09578	-2.09503	NA	-2.73282	-2.27066	NA	NA	NA	-2.41793	-0.363661	NA	-1.7989	-2.83036	-2.32001	-0.376659	NA	NA	NA	1.56388	-3.38184	-2.1365	-3.47694	NA	NA	-2.33007	NA	NA	1.48399	0.271561	-1.36955	1.49241	-3.05751	NA
CD14	3.7107	4.94985	3.25109	5.34999	3.19672	4.51809	3.6204	3.92694	4.91654	1.05689	2.60968	3.80081	4.11561	-0.598859	3.89888	4.26588	2.70667	2.79003	3.49649	3.85737	4.29475	3.09689	3.98557	2.77428	3.65406	3.31102	2.82074	3.60567	2.95375	2.89786	3.10564	3.50016	3.05089	3.86876	3.12496	3.19912	3.47843	2.86821	3.2875	3.95656	2.77214	3.60098	3.63009	2.56357	4.89619	6.20465	2.29493	2.91351	2.59436
COL4A2	0.921026	0.926603	0.897769	1.22873	0.935922	0.7819	0.616685	0.799536	0.9778	-0.0521587	0.699991	-0.542759	0.552488	NA	0.178585	0.0995041	1.04454	0.901897	1.07112	0.747356	0.958791	1.13939	1.21426	0.206379	0.437728	1.07307	1.1968	0.90198	0.849433	0.859105	0.417645	1.22973	1.13168	0.914953	0.88435	1.01959	1.06509	0.135877	0.358918	0.988536	1.29387	0.00967969	0.723205	0.531282	0.850994	0.198782	-0.176838	1.07021	0.310367
MET	NA	-4.96561	-2.23086	-3.54977	-2.28019	NA	-2.05392	-2.37706	-1.99573	-3.24386	-2.38046	-4.48374	NA	NA	-3.29388	-3.04266	-3.8086	NA	-1.8755	-1.84473	-3.12905	NA	-2.89467	-3.04503	-3.62747	-2.50532	-2.78003	-1.88689	-2.61673	-2.46916	-1.89352	-2.02757	-2.68968	-2.82045	-2.20263	-2.43097	-2.92134	-4.80981	-2.81943	-2.17756	-1.97045	-1.90314	-5.14702	-2.76302	-1.44655	-1.95365	NA	-1.44827	-2.13035
MELTF	-1.33239	-1.23283	-0.849101	-0.664471	-1.14312	-2.03956	-1.46463	-1.35117	-1.89578	NA	-2.15795	NA	-2.09377	NA	NA	-1.59296	-1.41507	-1.19625	-3.95788	-1.12975	-1.05068	-1.2382	-1.70744	-2.30634	-0.974999	-1.93502	-1.00895	-1.19136	-1.92612	-1.63525	-1.353	-1.08199	-1.24485	-0.779006	-1.09553	-1.52525	-1.14895	-1.69312	-1.66309	-0.98734	-0.994527	-3.02874	-0.969759	NA	-2.63093	-1.84034	-1.19189	-1.88543	-2.24292
CFH	6.85474	6.27863	6.39456	6.66165	6.47361	6.89056	6.84351	6.42472	7.08383	7.14965	8.33879	7.46869	7.89778	4.38972	7.51827	7.42512	6.46739	5.4952	6.2408	5.72099	6.39395	6.53442	6.61528	5.94562	6.28553	6.31403	6.30861	6.1845	6.12857	6.26054	6.1376	6.70446	6.22904	6.39764	6.61021	6.99065	6.67389	5.18803	5.87377	6.35836	6.81924	6.49802	7.45852	7.07361	7.10911	6.9852	7.17935	6.53142	5.70665
ITGA5	NA	NA	NA	NA	NA	NA	NA	NA	NA	NA	-1.30819	-0.872255	-1.04976	NA	-0.609147	NA	NA	NA	NA	NA	NA	NA	NA	NA	NA	NA	NA	NA	NA	NA	NA	NA	NA	NA	NA	NA	NA	NA	NA	NA	NA	NA	NA	NA	NA	-5.51157	NA	NA	NA
VIM	NA	-1.62844	NA	-2.18783	-4.1153	NA	-3.58141	-4.61274	-3.66661	-1.82025	-1.22883	1.8688	-0.504785	NA	0.0631082	-1.84539	-2.1461	NA	-4.91453	-3.25889	NA	-2.9233	-3.91016	NA	NA	NA	-2.83994	-2.81952	NA	-1.52322	-3.83202	NA	-3.75512	-1.03687	NA	NA	-2.93688	-1.27307	-2.06735	-1.94891	-4.47285	1.32339	-0.126066	NA	-0.652993	-0.82156	-2.8753	NA	-0.236601
SERPINF2	3.92566	2.92205	4.1056	3.61518	3.81675	3.81148	4.11856	4.02955	4.78085	3.86169	6.11531	5.63353	5.34784	2.48686	5.20734	5.66123	3.77583	3.69523	3.92659	3.59672	4.06435	3.95992	4.15025	3.24833	3.72313	3.62714	3.65557	4.24865	4.14032	4.13941	3.70081	4.25609	4.04264	4.31985	4.661	5.14903	4.18483	3.11928	3.61748	4.01487	4.14149	4.48919	4.62311	5.08384	5.30052	5.38399	4.63252	4.94199	2.99711
ANXA5	-0.64135	-1.58448	-0.906737	-1.22755	-0.86682	-1.06707	-0.585361	-1.23097	-0.792151	-2.31543	-1.25815	-1.95532	-1.02084	NA	-2.54247	-2.40077	-0.781061	-1.36118	-1.35003	-0.969135	-0.979153	-0.920599	-0.307285	-1.01568	-0.304169	-0.266995	-0.365332	-0.805829	-0.977426	-0.132295	-2.1016	-0.124057	-0.65221	-0.290614	-0.749543	-0.673132	-0.15703	-1.55178	-0.216813	-0.978413	-1.10696	-0.293745	-0.93461	-2.42482	-1.42029	-1.48212	-1.91149	NA	-3.57589
KRT16	2.56123	3.07926	2.27347	3.01324	2.56427	2.1137	1.85991	2.21546	2.2456	2.81973	3.23419	3.12282	2.72639	4.08273	2.8606	3.26744	3.28564	3.18817	2.53571	1.97836	1.83494	2.48651	1.31067	3.07776	2.65274	2.11313	1.92315	2.65758	2.57748	2.45644	2.80615	2.2619	3.731	1.8297	2.17225	2.92886	2.19841	1.5397	2.55263	2.29442	3.04525	2.35625	2.63565	2.68939	2.87142	2.95004	2.73152	1.89816	2.95545
ENO2	-0.743521	0.0238751	0.35572	-0.198807	1.69336	0.788832	2.07678	1.42905	0.497608	-1.65274	-1.05241	-3.61099	-0.404756	-3.09838	-2.84284	-1.32628	0.911824	0.206477	1.02158	1.67482	0.730793	0.969812	1.02043	-0.467869	1.45009	0.439735	1.5157	1.45995	1.06469	0.686688	1.28356	1.14885	-0.0941734	1.5167	1.66214	0.939161	0.589719	0.240802	1.53743	1.50917	0.0647977	0.662967	-0.0720649	-0.631925	0.580876	-0.258576	-1.95525	0.470302	0.33461
HBQ1	NA	NA	NA	NA	NA	NA	NA	NA	NA	NA	NA	NA	NA	-0.749924	NA	NA	NA	NA	NA	NA	NA	NA	NA	NA	NA	-4.3044	NA	NA	NA	NA	NA	NA	NA	NA	NA	NA	NA	NA	-4.21225	NA	NA	-1.96824	NA	-5.88407	NA	NA	NA	NA	NA
DBH	-1.51438	0.165072	-2.31098	-2.85926	-4.83212	-2.62502	-2.66117	-3.17441	-1.8566	-1.3638	-0.0942337	-1.2865	-0.561987	NA	-0.2534	-1.58728	-2.51025	-3.13263	-3.45075	-3.49385	-4.11568	-3.85601	-2.41376	NA	-1.8413	-2.91903	-2.53739	-2.2122	-2.30966	-2.12731	-2.98207	-2.05582	-3.5201	-2.05953	-2.61516	-1.72357	-2.61597	NA	-3.9271	-2.70325	-1.6341	-2.50871	-1.84503	-1.98925	-2.33432	-2.07083	-2.32732	NA	NA
GSTP1	-2.23788	-1.21765	-0.98419	-0.798778	-0.842786	-1.17435	0.483359	-0.320444	0.223604	-1.66192	-0.0149125	0.2527	-0.591687	-1.07068	0.0521004	-0.442524	-0.40746	-1.35944	0.0996508	-0.0495245	-0.733885	-0.694754	-0.254339	-1.83335	-0.0356184	-1.00156	0.0770593	-0.159245	-0.650649	-0.398429	-0.707226	-0.467524	-1.22474	0.1129	0.462231	-0.247678	-0.73233	-0.977234	0.13419	0.206996	-0.446715	0.767874	-0.593298	-0.941436	0.347848	0.242373	-1.13496	-1.20827	-0.900757
LGALS1	NA	NA	-2.57252	-3.5755	-4.25782	NA	-1.61416	-2.73684	-2.17429	NA	-2.28125	-1.517	-3.77033	NA	-2.40323	-1.48535	-4.27146	NA	-2.80949	-1.51702	-3.71591	-4.05075	-2.73844	NA	-3.71193	-3.5465	-3.04876	-1.93622	-4.88431	-2.93111	-1.82978	-3.63356	-4.01519	-3.15329	-2.73257	-2.76725	-4.29141	NA	-3.89423	-1.22477	-3.03021	-0.488339	-1.75981	NA	-0.304876	1.17511	NA	NA	-1.33807
QDPR	1.14106	0.228856	1.46414	-0.106237	2.49494	0.84394	1.71586	1.53542	1.43418	-0.93709	-1.04889	-1.18895	-0.111968	0.180125	-1.83813	-1.63844	1.5428	0.851759	0.963345	1.36516	1.29202	1.50071	1.31638	0.771566	1.57242	1.03316	1.63229	1.20838	1.5083	1.10589	1.0408	1.58081	0.727561	1.39013	1.16836	0.901476	1.57498	1.0012	1.02769	1.34683	1.10431	0.192435	0.772957	0.395014	0.707552	0.230111	-0.00666895	-1.31979	-0.322362
SPARC	3.17285	3.12156	3.43844	3.27354	3.6683	3.32979	3.71519	4.02967	3.53028	1.57545	2.04553	-1.26763	1.70292	-0.0947039	0.146698	-0.400292	3.50575	3.58797	3.20185	3.55837	4.1124	3.73358	3.71391	3.11339	4.29003	3.50134	4.19327	3.5964	3.93027	3.83585	3.44255	3.9049	3.65129	3.97768	3.73642	3.52676	3.62308	2.66555	3.32534	3.93846	2.77792	3.4667	2.76457	1.07826	2.63806	2.83489	2.60837	3.87875	1.62375
CSF1	2.2067	2.80866	2.62123	2.65797	2.65909	2.76693	2.27452	2.64539	2.97696	1.76479	2.25104	0.509312	2.09247	-0.750936	2.55651	2.10913	2.53203	2.02776	2.72487	2.58206	2.60594	2.60606	2.67768	1.91539	2.63259	2.4178	2.81122	2.80979	2.27313	2.33525	2.58922	2.6764	2.50275	2.73815	2.69085	2.74193	2.33529	1.61568	2.39743	2.92338	2.5764	2.11564	2.72126	2.17329	2.5385	3.45762	-1.13419	2.07233	2.36123
PDGFRB	-0.504448	-1.51345	-0.726834	-1.33195	-0.0821632	-1.42094	-0.993539	-0.57796	-0.532496	-1.6913	-1.551	NA	-1.89493	NA	-1.62804	-1.21091	-0.131206	-0.264299	-0.632947	-0.677196	-0.678498	-0.402719	0.0523973	-1.18485	-0.724176	-0.450715	-0.235074	-0.0303809	-0.973892	0.165755	-0.511835	-0.200721	-0.806026	-0.659379	0.131506	-0.94784	0.183207	-0.578179	-0.387325	-0.0182491	-0.375059	-0.508839	-1.11976	-0.567209	-0.685224	-1.2902	-0.329166	-1.0807	-1.03968
DLD	NA	NA	-2.77406	NA	-1.25534	NA	-1.05754	NA	-1.48375	NA	NA	NA	NA	NA	NA	NA	0.100902	-2.57603	0.173227	-1.17512	NA	-1.25867	-0.832742	NA	-1.79101	NA	-0.687278	-1.36434	-1.90133	-0.837578	-2.59166	NA	-2.36933	-1.29201	0.0387426	0.177131	NA	NA	NA	-1.30586	-1.3905	-1.55591	NA	-1.93602	0.172659	NA	NA	NA	NA
UCHL1	-2.54572	-2.29119	-1.70872	-1.95325	-1.4267	-1.18619	-0.768023	-2.07318	-1.179	NA	-6.11357	NA	NA	NA	NA	NA	-2.2908	NA	-2.47742	-2.21499	-2.43104	-1.50652	-2.27891	-2.40227	-1.75648	-2.0213	-2.31993	-1.8076	-2.1073	-1.85461	-3.03904	-2.33752	-2.22561	-1.04823	-2.38453	-2.49137	-2.17381	-3.5687	-2.07709	-1.86588	-1.93637	-1.84752	-2.93065	NA	-2.64638	-3.11533	NA	-2.29464	-2.26383
LTA4H	-3.31712	NA	NA	-1.38202	-2.46217	-0.976737	-2.28741	-2.61164	-1.36787	-0.586051	-2.31671	-0.296809	-0.976388	-2.22217	0.525595	-0.554352	-2.83013	NA	NA	-2.55257	1.47622	-2.22109	-2.65649	-5.35333	-3.26414	NA	-2.37481	-2.77048	NA	-2.39432	-4.82504	-4.6327	NA	-1.77232	-3.45441	NA	-4.45895	NA	-2.01955	-2.32803	NA	-2.20214	-0.963209	-1.02823	-1.60343	-1.17222	-1.7355	-0.242801	NA
C4A	0.175128	4.62424	2.65241	2.4172	1.59106	1.67644	3.30785	4.5882	2.92097	-1.68174	1.65243	-1.89654	2.50503	NA	0.353361	1.92755	-0.31767	-0.493866	0.083992	1.33953	2.94966	0.774318	1.73556	3.04235	3.24572	1.76427	2.68742	0.663339	2.27478	3.3445	0.484498	2.74034	-1.62548	2.77354	4.39179	1.93822	2.99086	2.43444	2.82998	2.97448	1.17249	3.78644	3.00385	-0.49361	4.15709	2.82293	-1.13221	-0.0860063	-1.96992
C4B	7.3917	7.96747	7.59574	7.9334	7.77313	9.06848	7.78712	8.20523	8.41652	6.26553	8.11851	7.28756	8.25503	4.88996	8.46754	8.62295	6.64166	7.46319	7.44001	7.62555	8.33215	6.87261	7.69543	7.07837	8.16158	7.4989	8.08011	6.43396	7.20772	7.35844	7.59738	7.78612	6.962	7.64421	7.89982	7.85933	7.32736	6.68914	6.99711	8.05612	7.57257	7.39928	8.42923	6.88782	8.18439	8.24236	7.81749	5.22751	6.74066
H2AFZ	-0.596561	1.4754	-2.21957	-0.215174	-1.00131	0.844711	-0.848718	-0.687721	-1.49263	0.895724	1.14536	3.69048	2.1268	-5.26868	1.856	-0.9498	-0.702689	-0.41482	-2.92169	-0.574299	0.451213	-0.67178	-1.68198	-0.660506	-2.36901	-1.00173	-0.899394	1.06834	-1.92861	-1.61724	-0.555066	-2.55043	-1.7389	0.300142	-0.576353	-3.0189	-1.42652	-0.428614	-1.45159	0.593844	-1.51806	-1.87293	-0.7215	0.338499	-0.113996	-3.29704	2.08323	-3.53455	-1.42441
LINGO3	NA	-2.46181	-2.25558	-2.4255	-1.70262	NA	-1.0744	-1.83964	-2.51778	NA	-1.81579	NA	-2.14356	NA	NA	-3.06607	-1.82784	-1.21188	-1.11795	0.0521722	-1.53253	-1.90417	-0.825443	-2.19679	-0.837307	-1.85613	-0.921776	-0.148207	-1.64146	-1.22151	-0.821099	-1.21204	-1.33127	-1.05317	-0.00103692	-1.64474	-1.56894	NA	-1.37547	-0.377796	-1.68549	-0.857173	-2.24727	-3.36776	-1.20238	NA	NA	NA	-1.46433
IGLC6	-0.157071	-1.19138	0.377721	-0.322606	-0.789781	3.26346	NA	NA	-0.12796	-0.163224	-1.88051	1.62838	0.0331493	-1.94451	0.0276197	0.334965	-2.22692	-1.68828	NA	NA	-1.32969	-1.85488	-0.432928	-2.37483	0.101822	-1.53118	-3.43622	NA	-2.18338	-0.462293	-1.16184	-2.10771	NA	0.208799	1.06325	NA	0.945677	-0.320068	0.485493	-0.47122	-2.4128	0.140101	-0.396412	1.26758	0.835719	1.78046	0.784977	-1.55161	NA
SRGN	0.150378	0.694395	-0.531496	-1.07977	-0.254737	-0.344258	-0.597236	-0.31256	-0.137123	0.0844716	0.554153	1.7633	1.11358	NA	2.47741	1.88448	-2.42507	0.0863949	-2.55321	-0.370526	-0.875063	-0.410271	0.00393319	-0.315684	-0.407009	-0.941629	-1.002	-0.895605	-1.20177	0.514729	-0.391626	-0.305565	-0.899569	-0.839431	-0.0829658	-0.505301	-0.107705	-1.70508	-0.702425	-0.511892	-1.14836	0.973054	-0.277529	0.106257	1.01092	0.483955	-1.30556	-0.686659	-0.917285
RNASE2	2.45101	3.79207	1.32727	3.67678	2.18129	2.84863	1.84686	2.33654	2.3529	3.4896	1.06952	0.998687	3.47993	-2.03775	2.75641	0.389313	2.30899	1.07129	1.86495	0.95085	2.73299	1.52341	1.57459	1.14698	1.50638	1.70816	1.37705	1.57298	1.24199	1.65406	0.362241	1.81575	1.56932	1.77683	1.14561	1.72196	1.54645	0.19686	1.17079	1.22208	1.21726	1.45933	0.893511	0.80963	2.13325	3.64384	0.983221	2.57095	-0.0817254
GAA	-0.084468	NA	-2.21008	-2.88652	-2.6033	-3.85052	-1.43276	-3.06779	-2.05514	NA	-2.43665	-2.3555	NA	NA	NA	-1.66185	NA	NA	-2.33329	-1.27789	-2.29753	NA	NA	NA	NA	-3.39048	-2.01341	-2.65002	NA	-2.41342	-0.959964	-2.58028	-3.58219	NA	-2.35749	-2.80875	NA	NA	-4.81592	-2.14455	-2.82116	-0.908067	-3.08466	NA	-3.41238	-2.85633	NA	NA	-1.59424
HIST1H1E	NA	-3.58142	NA	-3.00848	NA	NA	NA	NA	-0.42808	-1.78661	-1.14455	-0.209228	-0.758112	NA	1.02432	-2.45534	NA	NA	NA	NA	NA	NA	-3.57649	NA	NA	NA	NA	NA	NA	NA	NA	NA	NA	NA	NA	NA	NA	NA	NA	-3.26348	NA	NA	-1.39736	-3.85456	NA	NA	NA	NA	-3.42077
SPP1	8.20082	9.90907	7.27586	8.52142	8.59193	8.89508	7.66596	8.15322	7.70732	7.69746	6.86492	5.46308	6.33782	3.87654	6.22907	7.05114	7.14784	7.36368	7.37433	7.38531	7.13669	7.46906	7.46953	6.99572	7.19082	6.79683	7.48009	7.5332	7.70942	7.2604	7.18456	7.38918	6.48908	7.4999	7.26921	6.89775	6.30445	5.97992	6.33179	7.19838	7.39693	5.43801	6.87143	7.46482	7.20471	7.36509	0.424287	8.03205	6.28948
PTPRF.1	1.09386	1.24366	1.8759	1.81157	1.80753	0.764122	2.12357	1.81325	1.77518	-1.69195	1.05387	-1.90056	0.10815	-0.553023	-0.879369	0.188701	1.69416	1.57591	2.22412	2.66009	2.24269	2.03769	2.39029	1.42915	2.22576	2.29802	2.17216	2.66707	1.82249	2.34585	1.99155	2.30772	2.29203	2.25854	1.76332	2.02683	2.21688	1.4142	1.76461	2.32381	1.64552	1.66684	1.32147	1.17669	2.06074	1.76589	2.07005	1.90953	1.64117
TXN	-1.87631	-1.81552	-0.650474	-1.18141	-0.56691	-1.58112	-0.482582	-0.810681	-0.519974	-1.42724	-1.29426	-0.55913	-0.217922	1.15619	-1.50281	-1.15715	-0.637593	-1.49401	-0.592839	-0.571597	-0.493536	-1.15265	-0.388594	-0.840361	-0.849993	-0.367701	-0.480679	-0.180891	-0.796818	-0.23655	-1.36062	-0.208063	-1.1761	-0.284715	-0.571495	-1.09798	-0.878383	-1.51135	0.0946627	-0.193147	-0.854416	0.592089	-0.5533	-0.89369	-0.381165	-0.270844	-1.04744	-0.504078	1.33432
CTSA	NA	-2.72542	-3.76322	-2.79595	-2.81486	-3.5899	-2.77042	-1.91733	-2.67847	-16.0059	NA	NA	-15.0245	NA	NA	-1.47636	-15.4738	-3.57502	-15.3573	-2.55688	-3.05391	-4.43564	-2.30724	NA	-2.48725	NA	-2.50264	-2.46295	-2.75095	-2.60513	-2.35734	-3.51611	NA	-3.38431	-1.81717	-2.24943	-0.643196	NA	-13.7722	-1.99935	-15.4138	-3.53318	-14.9459	NA	-4.28037	-3.658	NA	NA	NA
C7	4.97096	5.8611	4.41097	5.61329	5.12287	5.80466	5.16083	4.96404	5.99339	5.30199	4.14613	4.39442	5.97688	1.22415	5.89678	5.82554	4.88102	4.44122	5.1654	4.41084	5.16173	4.85636	4.97147	4.36062	4.90008	4.79101	4.47715	4.21076	4.51641	4.36598	4.32958	5.3388	4.58568	5.24899	4.48113	5.18416	4.95787	3.80279	4.10589	4.71325	4.04056	4.68678	4.86927	5.31316	6.10673	6.22929	5.67013	5.27092	4.17526
CHGA	5.71285	6.4906	6.04889	5.53332	6.23276	4.97709	5.44286	6.22695	4.77055	4.93022	4.47589	1.56049	4.46779	2.63366	1.65081	3.21039	6.09574	4.84677	6.12507	5.41991	5.4268	5.7178	5.37944	6.6015	5.16455	5.97133	6.00874	6.03871	5.6307	6.08322	5.70036	5.79996	5.60516	5.78035	5.59494	5.07694	5.06409	5.52606	6.39181	5.35747	6.15782	5.98051	5.02915	5.4972	6.06161	4.16951	0.413938	5.09722	5.48602
KIT	1.25565	1.54795	1.78006	1.46809	1.60734	0.74916	1.77736	1.30845	1.46083	-2.49695	1.32369	2.07468	0.331382	-1.2967	-3.04425	0.276376	2.03771	1.0604	2.02547	1.90792	1.97961	1.70894	1.93232	0.5252	1.52767	1.86612	2.18645	1.83108	1.22916	1.70639	1.50934	2.38632	1.61847	1.79266	2.48278	1.97468	1.54288	0.756061	1.67208	1.53101	1.79955	2.09706	1.22521	1.04837	2.27416	0.272412	1.26445	2.20171	0.830472
RBP3	NA	NA	-3.6235	NA	NA	NA	-2.96115	NA	NA	NA	NA	NA	NA	NA	NA	NA	NA	NA	NA	-2.86522	-5.47349	NA	-4.8869	NA	-3.47682	NA	NA	-4.06229	-3.62725	-4.2338	NA	NA	NA	-4.6262	-1.85654	NA	NA	NA	NA	-2.74921	NA	-2.47364	NA	NA	NA	NA	NA	NA	NA
ESD	NA	NA	NA	NA	-2.33972	-2.27834	-2.81977	-5.01873	NA	-3.55456	NA	NA	NA	-2.10426	NA	NA	-3.44184	NA	NA	-2.66159	NA	NA	NA	NA	-2.5042	-3.71644	-1.57908	-2.94186	NA	NA	-2.89988	-4.34786	NA	-2.29015	-1.8887	-3.67873	NA	NA	-1.52473	-2.2066	NA	-1.08808	-1.68765	NA	-3.49526	NA	NA	NA	-2.12119
CLU	5.46386	6.47901	7.00235	5.87648	6.14924	5.11848	8.00952	7.58996	7.43018	2.44686	6.79128	6.0499	6.06669	4.33968	4.7896	6.54414	5.35337	5.01732	6.6244	7.35204	6.81313	5.23091	7.01051	6.31236	5.474	6.09847	5.97572	7.43042	5.57866	6.36684	8.26785	5.98612	5.3521	5.99994	7.35767	6.02199	5.5787	6.04885	5.63369	7.37091	6.19562	8.02974	7.44488	4.89271	7.98044	7.35714	6.99573	2.76805	7.45212
HAPLN1	NA	-2.92052	NA	NA	-2.24584	-3.24268	NA	NA	NA	NA	-2.34651	-1.41061	-2.00342	NA	NA	-3.76566	NA	NA	NA	NA	NA	-2.13128	NA	-2.58887	-2.49504	NA	-2.25151	NA	NA	NA	NA	NA	NA	-2.55812	NA	NA	NA	NA	NA	NA	NA	-2.02421	-2.35971	-1.83124	NA	NA	NA	NA	NA
HSPA5	1.86957	2.10134	2.10379	2.56981	2.51342	2.33449	2.38944	2.11963	2.17257	2.16639	1.83049	2.35984	1.92075	-0.558843	1.44713	1.53895	2.44962	2.05766	2.03372	2.30308	2.44469	2.19154	2.49323	1.89821	2.21735	2.19951	2.6932	2.47741	2.4335	2.30532	2.41295	2.40583	2.12832	2.42108	2.12604	1.96714	2.03978	1.52764	2.14224	2.38836	2.20772	2.15774	2.00129	2.48911	2.4772	1.70667	1.77407	2.29057	1.57306
LAMC1	-0.903294	-0.584954	-0.158667	-0.132765	0.0177838	0.135352	0.478335	0.597569	0.337877	-1.88296	-0.643276	-2.06906	-0.0299591	NA	-1.74225	-1.52965	-0.0398353	-0.174597	-0.125843	0.252641	0.469028	-0.42956	0.630986	-0.140871	0.952168	-0.17767	0.151789	-0.436849	0.179555	0.437821	0.264574	0.484782	-0.941165	0.33863	0.862852	0.59488	0.748187	-0.184469	1.12602	0.67988	-0.334151	0.874236	-0.110871	-1.61065	0.75859	0.186971	-0.494256	-0.312179	-1.57061
ACP2	NA	NA	NA	NA	-2.85163	NA	-2.0994	-2.27473	-3.14385	NA	NA	NA	NA	NA	NA	-1.08902	NA	NA	NA	-1.14714	-3.62974	NA	NA	NA	NA	NA	NA	-1.61776	-4.31929	NA	-3.30505	-3.36714	NA	-3.07292	-2.33044	NA	NA	NA	NA	-3.25186	-3.15685	-1.86942	NA	NA	NA	NA	NA	NA	NA
HSPA8	0.223198	0.493053	0.299229	1.50497	0.814653	0.611177	0.762612	0.0510613	0.28343	3.12566	0.943296	2.35276	2.28146	2.48312	1.31699	0.672684	0.781041	0.428405	0.413757	0.521987	0.756742	1.16891	0.362039	0.339118	-0.0145558	0.367331	1.40603	0.346533	0.952145	1.0214	0.559834	0.874957	0.0507408	1.71895	0.164482	0.449441	0.326372	-0.450817	1.39074	0.449022	0.550937	1.50437	1.65504	1.86553	1.14663	0.288335	1.03229	1.02832	1.85357
SLC2A1	NA	NA	NA	NA	NA	NA	-3.92903	NA	NA	-3.62963	NA	-4.47847	-1.29406	NA	NA	NA	-5.16491	NA	NA	NA	NA	-2.30451	NA	NA	NA	NA	-5.32646	-3.24475	NA	-2.03753	NA	NA	-2.77682	NA	-4.59328	NA	NA	NA	-1.44233	NA	-15.4138	-0.217064	-2.88975	NA	-8.20187	-4.17331	-4.61923	NA	NA
ITGAM	-3.17159	-0.751126	-2.53237	-1.60933	-2.72733	-2.88668	-2.15655	-1.01802	-2.79058	-0.612867	-0.576879	-1.40771	-1.44327	NA	-2.13762	-1.85333	-4.08952	NA	NA	-7.47859	-5.97059	-3.24621	-1.98725	-2.28528	-1.54829	-3.7343	-3.52001	-2.91431	-3.51666	NA	NA	-3.57113	-2.93589	NA	-1.5098	-1.42183	-2.22513	-1.43144	-3.657	-1.98857	NA	-2.18223	-2.12004	-3.95737	-2.74712	-2.88519	-2.73624	-3.77318	NA
MBL2	-3.2196	NA	NA	NA	NA	NA	NA	NA	NA	NA	-1.59975	-2.46925	-1.4206	NA	NA	NA	NA	NA	NA	NA	-4.67769	NA	NA	NA	NA	NA	NA	NA	NA	NA	NA	NA	NA	NA	NA	-1.34575	NA	NA	NA	NA	NA	NA	NA	NA	-2.90064	NA	-4.75454	-1.72283	NA
SPTB	-1.20507	-2.45911	-2.57387	0.121118	-3.69962	NA	NA	NA	-1.76708	-1.30895	-2.80103	-0.884524	-3.15261	-2.24462	-0.825021	-0.786991	-1.72589	NA	-1.71235	NA	-1.18881	-2.58617	NA	NA	-1.97139	NA	NA	-1.29278	-4.64659	-0.630138	-2.70533	NA	NA	-2.06496	-1.89531	NA	NA	-3.92962	-2.19481	-0.76422	-1.92369	-0.550079	0.0903889	-0.883038	NA	0.551389	-2.89195	-3.58208	-2.4601
LAMP1	2.14606	2.28489	2.19534	1.44437	2.88787	2.16983	2.42202	2.20411	1.73422	0.870789	1.14778	0.943694	1.46566	-0.551493	1.35519	2.6871	2.04178	1.84537	1.90579	2.38567	2.38506	2.39379	2.4345	1.95329	2.6896	2.12932	2.17501	1.20873	2.35082	2.46349	1.65828	2.01215	2.31379	1.96927	1.40183	1.68305	1.91806	0.858741	1.66458	1.93677	1.80962	1.56622	1.55669	0.914896	0.950612	0.638472	0.629936	1.145	0.894437
FGFR1	1.15735	1.66914	1.97281	1.26267	1.56347	0.366393	2.14872	1.66755	2.02952	-1.1187	0.380961	-1.26069	0.421785	-0.772038	-0.946849	-0.159842	1.69576	0.137488	1.83254	2.00163	2.02837	1.67347	2.18769	0.581037	1.67698	1.75828	2.06993	2.12318	1.01864	2.09712	1.36066	2.16666	1.75768	2.0063	1.86512	1.51523	1.82444	0.933203	1.58229	2.08645	1.3514	1.61812	1.70488	0.635166	1.63426	1.12281	0.344201	0.302945	0.801939
IGF2R	-0.690781	-0.201541	-0.166925	-0.707269	-0.314542	-0.619187	-0.0664506	-0.291271	-0.231059	-3.0132	-0.653353	-0.291695	-0.54654	NA	-0.191844	0.207208	-1.09128	-0.689438	-0.670211	-0.477459	-0.145677	-0.312991	-0.295384	-1.11422	-0.818796	-0.650179	-0.378264	-0.276295	-0.637632	-0.666662	-0.426058	-0.0292822	-0.67058	-0.139032	-0.737113	-0.692871	-0.589793	-1.57132	-0.927059	-0.444716	-0.54583	-1.61214	-1.19004	-0.799373	-0.567507	-0.554411	-1.07491	-0.836172	-1.57697
ADH5	NA	NA	NA	NA	NA	NA	NA	NA	NA	-3.38707	NA	NA	NA	NA	-4.16406	NA	NA	NA	NA	NA	NA	-3.76918	NA	NA	NA	NA	-3.49952	NA	NA	NA	NA	NA	NA	-2.39663	NA	NA	NA	NA	NA	NA	NA	NA	-2.76206	-3.93999	NA	NA	NA	NA	NA
COL6A2	-1.23139	-0.405775	-0.771823	-0.789092	-0.704084	-0.149705	0.255094	-0.798767	-0.0733723	-1.61051	-1.02472	NA	-1.07077	NA	-2.59157	-1.74393	-0.470873	-0.665513	-0.705968	-0.506217	0.0378405	-0.556911	-0.184511	-0.832635	0.020348	-0.555089	-0.739699	-0.282116	-0.383744	-0.673747	-0.939921	-0.0691832	-0.89039	-0.122941	-0.344722	-0.993605	-0.00819808	-0.755579	-0.206461	-0.21148	-0.993324	-0.0120909	-0.901076	-1.42714	0.604952	-0.344753	-0.71591	-0.805172	-0.990253
COL6A3	-0.096277	0.846167	-0.225442	0.7785	-0.387463	0.746414	0.0342593	-0.301639	-0.180089	2.19851	-0.826172	-0.133915	0.591843	1.27905	-0.0171928	0.855141	0.246998	0.0741566	-0.0209888	0.338894	0.625099	0.0764522	0.978579	-0.0383073	0.727876	0.473864	-0.265457	0.0806458	0.405963	0.500284	0.434476	0.243981	-0.0239069	0.442432	0.12755	0.09343	0.555285	-0.00599896	0.586494	0.361157	-0.165796	0.47543	-0.25091	-0.00863316	0.21932	0.604326	0.663596	0.0536912	-0.305025
GZMA	NA	NA	-0.810028	-1.98841	0.510449	NA	-0.327035	NA	NA	-0.337863	NA	NA	-0.753496	NA	-2.70998	NA	-1.53812	NA	NA	-1.24978	-0.944772	-1.09895	-2.09856	NA	NA	NA	-1.02475	NA	NA	NA	NA	NA	NA	NA	-1.57673	-2.00538	-2.5582	NA	-1.85711	-1.44834	NA	-6.52919	NA	NA	-1.33626	NA	NA	NA	NA
RNASE3	NA	-2.8754	NA	-1.85044	-3.31999	-1.68877	-2.37748	-3.36464	-3.03609	NA	NA	NA	-0.0284941	NA	NA	-2.25087	NA	NA	NA	-4.60294	-2.4013	NA	NA	-6.23431	-3.46095	NA	-4.04038	-2.98749	NA	-2.9801	NA	-3.60548	NA	-3.52919	-3.41245	-3.88317	NA	NA	-2.82938	-3.39428	-3.36375	-2.8904	NA	-3.59837	-4.28034	-3.49771	NA	NA	NA
ACTN1	NA	NA	NA	NA	NA	NA	NA	NA	NA	NA	NA	-2.01899	-2.3099	NA	NA	NA	NA	NA	NA	NA	NA	NA	NA	NA	NA	NA	NA	NA	2.25499	NA	NA	NA	NA	NA	NA	NA	NA	NA	NA	NA	NA	NA	NA	NA	NA	NA	NA	NA	NA
PEPD	-0.935398	-2.21329	-0.726764	-1.4037	-0.797789	-1.79035	-1.29934	-1.92339	-0.604534	-0.702692	-0.422448	-0.417759	0.269144	NA	-0.062611	-0.988348	-1.92551	-2.01265	-1.38377	-1.87346	-0.908648	-1.24626	-1.35502	-2.30666	-1.11599	-1.41239	-1.48916	-1.3789	-1.57537	-0.696193	-1.84608	-0.726812	-1.7802	-1.14487	-1.40049	-0.573619	-0.813591	-1.83143	-0.883511	-1.13751	-1.62574	-0.261895	0.183946	-0.878685	-1.01756	-0.63453	-1.0961	0.493711	-1.315
IFI30	-3.25144	-1.21397	-2.6712	-1.6088	-2.07318	-3.44152	-1.42012	-1.69212	-1.8359	NA	-0.31261	NA	-1.76287	NA	-2.65292	-0.469157	-3.07919	-2.91726	-1.79713	NA	-1.65615	-2.59005	NA	-3.79512	NA	-2.27673	-1.72439	NA	-1.9335	NA	-0.350587	NA	NA	-2.60398	NA	-0.802369	NA	NA	-4.45074	NA	-2.26875	NA	-0.921663	-2.92616	-1.04441	-1.29707	-3.45542	NA	NA
LAMP2	6.48541	6.39779	6.31276	6.27745	7.04138	5.11436	7.04657	6.80459	6.69041	4.14826	4.3082	4.02384	5.3608	2.70148	4.48703	5.78158	6.13756	5.98803	6.36552	6.89348	6.41206	6.55219	6.38646	5.93295	6.8877	7.42831	5.41181	6.96042	6.07408	6.53088	5.58268	7.20776	6.71234	6.62358	5.82713	6.18984	6.86393	5.84031	6.51473	6.75293	5.62115	6.41743	6.11113	5.32407	6.25988	5.91653	5.19406	5.3446	5.19729
RNH1	NA	NA	NA	NA	-3.7674	NA	-2.92226	-4.20619	-3.62142	NA	-2.08393	0.0647908	-2.11107	-1.64192	-0.606292	-2.80306	NA	NA	-2.76829	-2.43989	-4.35799	NA	NA	NA	-3.68995	NA	-3.6867	-3.7285	-6.03704	-3.50901	-2.99024	-4.55469	NA	NA	-2.87143	NA	NA	NA	-3.17511	-2.21455	NA	-0.955241	-2.74807	-3.19784	-1.98096	-1.06431	-2.93112	NA	-0.0846635
SCG2	-0.91945	1.14553	2.70165	1.38854	-0.53959	0.330819	0.553745	2.12273	1.78367	NA	2.7344	-1.58038	1.00445	-0.428619	0.408369	0.572608	1.23745	-0.867986	2.14093	3.00911	1.30867	0.0956367	1.98877	0.0349156	-0.47522	1.6498	1.64067	2.77086	0.356313	1.12695	3.29986	1.35256	1.77086	-0.799544	2.21986	2.23923	0.860045	0.673591	1.04102	3.45765	2.18071	3.0699	2.66037	0.737614	3.33522	3.24905	NA	3.59683	3.89353
NCAM1.2	6.54588	6.74202	6.44203	6.04029	7.18097	6.01567	6.97596	6.60247	6.60198	4.67889	5.76823	2.89701	5.43067	3.68894	4.19354	5.30717	6.68075	6.34993	6.68766	6.02032	7.01134	7.07654	6.32052	6.20171	5.67644	6.97602	7.17765	6.28736	6.82682	6.32311	6.51817	6.30453	6.04045	6.97074	6.0565	6.60536	5.98427	5.73647	6.44956	6.27403	6.74523	5.54737	6.29952	6.33185	6.52605	5.6965	6.31465	6.33286	5.43244
VCAN	3.47647	4.05377	3.46139	3.53767	3.51421	3.19865	3.44417	3.54385	3.77984	1.73656	3.85775	2.9826	3.5357	0.248451	3.03885	2.51195	3.67975	2.98674	3.68857	3.57673	3.51282	3.43906	4.09452	3.00339	3.89815	3.62513	3.66629	3.54488	3.11573	3.72103	3.08521	3.7828	3.83947	3.39731	3.64171	3.47874	3.82896	2.55954	3.39063	3.6373	3.59507	3.47088	3.41478	3.62659	3.57256	2.88918	2.90528	1.93248	2.89802
EEF2	NA	NA	NA	-3.05899	NA	NA	-14.7056	-4.99554	NA	NA	-1.53871	-0.112871	-2.25318	NA	-2.04925	-5.3844	NA	NA	-2.64536	NA	NA	NA	-3.87393	NA	NA	NA	NA	-4.73214	NA	NA	-3.32971	-1.80952	NA	NA	NA	NA	NA	NA	NA	NA	-4.64258	NA	NA	NA	-1.53812	-2.01082	NA	-5.69467	NA
KRT10	2.70174	3.04073	1.76754	2.64784	2.2357	1.59577	1.50396	2.72246	1.60137	2.33384	2.75825	2.02837	6.08621	3.01676	2.08782	3.07017	3.07112	3.19826	3.10128	1.69399	2.15624	1.65204	1.2015	3.23016	2.37049	4.8278	1.76843	1.66192	2.57003	4.07015	3.2955	3.12252	3.26059	1.73381	2.46947	2.68833	3.16642	0.67176	4.19497	2.06561	2.71439	2.30787	2.31541	2.21784	2.47087	3.36516	1.76716	1.56792	3.08031
KRT5	-0.674663	-0.461558	-1.51745	-1.10714	-1.96066	-1.69871	-0.691022	-1.22658	-1.35671	-0.756239	-1.69271	-2.01144	2.88358	0.132456	-1.89227	-0.168609	0.0263133	-0.0163663	-0.524957	-2.29563	-1.5734	-1.42605	-2.03962	-0.256806	-1.64201	1.67436	-2.73285	-1.39181	-0.360126	-0.784002	-0.845616	-0.0946175	-0.810953	-1.79406	-0.963914	-1.07531	-0.0768041	-2.73122	0.554496	-0.101705	-1.39041	-1.32024	-1.67318	-1.7325	-0.478702	-0.465336	-3.96206	-1.06102	0.174607
PDIA4	-2.25411	-0.96714	-0.833994	-0.424413	-0.445394	-0.423908	-0.428008	-0.890423	-0.794249	-0.123473	-1.83645	-0.778087	-1.80338	0.986505	-0.733387	-2.01058	-0.244806	-1.22937	-0.27576	-0.54503	-0.417974	-0.656381	-0.0809366	-1.8855	-0.363118	-0.626033	-0.0823353	0.0334696	-1.17845	-0.100639	-1.01161	0.134247	-1.14194	-0.370262	-0.586167	-0.423336	-1.33727	NA	-0.604078	-0.163929	-0.953913	-0.799577	-1.25538	-0.70619	-0.269263	-1.41971	-1.29225	-0.514142	-1.18551
C6	2.76451	2.00717	2.68924	2.32741	1.94818	3.48932	2.822	3.00668	3.42898	2.63292	4.10281	3.69375	4.40731	1.21611	4.08773	3.46825	2.2918	2.00115	1.96214	1.29613	2.43978	2.72916	2.32238	1.70679	3.12231	2.01654	2.05872	2.15143	2.0927	2.65725	2.41591	2.66124	1.58328	2.95616	3.5572	3.19726	2.75823	1.42811	1.90476	2.34847	2.67684	2.05338	4.09735	2.65537	3.92803	2.83153	2.59787	4.05004	1.50369
ALAD	NA	-4.56456	NA	NA	-4.6055	NA	-3.19856	-3.1488	NA	NA	NA	-3.56701	-0.835846	1.85508	NA	-4.49612	NA	NA	NA	NA	-3.81585	-2.73238	-3.24713	-4.75246	-5.00082	NA	-0.900535	NA	NA	-2.26876	NA	-3.43213	-3.07608	-1.71592	-2.70257	NA	NA	NA	1.37718	-3.80415	NA	2.69828	1.32705	NA	-3.32946	NA	-0.791049	NA	1.62131
PRG2	-1.7231	-1.9621	NA	NA	-1.6109	-2.31634	-2.31025	NA	-1.86402	-0.828654	-0.79892	-2.09171	-1.38043	NA	-1.83967	-1.94303	-4.15369	NA	-3.05412	NA	NA	-2.79446	NA	-2.8621	NA	NA	NA	NA	NA	NA	NA	-2.35386	NA	-2.87092	NA	-3.46608	NA	NA	-4.06006	NA	NA	-1.69704	-1.2881	-2.4775	-1.56919	NA	-2.19588	-0.342127	NA
LCP1	-0.837658	0.10562	-0.115193	2.00659	-0.271053	0.441129	-0.188759	-0.0500975	0.536877	2.81706	1.32155	4.0984	3.4477	NA	3.90001	3.12856	-0.628553	-0.357608	-0.839168	0.423669	0.272382	-0.0825735	0.179702	-1.20019	0.273811	-0.0358414	-0.482336	-0.0594783	0.253127	-0.126979	0.252156	0.283038	-0.0699563	0.991101	0.011783	0.570835	0.0701208	-0.00927165	-0.0974752	0.719456	-0.0650938	1.78513	1.57593	1.29065	2.71108	1.41852	0.858753	0.069139	-0.428887
SELL	-0.330682	0.972515	0.335186	1.18498	-0.218405	1.16625	0.161546	0.545629	0.721246	-0.422714	0.485643	0.228705	1.29374	NA	0.53949	0.97293	0.0367379	NA	0.995986	0.144796	-0.0297422	0.210446	0.736156	-0.473218	0.56139	0.416455	-0.0496307	1.08063	0.267664	0.731796	1.12575	0.685564	0.857402	0.535047	1.93655	0.980872	0.679169	0.808934	1.219	-0.562635	-0.378735	0.505116	0.472104	0.453437	1.76181	1.51679	-0.20995	0.716575	-3.02705
FDPS	NA	NA	NA	-3.3137	-1.85247	-3.52333	-2.46638	-2.5229	-2.96815	-1.20581	NA	-1.14948	NA	-1.98886	NA	-1.99523	NA	NA	-2.26589	-2.12703	NA	-2.91293	-2.32218	NA	-2.54045	NA	-3.86014	-2.21634	NA	NA	-1.67759	NA	NA	-1.95812	-2.19571	-3.10094	NA	NA	-1.6666	-3.06344	NA	-2.16079	NA	NA	NA	NA	NA	NA	-3.68741
CPM	-1.87599	-1.21901	-1.878	-2.18112	-1.12531	-1.82805	-1.37321	-1.31091	-1.70249	-2.79749	-3.18577	-2.75419	-2.18961	NA	-1.6354	-1.39255	-1.84706	-2.26045	-2.41285	-1.98735	-1.78563	-1.74739	-2.21593	-1.89509	-1.66238	-1.83173	-2.27774	-2.25845	-2.08405	-1.3812	-2.04931	-1.44239	-1.9634	-1.91961	-1.85021	-2.6322	-2.22049	-3.75316	-2.3972	-2.21083	-2.35936	-2.89431	-2.26555	-1.61342	-2.08722	-2.46971	-2.82936	-2.99353	-2.51142
NID1	1.306	1.41438	1.92268	1.9085	1.89904	1.75944	2.17124	1.74471	1.97447	0.598771	2.10832	0.0322318	1.47044	-1.75584	0.881225	1.14971	1.56101	1.82049	1.82557	1.85413	2.21217	2.03188	2.28749	1.50111	1.74164	1.89297	2.19259	1.90746	2.15123	1.81007	1.80391	1.99799	1.81974	2.35427	1.63365	1.88119	1.84196	1.13641	1.71336	2.47361	1.79789	2.22597	1.59421	1.27198	1.85711	2.36513	1.78275	2.34662	1.33534
AKR1A1	-2.51505	-2.41965	-1.91414	-1.88459	-2.24949	-1.52018	-1.73251	-1.21558	-1.26303	-0.831469	-2.80188	-0.0504558	-0.201886	-2.60025	0.135934	-0.0739901	-2.74428	-2.35511	-2.98733	-2.38751	-2.17614	-1.88963	-2.38671	-2.91817	-1.49285	-3.21088	-2.19137	-2.1667	-2.1427	-2.21175	-3.27982	-2.48907	NA	-0.902949	-1.58597	-1.9776	NA	NA	-1.95047	-2.1404	-3.52093	-1.68985	-1.58953	-2.11869	-0.779574	-1.88644	-2.74724	-1.45717	NA
PKM.1	0.145045	1.78372	2.47839	3.27833	5.29106	4.44132	5.15448	4.60036	4.54882	3.77503	1.7221	2.36021	0.954535	0.137264	1.38689	2.34912	4.86076	4.04021	4.80693	4.96913	0.719344	4.00702	3.84465	3.72193	4.79274	0.741415	4.98005	5.21147	2.87055	3.00999	4.32119	3.58901	2.36645	4.6392	4.97234	4.62913	1.56046	0.992495	5.15783	4.89744	2.47378	3.74721	4.11512	3.93398	4.43517	3.30189	2.64174	-0.248579	3.14427
ACYP2	1.003	-0.261235	1.10344	0.615044	1.4849	0.32437	1.31792	1.18472	1.23625	-0.756724	-0.191696	NA	-0.33796	NA	-2.3591	NA	1.34561	0.925104	1.31389	0.927011	1.53383	1.33497	1.2695	-0.0611954	0.826944	1.55438	1.60989	1.15772	1.19253	1.16803	0.52915	1.62834	1.27729	1.24706	0.421613	0.928471	1.15876	0.271567	1.02202	1.00194	1.06804	0.392662	0.494667	0.539072	0.168318	-0.0647411	-0.288216	1.12691	0.331971
HSP90B1	-2.25167	-1.28634	-1.30133	-0.177716	-1.85639	-1.44663	-0.218989	-0.583033	-0.381084	NA	-0.393838	0.100414	-1.6376	NA	-0.803306	-0.361987	-1.47318	-2.40825	-0.804617	0.547715	-0.518419	-1.99359	0.0621722	-2.51265	-2.19992	-2.52475	-0.979713	-0.388838	-1.73115	-0.646855	0.242795	-0.926727	-1.3886	-0.933464	-1.10327	-0.716008	-1.12747	-1.68911	-1.86636	0.84198	-1.25733	0.555367	-0.818986	-1.42967	1.20705	2.40641	0.407688	-2.56254	-1.46095
MMP9	NA	-0.584818	NA	-1.71105	-0.791389	-0.554386	-3.99248	-3.54264	-1.27687	NA	-2.29418	1.80819	2.73993	NA	1.53114	2.59171	-0.358135	-1.10777	-1.17662	-0.943639	-0.43199	-0.81963	NA	NA	-0.408433	-0.961426	-0.627263	-1.02875	NA	-0.955233	-0.309658	-1.18893	-1.65759	-1.66642	-2.35852	-0.33073	-1.55535	-2.51416	-0.64869	-1.55517	-1.35088	-2.61975	0.10805	-1.03952	-1.26644	-0.08068	-2.65728	-3.74569	NA
CPB1	-1.1484	-0.876691	-0.974382	-1.53223	-0.646191	-2.10895	-0.130811	0.852892	0.031961	NA	-2.48127	NA	0.146466	NA	NA	-2.45897	-0.93039	-2.36578	-1.62889	-0.703163	-0.80734	-1.20411	-0.787553	-1.34191	-0.992556	-0.964063	-1.25235	-1.51986	-0.864258	-3.32137	-2.19458	-0.531515	-0.699011	-1.22761	-0.915014	-1.52538	-0.813526	-1.73902	-1.58304	-1.29984	-0.449679	-1.29255	-1.48233	-0.978412	-1.79985	-2.06881	-1.53481	-2.3903	-1.43021
FABP4	NA	-2.29681	-2.06277	-4.61516	NA	-1.41542	-3.80058	-5.83867	-6.96712	-2.86988	NA	NA	-1.56353	NA	-0.837174	-2.45208	-4.53979	-1.18315	-3.81231	-6.59797	-2.54251	-1.74545	NA	NA	-2.5922	NA	-3.10693	-5.14919	NA	NA	NA	-3.70047	NA	-1.37619	NA	-3.67073	NA	NA	NA	NA	-3.16814	0.380131	-1.12563	-7.01609	NA	-0.153673	-4.28962	-3.77896	NA
AKR1B1	NA	-2.54646	-2.43218	-2.34991	-2.69146	-2.32724	-2.01705	-1.76749	-1.60352	-2.18222	NA	-1.81474	-1.07829	NA	-1.89096	-1.63318	-4.97712	NA	-3.64427	-2.8644	-2.68704	-1.91761	-3.43225	NA	-2.30799	-3.71895	-2.1938	-2.48992	-2.98353	-2.43614	-3.56133	-2.14643	NA	-0.618404	-1.49303	-2.62811	-4.22075	NA	-2.12142	-2.69227	-5.57214	-0.739703	-1.89628	NA	-1.26317	-2.4603	NA	-1.71938	NA
ANPEP	-0.267001	-1.24969	-0.46507	-0.815355	-0.463064	-0.248628	-0.699292	-0.937962	-0.520171	0.0475547	-0.0916243	-0.63829	0.261961	NA	0.0281434	0.0865211	0.0787849	-0.742249	-0.53	-1.06783	-0.778571	-0.390513	-0.966758	-1.76479	-0.649327	0.745215	-0.780912	-1.13694	-0.5805	-0.757381	-1.47423	0.497427	-0.696086	-0.288387	-0.799864	-0.253638	-0.121585	-2.04291	-0.621051	-0.633649	-0.528236	-0.674823	-0.706428	-0.269507	-0.0462522	-0.051104	-0.656921	-0.535373	-1.47232
CPN1	-1.34837	-4.06239	-0.93201	-1.25688	-0.888324	-0.0618434	-0.514295	-0.923085	-1.09649	0.674402	2.71797	2.13217	1.51971	1.10868	1.60832	1.05373	-1.04103	-2.46961	-0.998468	-2.07529	-2.5584	-1.37222	-1.33369	-2.61386	-1.22317	-0.943804	-1.90434	-0.780219	-1.51013	-1.3799	-1.62397	-0.25426	-1.527	-1.87035	0.250699	-0.0245644	-0.614911	-1.0236	-0.431153	-2.06926	-0.791894	-1.02258	0.403646	0.253891	-0.274543	-0.276401	-0.293593	0.74399	-0.456635
B4GALT1	NA	-3.04459	-0.596181	-1.91119	-2.70526	-3.23883	-0.21378	-1.30593	0.362221	NA	-4.12896	-2.5515	-1.61117	NA	-2.79896	-1.67793	-3.61477	-3.83058	-2.66466	0.40069	-0.57168	-2.45757	-1.01603	NA	-1.95971	-2.68599	-1.89034	-0.297351	-2.53444	-1.56451	-1.45176	-1.21969	-1.89409	-0.932543	0.168121	-1.30212	-1.66067	-2.74861	-2.29073	0.487073	-4.77012	1.83328	-1.37397	NA	1.09428	0.764793	-5.34035	NA	-2.44835
FOLR1	0.151803	0.320075	0.0626944	1.3179	0.29063	0.375031	-0.00817966	0.110529	0.376932	-1.57401	-0.339248	-3.38598	-0.514557	NA	-0.728136	-1.01584	0.730851	1.40718	-0.0940083	0.16934	0.990209	0.77815	0.425687	0.295148	1.47118	0.0532025	0.752001	0.224522	1.03755	0.200449	-0.602689	0.599195	0.143243	0.451705	0.450918	0.393086	0.433371	-0.878754	0.315814	0.599373	-0.214326	-0.445974	-0.34917	-0.789316	-0.504621	0.124175	-0.399543	-0.021682	-1.07224
CSF2RA	0.423787	0.483859	0.796846	0.282	0.757558	1.8134	0.825076	-0.31435	1.23991	-0.885707	0.0496887	-1.01388	0.374304	NA	-0.0187716	0.24431	2.20755	0.570515	0.49898	0.112756	0.377933	1.26201	1.03433	0.610606	0.294531	1.85347	2.02693	0.33365	-0.0673032	0.126908	0.995165	0.56097	0.72376	1.5117	1.37622	1.42042	0.00999262	-0.317356	1.81996	0.384008	1.25885	-0.151746	-1.25486	0.390969	1.41754	0.0727239	0.447554	0.416248	-0.2046
CD46	-1.49972	-0.883839	0.13796	-0.936896	-0.773695	-1.25915	0.0822786	-0.989352	-0.31002	-0.949645	-1.42505	NA	-2.6273	NA	NA	-0.71009	-0.106728	-0.901033	-0.18464	-0.533586	-0.999191	-0.159322	-0.477486	-1.11425	-1.15062	-1.3324	-0.00927422	-0.526422	-1.01792	-0.65965	-1.11672	-0.596895	-1.05779	-0.230582	-1.24658	-0.549969	-1.0725	NA	-0.494181	-0.893236	-0.0125331	-0.751689	-0.951622	-0.255904	-0.854646	-1.31227	-0.790154	-1.42566	-0.907302
TIMP2	1.60226	1.31835	2.38394	1.81716	2.18271	1.84872	2.46706	2.23273	2.87482	-0.069514	2.23635	-0.151996	1.52222	-0.545392	1.10901	1.11202	1.20204	1.47226	1.10443	1.74815	2.62595	2.07777	2.2913	1.50803	1.92682	1.14725	2.12721	1.78151	2.31263	1.20357	2.42196	1.22923	1.84425	2.16393	1.46362	1.76009	1.25727	1.72679	1.2075	2.29211	2.09005	-1.18426	1.98109	1.43351	0.987943	1.63785	1.68034	0.689002	1.36349
ITGB4	-3.32618	-15.0007	NA	NA	-3.78673	NA	-3.14443	NA	-3.14229	NA	-15.5358	NA	NA	NA	NA	NA	NA	NA	NA	NA	-4.62283	-5.7329	NA	NA	NA	NA	-3.99407	NA	-4.13805	NA	NA	NA	NA	-4.14364	-5.28678	NA	NA	NA	NA	-14.9237	NA	NA	-4.84772	NA	NA	NA	-3.48193	NA	NA
CBR1	-2.82888	-2.48688	-2.25233	-2.63141	-3.23453	-1.21569	-1.11565	-1.15218	-1.07591	-2.9061	NA	-1.46245	-2.41809	-2.58839	-0.91709	-1.47623	-2.50219	-2.44132	-2.34821	-1.11838	-2.20145	-1.46061	-1.76861	NA	-1.01592	-3.83327	-1.415	-1.18254	-1.39815	-3.04835	-2.39102	-2.15363	-2.08851	-0.475694	-0.88093	-1.26751	-3.41899	NA	-0.934679	-0.915424	NA	-0.903359	NA	-3.46225	-0.793927	-1.49119	NA	NA	-1.69209
ANK1	NA	-2.11108	-2.75271	-1.74616	-2.77373	-0.920858	-2.29386	NA	NA	NA	NA	NA	-2.62674	-0.0784905	NA	NA	-0.81468	NA	-0.901599	-5.48765	NA	NA	-0.310516	NA	-1.76128	-1.48341	-3.74837	-3.74296	-0.676822	-0.65306	-3.18856	-2.27022	-3.28088	-2.32917	-0.392552	NA	-0.304721	NA	-1.33373	-2.34598	NA	0.459335	-2.77836	NA	NA	-1.34781	-3.54895	-0.570806	0.755232
PDGFRA	-5.01281	-4.00009	-2.20839	-3.47623	-3.68692	-3.67173	-2.88604	-2.59061	-3.18037	NA	-3.89884	NA	NA	NA	NA	NA	NA	-3.47928	-3.86292	-3.2124	-2.77469	-3.58277	-3.3138	-1.7491	-2.80121	-3.68024	-3.08612	-3.18781	-3.28027	-2.80368	-2.73481	-3.35467	-3.36509	-2.295	-1.77572	-3.51521	-3.08319	-2.90662	-2.67383	-2.75638	-3.45156	NA	NA	NA	-3.3589	-4.3563	NA	-3.36022	NA
PCSK2	NA	-6.47856	-2.85496	NA	-3.34616	-1.01993	-2.63036	-3.0646	-4.18941	NA	NA	NA	-0.325021	NA	NA	NA	NA	NA	-2.07872	-0.919875	-3.96757	NA	-3.15514	-1.69451	-5.04199	NA	-2.2065	-0.578247	-3.77699	-3.0609	-1.91024	-3.16808	-2.87008	-3.01214	-2.21293	-2.1934	-0.930699	NA	-3.0459	-1.15401	-4.4708	-1.62789	-0.840158	NA	-3.39262	NA	NA	NA	-1.88554
CPE	1.13823	2.52588	3.1943	1.77639	2.93434	1.54555	4.18997	3.52743	3.08275	NA	1.98228	-3.24225	-0.486048	-1.27117	-3.71822	-1.12666	2.14709	2.22969	3.35032	4.32375	4.22282	3.05556	3.69347	1.96196	4.01182	2.16537	3.29002	3.95656	3.31531	3.05209	4.06678	3.5293	3.42114	3.98832	4.14059	3.18481	2.73125	2.64026	2.99978	4.06479	2.16517	3.59845	1.87931	0.0559512	3.1166	2.93739	1.63098	0.499089	1.72243
FAH	-1.3998	-0.909524	-1.2323	-1.02131	-1.5379	-1.30907	-1.30281	-1.56005	-0.570315	-0.725152	-0.245035	-0.567244	-0.00474789	0.0767084	1.00206	-0.187724	-0.699896	-1.23149	-0.624714	-1.75265	-0.914008	-1.41319	-1.0235	-0.498992	-1.21272	-1.44006	-1.17821	-1.36637	-0.947883	-0.910125	-1.80155	-0.948848	-0.783959	-0.960219	-1.69915	-0.688885	-0.99227	-1.76267	-0.352504	-0.957201	-0.842112	-0.363736	-0.130426	-0.779377	-0.299681	-0.887295	-1.19966	0.12143	0.05928
NAGA	-1.17411	-0.346233	-1.85341	0.394409	0.0498957	0.361238	-0.876097	-0.365002	0.598395	NA	1.41089	NA	0.893231	NA	NA	-1.04474	-0.53234	-3.46392	-0.695853	0.0367918	-1.33035	-0.736637	-1.2219	0.105431	-1.20014	-0.675939	-1.23229	-0.0435268	-0.939595	-1.78989	0.479735	0.566546	-0.00861293	0.0510308	-1.5216	0.520443	-2.38337	-3.62578	-3.47127	-2.08373	0.291757	0.00453518	0.788701	1.09683	0.665416	-2.7513	NA	0.825019	NA
HSPA6	1.60473	1.90711	1.70957	2.57019	2.29018	2.00708	2.1626	1.41252	1.75756	3.54414	1.76629	3.01349	2.82368	2.85688	2.00467	1.78783	2.21193	1.72555	1.86246	1.88437	2.1641	2.30769	1.31528	1.67302	1.09357	1.75021	2.67486	1.57754	2.3184	2.1282	1.95843	2.13454	1.37888	2.72884	1.37595	1.7004	1.61672	0.846818	1.95122	1.745	2.00237	1.85234	2.38991	2.8713	2.08127	1.49218	1.96783	1.98481	2.42137
GOT1	2.66794	3.15491	3.34083	3.23957	3.68553	2.70938	3.81163	3.08387	3.15776	1.84859	2.16867	-0.196912	1.71027	1.0758	0.828476	1.63531	3.79306	2.50662	3.67477	3.64744	3.21476	3.56813	3.67041	3.0191	3.3677	3.33792	4.01249	3.80526	3.17261	3.60261	3.15325	3.74742	3.35834	3.89338	3.3549	3.42553	3.14835	2.27945	3.76235	3.62078	3.51266	3.21436	2.84841	2.97427	3.35148	3.01855	1.98773	3.82237	2.9951
GJA1	NA	NA	NA	NA	NA	NA	NA	NA	NA	NA	-3.89811	NA	NA	NA	NA	NA	-3.44553	NA	-3.49578	-3.62943	NA	NA	-3.33929	NA	-3.37699	-4.22061	-1.63147	-3.37799	NA	NA	NA	-3.37613	-2.68722	NA	NA	-3.264	-3.61497	NA	-3.30111	-2.95426	NA	NA	NA	NA	NA	NA	NA	NA	NA
SMPD1	3.6537	3.87955	3.53189	3.71934	3.35479	3.65698	3.29853	3.10748	3.18689	NA	-1.20021	-2.86175	2.1006	0.650705	1.11946	1.38893	-1.34223	3.96155	3.90911	0.167924	3.13671	4.28451	3.48827	3.69672	3.28183	3.77395	-1.52974	-1.24013	4.79179	-2.08479	4.2145	-1.79499	4.32248	2.73622	2.47108	-1.92594	2.7023	3.10918	3.41401	2.63396	4.2991	2.31393	3.74899	NA	2.58266	1.70581	1.65366	NA	2.94825
SYN1	-1.3569	-2.71018	-1.48984	-1.80322	-0.484704	-1.4783	-0.293241	-1.77454	-1.59452	-3.8274	-2.99941	NA	-3.01837	NA	NA	NA	-1.33395	-1.8663	-0.990816	-1.77977	-2.46992	-0.363249	NA	-2.3393	NA	-1.84175	-1.01072	-4.02101	-1.75727	-1.6908	-1.53748	-1.51703	NA	-0.511239	-2.0668	-1.25381	-1.91011	-2.51265	-1.64422	-2.60005	-1.03386	NA	-1.88506	-1.83014	-3.11498	NA	NA	-2.32017	NA
CAPN2	NA	NA	-1.0091	-6.65981	NA	NA	-0.462382	NA	NA	NA	NA	NA	NA	NA	NA	-4.29718	-3.47898	NA	NA	-2.40719	NA	-0.695559	-1.93901	NA	-2.22954	NA	NA	-2.24864	-1.48782	-3.37798	-1.313	NA	-2.14489	-0.830354	NA	-1.85141	-3.18991	NA	NA	-1.00944	NA	NA	-0.646342	-1.15679	-0.614558	NA	NA	NA	NA
GAP43	NA	NA	NA	-0.721874	-3.9194	NA	NA	NA	NA	-1.95767	NA	NA	NA	NA	NA	NA	-1.01048	-1.21851	NA	NA	NA	NA	-1.15147	NA	NA	-1.10655	NA	NA	NA	-0.828258	NA	NA	NA	NA	-0.732062	-1.75913	NA	-0.842199	NA	-1.68964	NA	NA	NA	NA	NA	NA	NA	0.922694	NA
GM2A	0.401294	0.746829	3.11067	1.60679	1.55525	-0.762668	3.50734	2.44696	3.14984	-2.09833	2.51112	1.40824	1.1735	-0.179396	1.75041	3.26242	0.852928	0.0705076	2.71477	3.9905	2.59738	0.747383	2.89994	0.63401	0.371843	1.75367	1.91584	3.22642	0.978846	2.13482	3.42819	2.06186	1.8166	1.72265	2.77292	2.02749	1.64299	0.936981	0.642284	3.9231	1.97566	4.42976	2.88479	0.359999	4.17385	4.46055	2.82197	-0.426304	3.60034
LGALS3	-1.98211	-3.48501	-3.08274	-2.30373	-3.19259	-0.784505	-0.979201	-1.26586	-0.742078	NA	-1.7084	-1.31267	-2.5722	-3.82099	-1.20959	-1.83805	-1.33	-1.85123	-1.14769	-0.866224	-0.694686	-1.35923	-1.05427	-1.67344	-0.595551	-1.58721	-1.30936	-2.08641	-1.27307	-2.08627	-1.281	-0.888643	-1.48289	-0.85706	-1.4115	-1.0263	-1.65502	-2.16655	-1.18592	-0.706135	-2.26607	-0.051063	-1.31646	-1.51838	-0.756292	-0.0718655	-1.81465	-2.09528	-1.31463
TCP1	NA	NA	NA	NA	NA	NA	NA	NA	NA	NA	NA	-1.29867	NA	NA	NA	NA	NA	NA	NA	NA	NA	NA	NA	NA	NA	NA	NA	NA	NA	NA	NA	NA	NA	NA	NA	NA	NA	NA	NA	NA	NA	-4.19632	NA	NA	-4.30468	-8.04618	NA	NA	-3.6208
IGFBP2	1.62868	0.640042	4.40525	3.09577	2.39822	0.101027	4.20463	3.25761	4.91942	0.185385	5.08955	2.96768	4.2397	1.9422	4.6308	3.97769	2.27436	0.731517	3.68215	3.75191	3.9715	1.47012	3.76921	1.70359	1.1862	2.73504	3.08795	3.53981	2.31848	2.533	4.85391	2.80773	3.18953	1.91736	3.74044	4.06495	2.89677	2.61139	2.12851	4.95966	3.67568	5.33502	5.07883	3.01986	4.64091	5.30404	3.92475	3.81584	4.78016
VCL	NA	NA	-3.87706	-2.90517	-2.5456	-3.85404	-3.57761	-3.95087	-2.93499	NA	-2.96107	-0.653759	-2.24739	NA	-2.23009	-2.81625	-2.83887	0.258786	-2.20357	-2.38357	NA	-2.64111	-2.20139	NA	-3.13382	-3.13931	-3.36764	-3.05121	-3.26713	-2.46173	-3.39232	-3.0979	-3.59889	-2.16509	-2.81835	-3.06043	-3.77821	NA	-2.81418	-2.75994	-3.80344	-1.89822	-3.0295	NA	-2.04612	-0.778165	-1.71656	-2.39005	-2.85427
LBP	NA	-5.43344	-1.15279	NA	NA	NA	-2.40686	-2.32602	-0.244945	NA	-1.55174	-1.73504	0.0353343	NA	-1.94936	-0.176209	NA	-4.84921	-3.01984	-1.67728	-2.37796	NA	-3.27905	NA	NA	NA	NA	-3.18443	NA	-4.01188	-2.27074	-3.39338	NA	-3.8637	-1.79558	-1.25004	NA	NA	NA	-1.11395	-3.63474	-0.493211	0.212163	NA	2.20782	0.856386	0.0192918	-4.27024	NA
PGAM1	-1.40651	-1.18025	-0.426104	-0.618086	-0.922227	0.100467	-0.316184	-0.556368	-0.488123	-0.307142	-0.472763	1.22877	0.25412	-0.686232	1.08593	0.760608	-1.00448	-1.29608	0.563637	-1.52148	-1.1647	-0.304129	-2.63937	-1.9125	-1.82257	-1.6505	-0.2599	-1.71446	-0.772724	-1.52492	-1.03287	-1.01677	-3.39198	0.268351	-0.548243	-0.99228	-1.55409	-1.69812	0.199593	-1.65627	-1.20432	-0.0452192	-0.698462	-0.174711	0.238658	0.993602	-1.86856	0.122623	-0.817896
ATF6	NA	NA	NA	NA	NA	NA	-2.65318	NA	-2.35808	NA	NA	NA	NA	NA	-3.45128	NA	NA	NA	NA	-2.5573	-3.0063	NA	-2.77422	NA	-3.53373	NA	-3.66719	-1.87595	NA	-2.55135	-3.43983	-3.69314	-4.85363	NA	-2.70312	NA	NA	NA	NA	-2.1516	NA	-2.81774	NA	NA	-3.39636	-1.33134	NA	NA	NA
PAM	3.51053	3.89026	4.9202	3.95524	4.49547	2.76203	4.46006	4.22585	4.12136	0.150476	3.40255	0.265166	2.54895	0.859028	0.657252	2.0712	4.3672	3.69172	4.96169	5.26899	5.06453	4.52468	5.04902	3.79808	4.31703	4.79948	5.0167	5.2671	4.44261	4.92959	4.56166	5.04522	4.92609	4.72373	4.52765	4.66279	4.63175	3.80308	4.33815	5.18041	4.46787	5.10618	4.06481	3.69012	4.95909	3.65211	4.08947	4.10481	4.70463
CDH2	2.29301	2.56857	3.0088	3.4039	3.07331	2.16734	3.56661	3.30462	3.34999	-0.0716328	2.4575	-0.599324	1.83205	0.431591	0.866064	1.62717	3.16428	2.5539	3.79734	3.87056	3.42538	2.7282	3.74132	2.60894	2.89636	3.30352	3.43298	4.07689	3.14709	3.63328	3.7312	3.62953	3.15585	3.34415	3.41617	3.33037	3.10061	2.4557	3.30194	3.84384	3.48377	3.31955	3.19827	2.39327	4.01591	3.64729	2.39004	3.56924	3.60474
VCAM1	0.438628	1.21792	0.402085	1.28538	0.489143	0.845394	1.14807	0.655958	1.57962	1.78681	2.20921	2.90282	2.65366	-1.5829	3.40361	4.21626	0.467649	0.214942	0.912705	0.536777	1.00989	0.580169	1.22471	0.249119	-0.00693006	0.442787	0.357639	0.353735	0.0816947	0.644878	0.967742	0.845259	0.273406	0.763997	0.191994	0.69516	0.847805	0.0376176	0.0882916	1.36402	1.33124	1.83703	2.03279	1.90019	2.28615	3.08815	2.13782	0.236724	0.849917
NCL	NA	NA	NA	NA	NA	NA	NA	NA	NA	0.624099	NA	-1.04919	NA	NA	-2.98383	NA	NA	NA	NA	NA	NA	NA	NA	NA	NA	NA	NA	-0.789075	NA	NA	NA	NA	NA	NA	NA	NA	NA	NA	NA	-0.945235	-1.22458	NA	NA	-4.36473	NA	NA	NA	NA	NA
HK1	NA	NA	NA	NA	-2.43299	-4.19975	-2.33379	-2.15479	-3.35098	NA	NA	NA	NA	NA	NA	NA	0.794092	-1.4865	NA	-2.26719	NA	NA	-2.31806	NA	-2.40424	NA	-2.45862	-2.28816	NA	-3.12927	-2.17551	NA	-3.03316	-3.46044	-0.562026	1.13545	NA	NA	-0.50714	-2.80908	NA	NA	NA	NA	NA	NA	NA	NA	NA
ORM2	2.76188	2.31616	3.4749	1.96395	2.17401	3.20928	1.67806	2.53617	3.37989	4.20328	2.6457	3.81212	3.93256	2.98667	3.0515	2.75721	2.76359	3.72716	2.56208	1.09691	1.83795	2.3055	2.42641	1.25197	3.00365	2.14414	1.79744	1.71765	2.69751	2.53807	0.855236	2.63048	1.44499	2.15259	2.46367	3.50388	2.8397	1.93919	2.67461	1.89796	2.78804	1.8506	3.41384	2.76877	3.83444	2.96554	2.01233	3.4019	1.19786
ITIH2	3.93085	2.67001	4.0416	3.19961	4.09176	4.28765	4.21199	4.27576	4.57076	5.06567	7.43473	6.9031	6.44946	3.62758	6.02123	6.39241	3.4728	2.83598	3.94552	3.33199	3.51283	3.7936	3.45552	2.29896	3.86439	3.46758	3.52746	4.1655	4.12139	3.64439	4.38762	3.97767	3.56563	3.73943	4.63785	5.20215	4.13844	3.31202	3.46764	3.61632	4.12266	4.50597	4.96195	5.49392	5.56642	5.16163	4.34373	5.21234	4.32087
ITIH1	3.80925	2.35495	3.60465	3.38224	3.46555	4.28543	3.41707	3.63425	3.79219	4.58997	6.66354	6.10091	6.108	3.02012	5.82258	5.67645	2.87968	2.80719	3.17365	2.44386	3.20885	3.07232	2.88855	1.93348	3.28597	3.06102	2.72168	3.32805	3.32991	3.60518	3.81581	3.52937	2.99126	3.39994	4.11677	4.64229	3.81976	3.17939	2.9113	3.10351	3.65433	4.09395	4.55477	5.14162	5.19362	4.45066	4.61868	4.43495	3.38426
CEL	-2.68989	-2.07869	3.89875	-1.07246	-1.5637	-3.99776	-3.03575	-0.527942	-1.16003	NA	0.891092	NA	NA	NA	-1.02426	NA	-0.887249	-1.9474	-2.51936	2.13043	-1.31267	-1.74169	-1.399	-3.44508	-0.851662	-0.845962	1.19276	3.60857	-2.13738	2.99036	-1.62769	0.835092	-4.70657	0.150181	-1.46859	-1.9915	-2.42271	-1.12115	0.212192	-2.1831	3.65265	-1.22868	-2.11327	NA	-0.61174	NA	-3.88783	NA	2.96895
CR2	NA	NA	NA	NA	NA	NA	NA	NA	NA	1.58578	-2.09135	NA	-3.04985	NA	NA	-1.53355	NA	NA	NA	NA	NA	NA	NA	NA	NA	NA	NA	NA	-5.81965	NA	NA	NA	NA	NA	NA	NA	NA	NA	NA	NA	NA	NA	NA	-2.32818	-2.17525	-2.58519	NA	NA	NA
RAB6A	NA	NA	-2.25095	-1.18796	-1.77216	NA	0.0697753	NA	NA	-2.15856	-1.04873	0.574539	0.0966887	-1.8652	-1.38603	-1.48205	-2.39201	NA	-0.89205	0.00759075	-1.24967	-1.97303	-0.906915	NA	-1.65852	-1.9087	-1.00893	-0.166902	-1.80736	-1.4024	-0.0776518	-1.35849	-1.8681	-0.789118	-0.765249	-1.46903	-2.56725	NA	-1.40646	-0.350028	-2.02574	0.419266	-0.599948	-2.26605	0.216591	-0.372584	-1.54383	NA	-0.164236
PMCH	NA	NA	-2.90179	NA	-2.93177	NA	-3.22012	NA	NA	NA	NA	NA	NA	NA	NA	NA	NA	-2.92381	NA	NA	-2.6247	NA	NA	NA	NA	-3.56421	-1.82604	-2.50074	-2.03861	-2.39165	NA	-2.93487	-3.46519	-2.36562	NA	-3.63554	-2.33449	NA	NA	-2.20214	NA	NA	NA	NA	-3.71239	-2.48601	NA	-2.96282	NA
PSMB1	NA	NA	NA	NA	NA	NA	-2.68657	-3.42557	NA	-0.278615	NA	0.272897	-1.32926	-0.615284	-0.010173	-1.50102	NA	NA	NA	-3.3344	NA	NA	NA	NA	NA	NA	NA	NA	NA	-2.77484	NA	NA	NA	-2.3342	NA	NA	NA	NA	-1.2689	NA	NA	-1.06133	-1.16953	NA	-2.43249	-4.44033	NA	-1.04639	-2.59442
ITGAL	NA	NA	NA	NA	NA	NA	NA	NA	NA	NA	NA	NA	NA	NA	-1.32037	-2.04015	NA	NA	NA	NA	NA	NA	NA	NA	NA	NA	NA	NA	NA	NA	NA	NA	NA	NA	NA	NA	NA	NA	NA	NA	NA	NA	NA	NA	NA	NA	NA	NA	NA
PZP	NA	4.8066	3.85135	-4.26218	NA	-0.255438	NA	-1.9336	6.02956	-2.19713	4.16457	-0.307803	1.75462	NA	-0.107606	NA	-6.27811	-1.59036	-2.47424	-3.1776	-2.67367	1.53073	-3.39098	NA	-2.84761	NA	-3.92145	NA	0.199166	-2.16223	NA	-3.1025	-6.42963	-3.95797	-1.41507	NA	-2.44354	-1.92985	0.959363	NA	NA	-1.55831	-2.46546	-3.13988	NA	-3.88661	NA	-2.01467	-2.06191
OGN	5.05955	4.74371	5.37547	5.02972	5.51899	5.37667	5.84352	4.76796	5.59818	4.22136	5.22594	2.34502	4.36053	2.5366	3.20575	4.24491	5.06081	5.17058	4.77347	5.30143	5.65444	5.55909	5.53388	5.22788	5.22623	5.15051	5.41385	5.29865	5.74924	4.96118	5.79861	5.598	5.26505	5.81435	4.40575	5.29093	5.41523	4.81814	5.13556	5.47024	5.27956	4.13608	5.23081	4.903	5.09966	5.89601	2.76103	4.39716	4.74061
C4BPB	-2.48988	NA	-4.34326	-2.96889	-4.83587	NA	-3.84264	-4.14029	-2.94563	-1.97464	2.59473	2.20081	1.00372	-1.85958	1.36329	0.485268	-4.61846	NA	-3.17978	NA	NA	NA	NA	NA	NA	NA	NA	NA	NA	-5.27637	-3.41327	-3.64609	NA	-4.49805	-2.47269	-2.01316	-3.98924	NA	-4.39294	-4.86947	-2.08053	-1.38668	0.236491	-1.51064	-0.0506087	-2.52104	-0.542681	-2.263	-0.728425
MAG	0.859546	1.50697	0.713243	0.579566	1.22848	1.10118	1.58629	1.45813	1.54298	-2.14539	-0.00713194	NA	-1.67171	NA	-1.99584	0.728492	0.474417	0.771389	1.06089	0.75889	1.01746	1.01959	0.761009	1.12346	0.672726	0.949058	0.87049	0.838831	1.12768	1.24717	1.09273	1.50299	0.811541	1.65873	1.18877	1.29669	0.753423	0.301558	0.547271	0.666751	0.644195	0.017764	0.565054	0.63028	0.422773	-0.227683	0.75917	-0.862724	0.098048
FLNA	1.76231	6.67709	-2.97356	-3.39517	-3.85209	-3.68788	-1.75531	-3.59225	-2.69827	NA	-1.91239	-0.100128	-1.53542	NA	-1.47577	-2.89348	NA	-1.06704	-2.55008	-2.63261	-1.75243	-2.97423	-2.00806	NA	-1.36875	NA	-2.64912	-2.82224	-2.74817	-4.54363	-3.29591	-3.75215	NA	-2.11661	-2.14789	-4.26166	-1.74936	NA	-3.93702	-2.0874	-3.36564	-1.77239	-1.42069	-3.76193	-1.56455	-2.92629	-1.81887	-2.45289	-2.37444
BGN	NA	-2.69231	-2.51369	NA	-2.54463	NA	-1.10591	-1.71104	-1.55565	NA	-4.59539	NA	NA	NA	NA	NA	NA	NA	-1.69699	-2.53221	-2.29013	-2.47946	-2.08753	NA	-2.43427	NA	-1.79392	-2.09304	NA	-2.66561	-1.99831	-2.18936	-3.49712	-1.38557	-1.82474	-3.29469	-2.40562	NA	-3.05003	-1.48602	-3.03137	0.233159	NA	NA	-1.73982	NA	NA	NA	NA
TGM2	-2.70678	NA	-5.08607	NA	NA	-3.07702	NA	-2.55366	-2.75843	NA	NA	-3.7081	NA	-1.57895	NA	-3.25788	NA	-2.87312	NA	NA	-3.52495	NA	NA	-5.11833	NA	-3.44085	NA	NA	-3.72365	NA	-4.44506	-3.41329	-6.21456	NA	NA	NA	NA	NA	-4.03486	NA	-5.5028	-2.42226	-2.58636	-3.05654	-3.58463	NA	NA	-3.8642	-3.24722
BMP6	NA	NA	-2.11506	NA	NA	NA	-2.69298	-3.57879	-2.60452	NA	-2.41666	NA	-2.5984	NA	NA	NA	NA	NA	-3.01242	-2.6437	-3.14149	NA	-2.92738	NA	NA	-3.70013	-4.68694	-3.00368	NA	NA	-1.3147	-3.79754	NA	NA	-2.9681	-4.42117	NA	NA	NA	-1.30721	NA	NA	-1.71551	NA	-0.62811	-1.04716	-0.279434	NA	-1.42386
ACHE	-1.18567	-0.617741	-0.676591	-0.376058	-0.040973	-1.06966	0.736391	-0.456283	-0.95786	NA	-1.3006	NA	-0.136787	NA	NA	-1.48106	-0.677126	-0.685503	-1.11196	-0.432733	-0.548569	-0.428984	-0.231743	-0.827629	-0.396455	-0.153178	-0.349176	-0.572692	-0.285798	-0.0387519	-0.800041	-0.0334491	-0.269006	-0.345433	0.127985	-0.717018	-0.653106	-1.923	-0.466183	-0.493405	-0.87746	-1.32127	-1.73938	-0.826954	-1.36171	-3.10512	-1.9738	-1.54314	-1.70688
IDS	-0.383125	0.46509	0.416715	-0.545353	0.979281	-0.866242	0.463452	0.549985	-0.401268	1.07628	-2.33861	NA	-2.149	NA	4.05653	0.702255	0.0247891	-0.134602	0.189525	0.555045	0.0865115	0.0674354	0.227129	-0.22226	0.01387	-0.156178	0.403829	-0.0481922	0.460694	-0.120155	-0.442325	0.579347	-0.445246	0.139666	0.683003	0.150938	-0.870659	-1.36243	0.046006	-0.13807	-0.282506	-0.881252	-1.74216	-1.15166	-0.598169	-0.555184	-1.50708	-1.67676	-0.597655
UBA1	NA	NA	NA	-4.08666	NA	NA	NA	NA	NA	-2.42736	NA	1.16242	-2.64952	-0.391963	NA	3.28475	NA	NA	2.13531	-0.911384	NA	NA	-1.25469	-3.2591	-3.29995	NA	NA	-2.32227	1.92381	-0.849082	NA	-0.436695	NA	-2.62009	NA	-0.311113	NA	NA	-1.48444	0.719338	NA	-1.37831	2.38709	NA	-2.22449	NA	NA	NA	-3.11113
IGFBP4	1.73825	2.03206	2.71501	3.19146	1.85588	0.627146	2.64485	2.55712	3.44448	2.27604	3.11782	2.58439	3.50741	-0.0982434	3.81788	3.22451	2.07729	0.797496	2.91468	2.91048	2.85815	1.68574	2.44662	0.777652	1.15554	2.35672	1.97081	2.5873	1.99694	2.11502	3.07715	2.6155	2.48115	1.96195	2.68445	3.06918	2.03278	1.1564	1.72492	3.4212	2.48792	3.64703	3.49149	2.67014	3.61198	4.3118	2.22786	2.30358	2.60804
CA4	0.909968	0.83904	1.35256	-0.0745189	0.92237	-1.03858	0.973901	0.86548	0.844924	NA	-0.33178	NA	-0.792256	-1.5941	NA	-3.01997	1.70818	0.432721	1.81344	1.28847	1.33616	1.37635	1.37659	0.340119	1.18175	1.45666	1.54642	1.05772	0.942978	1.2812	0.682047	1.94882	1.39022	1.38417	1.05642	1.07001	1.1977	0.416141	1.35003	1.05175	1.15512	0.151432	0.5715	0.200853	0.745374	-0.616639	-0.459608	-1.23342	0.801263
CPN2	-1.11661	-1.13869	-0.56211	-0.701418	-0.668162	0.209561	0.131883	0.118329	0.358229	-0.519608	2.71021	2.30661	2.41278	-0.238697	2.15841	1.57883	-1.02704	-2.04563	-0.874647	-1.08649	-0.898838	-0.792307	-0.795704	-1.5971	-0.786059	-1.42717	-1.28437	-0.50654	-1.44739	-0.233827	0.197065	-0.544185	-0.686188	-0.510251	0.798289	0.670551	-0.376555	-0.493601	-0.125481	-0.566022	-0.0467441	0.525924	1.31996	0.01507	1.45808	1.35937	0.459976	0.832697	-0.139851
PROZ	NA	NA	-1.20289	NA	-4.56834	-3.45892	-3.689	-1.62493	-1.53605	-2.28205	0.369497	-1.22718	-1.07073	NA	-1.55066	-2.01406	NA	NA	-3.23449	0.349981	-1.30763	-2.61576	0.588129	NA	0.591219	NA	-4.98703	-0.360899	-2.75326	-0.571269	-3.12343	NA	NA	-2.70746	-2.2653	-1.25807	NA	NA	NA	-0.686728	-2.66894	-1.7328	-2.08876	-1.4892	-1.0959	-1.07216	-1.92706	-2.1284	NA
MRC1	0.00352387	0.283024	-0.0384065	0.207041	-0.169129	-0.0424839	0.211545	0.112926	0.768975	2.2991	-0.139327	1.20218	2.66281	NA	3.88481	0.284241	0.386254	-0.682302	0.385616	0.528905	0.473572	0.134579	0.686434	-0.879038	0.0336235	0.353096	0.405184	0.382897	-0.106589	0.625965	-0.227669	0.608012	0.228107	0.189291	-0.0546982	0.0470884	0.675611	-0.338459	0.468946	0.519952	0.556454	0.235693	0.389706	0.192266	1.0441	1.61811	0.61061	0.505977	-0.6899
FBLN1.1	5.60779	6.57352	6.33082	6.78295	6.46454	5.96539	7.22485	6.77646	7.00716	4.06715	6.63488	5.27953	6.16991	3.64644	6.21158	6.21522	5.60878	5.79838	6.28631	7.01428	7.22299	6.27442	6.77166	5.94197	6.53436	6.07685	6.90227	6.71514	6.50193	6.25595	7.32085	6.18959	6.26468	6.8238	6.55748	6.56423	6.10758	5.7521	5.16368	7.25501	6.39856	6.03115	6.56735	6.07107	6.75858	7.11579	6.84898	5.27546	5.94411
ITGA6	-1.7025	-2.31661	-1.52675	-3.07121	-1.6941	-2.16952	-1.06217	-2.16159	-0.914276	-1.11893	-1.85589	NA	-2.10914	NA	-1.77635	NA	-1.06787	-1.92131	-2.69279	-2.07854	-2.46622	-0.569171	-1.30583	-2.30259	-2.58463	-2.42375	-1.86204	-1.44598	-3.55463	-0.836559	-0.143377	-2.0537	-1.10632	-0.581355	-2.5933	-2.87011	-0.193756	0.677053	-2.83017	-2.29688	-0.485991	1.23149	-2.27595	-2.01523	-0.288706	-3.20639	-2.20832	-3.64058	NA
PPIB	2.22615	2.24107	2.33871	2.22897	2.93617	3.02514	2.40756	2.45985	1.98819	0.0473863	1.30286	-1.43339	1.07374	-0.896266	-0.871036	-0.797277	2.36728	2.21516	2.10839	2.17855	2.6329	2.60559	2.77357	2.60231	3.06262	1.9048	2.96418	2.13815	2.82384	2.17303	2.03564	2.91601	2.51658	2.24666	2.40529	2.60576	2.71927	2.00898	2.71215	2.97801	1.95698	1.64255	1.63513	1.335	0.850562	-1.52265	1.35297	0.463065	0.632549
WARS	NA	NA	NA	NA	NA	NA	NA	NA	NA	NA	NA	-0.0356236	-1.73506	NA	-0.445482	-0.893162	NA	NA	NA	NA	NA	NA	NA	NA	NA	NA	NA	-4.47295	NA	NA	NA	NA	NA	-4.46227	NA	NA	NA	NA	NA	NA	NA	-3.70627	NA	NA	-2.95072	-2.04446	NA	NA	NA
CBLN1	2.16571	2.89272	3.0741	2.51346	3.30119	0.463452	3.19672	2.57555	2.01542	NA	1.57493	NA	1.02684	NA	NA	1.24696	2.27929	1.45125	2.2136	3.12187	2.88555	3.46037	2.57247	0.96805	2.13548	1.69026	2.59125	2.69426	2.02103	2.71276	2.74806	3.09286	3.00162	3.2331	3.00007	2.24431	2.09381	1.1846	2.63973	2.35798	1.95389	2.40293	1.97319	0.806806	1.47913	0.857342	NA	1.77024	1.86769
PTPRD	1.01063	1.20988	1.09841	1.10204	1.25986	1.08258	1.40707	1.38446	1.16131	-1.04151	0.292916	-0.407034	-0.40419	-2.27784	-2.26758	-0.406908	1.60724	1.00278	1.77295	1.47741	1.49356	1.39567	1.70582	1.73363	1.39449	1.54822	1.61621	1.92232	1.54546	1.40133	1.20631	1.63031	1.46975	1.40898	1.41151	1.29563	1.24102	0.904665	1.44933	1.04172	1.36956	1.14021	0.551325	1.08085	1.06137	0.222481	0.618556	0.836521	0.975375
PTPRG	1.97654	2.50801	2.97904	2.34954	2.8657	1.85717	2.91789	2.81431	2.58355	-0.225626	0.889019	-1.31475	1.28595	-0.922149	-0.900128	0.663101	1.5069	2.36333	2.83209	3.10479	3.07826	2.63082	3.3054	2.09522	3.12098	2.6016	2.91032	3.46699	2.78222	3.52424	2.23408	3.2395	2.68368	3.07302	2.24583	2.74126	3.05068	2.4144	2.81889	3.22967	2.2726	1.87652	2.18823	0.932859	2.34035	2.02488	0.753986	2.38256	1.35106
PTPRZ1	2.67777	3.36139	3.34419	2.84192	3.33279	2.17109	3.33592	3.27201	3.21987	-0.974834	2.20009	-0.876541	1.49256	0.109222	0.0881545	1.87501	2.84723	2.51017	3.25824	3.16541	3.24566	2.81642	3.38374	2.53264	2.86161	3.16353	3.23117	3.04377	3.00476	3.26424	2.70395	3.34513	3.26176	3.16509	3.11403	3.08701	2.98744	2.30989	2.76414	3.17484	3.18199	3.14618	2.64299	2.26036	2.63292	1.9102	2.06609	2.41798	2.34216
OMG	2.98758	3.2658	3.90569	2.72598	4.38384	2.28801	3.89753	4.05593	3.41198	-1.42277	2.15627	NA	1.20238	0.0106804	-2.20944	1.32915	3.67704	3.10582	3.74659	4.08197	3.97586	3.54184	4.0738	2.95008	3.87987	4.01161	3.67564	4.15799	3.67175	3.87698	2.83887	4.23712	3.47517	3.67843	4.2839	3.55262	3.35828	2.17459	3.28067	3.86908	3.29466	2.78115	2.70322	1.84141	3.2197	2.07682	0.930149	1.07672	2.75017
AHCY	NA	NA	NA	NA	-4.29642	NA	-1.75182	NA	NA	-2.16321	NA	-2.26085	-2.63479	-0.61304	NA	NA	NA	NA	-1.92508	-3.35543	NA	NA	-2.20936	NA	-0.896677	NA	-3.60572	NA	NA	NA	NA	-3.48086	NA	-3.18918	-3.49805	NA	-1.29119	NA	-1.43286	1.36422	NA	-1.83036	-2.20958	-3.83183	-3.91533	NA	NA	NA	-1.91447
LAMA2	-0.318118	-0.97637	-0.0906242	-0.60197	0.237196	0.115337	0.746169	0.200533	0.324419	-1.02871	0.180371	-2.42451	-0.421642	-3.07875	-1.22575	-2.07613	0.0962508	-0.104909	0.35223	0.0375588	0.440163	0.0942097	-0.121828	-0.343305	0.103248	0.0950671	0.363151	0.148365	0.477678	-0.362421	0.0427355	0.50626	-0.47828	0.238036	0.00609948	0.283407	-0.105209	-0.792102	0.0077898	0.260016	-0.0483051	0.353521	-0.00585953	-0.411693	-0.0533605	0.207164	0.0538952	-0.0429036	-1.03789
IGFBP5	0.534548	-0.307469	1.09595	0.818005	0.657346	-1.98355	1.9014	1.06308	1.79641	-0.372072	1.44673	-0.262553	0.133789	-0.677152	-0.0855462	1.20092	0.707009	-0.370855	1.22558	1.44338	0.956343	0.696668	1.08995	-0.148766	-0.431452	0.966647	1.111	1.21005	0.662347	0.389204	1.87734	1.06501	0.979284	0.33287	1.59749	1.70534	0.262093	-0.282644	0.00440183	1.88064	1.58233	-1.86113	1.29148	0.671171	-1.28538	-1.0829	-0.260024	-0.295288	0.807237
ACP1	NA	NA	NA	NA	NA	NA	-0.956488	-0.680236	-1.89982	NA	NA	NA	NA	-0.903825	NA	NA	NA	NA	NA	-1.48045	NA	NA	NA	NA	-2.92461	-2.84871	NA	-1.35145	NA	NA	-1.46864	NA	NA	NA	-1.3121	NA	NA	NA	NA	-2.19552	NA	-0.0482493	-0.180871	NA	-1.92691	NA	NA	-3.92196	-0.590483
TNC	-0.90484	-0.418173	-1.23474	-0.174256	-0.772927	-2.22544	-0.984467	-0.300439	-1.16216	0.201935	-1.83061	-1.10809	-0.751083	NA	-0.540349	-0.475092	-0.410632	-1.18424	-1.31488	-0.914431	-1.0103	-0.524759	-0.482922	-1.18887	-1.25261	-1.48152	-0.4345	0.400806	-0.343103	-0.478302	-1.26291	-0.652853	-0.78088	-0.48611	-1.58973	-1.14174	-0.544471	-1.7204	-1.099	-1.94726	-1.30958	-1.62224	-1.11488	-1.03822	-1.21468	-1.14853	-1.5217	0.603084	-2.02809
MPZ	-1.83456	-2.13616	-2.11874	NA	-1.51362	-0.404532	-1.15629	-1.66111	-1.28866	-3.05895	-1.92836	NA	-1.82837	NA	-1.98694	-2.84853	-2.00053	-1.78931	-3.57138	-1.98071	-1.55289	-1.30247	-2.0764	-1.72547	-0.747966	-1.42792	-2.36446	NA	-1.67032	-2.25987	-1.64152	-0.856834	-1.68912	-1.43715	-2.37931	-2.20936	-1.7418	NA	-1.32028	-1.59418	-2.21677	NA	-1.73524	-1.96975	-3.57784	-0.895006	-2.53675	NA	-1.99554
AZGP1	6.63283	5.98034	6.10073	6.18788	5.35914	4.92645	5.93669	4.41208	5.29472	7.45187	6.9713	8.34237	6.59281	4.92142	7.91284	8.25634	6.28798	5.46906	5.95086	5.94368	5.6548	5.03456	4.52839	4.93282	5.89651	5.98969	4.22367	5.16752	5.06684	5.3235	5.91959	4.23206	5.62851	5.91402	4.96224	5.16408	4.92098	4.80639	5.20196	5.7039	7.47823	5.27103	6.96537	7.48141	6.91276	6.6467	6.69851	6.845	5.78865
MPST	NA	NA	NA	NA	NA	NA	NA	NA	NA	NA	NA	NA	NA	-1.68737	NA	NA	NA	NA	NA	NA	NA	NA	NA	NA	NA	NA	NA	NA	NA	NA	NA	NA	NA	NA	NA	NA	NA	NA	NA	NA	NA	-3.08219	NA	NA	NA	NA	NA	NA	-2.92316
CTSS	1.41522	2.07745	1.09348	1.94574	1.79162	2.70867	1.21862	0.861852	1.38035	0.746379	1.07309	1.04624	1.8296	NA	1.32648	3.61266	1.21191	0.871383	1.24917	1.14773	1.20465	1.41463	1.46751	1.03405	0.867723	1.07959	0.980113	0.633622	1.27125	0.549679	0.667918	1.40098	0.938152	1.33348	0.69678	0.848588	1.19942	0.166918	0.499854	1.32851	1.5642	1.07752	1.41074	1.41931	0.897238	2.17173	0.780318	0.0487311	0.118811
PSMA3	NA	NA	NA	-3.71019	NA	-3.29593	-2.75003	NA	NA	0.484108	-3.41659	1.00432	-0.804246	0.482746	0.765327	-1.292	NA	NA	-3.8857	NA	NA	-3.38056	NA	NA	NA	NA	-2.56986	-3.47065	NA	-4.20372	NA	-5.13536	NA	-3.09786	-5.46823	NA	NA	NA	-1.68121	-3.57168	NA	-1.02349	-1.28002	-1.25762	-4.04389	-3.45813	-2.40505	-1.46553	-0.00364276
PTX3	NA	NA	-6.23508	NA	NA	NA	-4.64057	-3.60985	NA	NA	-0.0224542	NA	-1.32936	NA	NA	NA	NA	NA	NA	NA	NA	NA	NA	NA	-5.04507	NA	NA	-4.27031	NA	NA	NA	-4.4824	NA	NA	NA	NA	NA	NA	NA	NA	NA	-6.86511	NA	NA	-2.24569	NA	NA	NA	NA
MSN	-0.186751	0.0147131	-0.0560037	1.29666	-0.0472956	-0.340319	0.420407	0.614578	0.59339	0.993912	0.87129	2.52251	2.15882	-0.274566	2.47541	0.980887	-0.154611	-0.679638	0.378039	0.330807	-0.101919	0.109312	0.809218	-0.558513	0.118431	-0.0873862	0.0946939	0.116631	-0.0343362	0.16253	-0.655475	0.636658	0.0457762	0.430548	0.44639	0.240324	0.448494	-1.03934	0.272367	0.515076	0.0729645	0.0727779	1.03394	1.47772	0.924217	-2.32221	0.206478	0.574624	0.594945
S100A4	NA	NA	NA	-2.27395	NA	NA	NA	-4.44946	NA	-3.69995	NA	NA	-0.720904	-1.13335	NA	NA	NA	NA	NA	NA	NA	-3.25664	NA	NA	NA	NA	-3.51922	NA	NA	NA	NA	NA	NA	-2.00061	NA	NA	-3.75001	NA	-0.153131	NA	NA	0.311364	-0.742948	NA	-1.26976	-1.94656	NA	NA	-0.851601
MGAT1	NA	-3.42566	-2.12041	-2.37807	-3.76815	-2.48029	-0.890754	-2.74603	-0.532824	NA	-0.794463	-0.288964	-3.15282	NA	-1.05641	0.183848	-1.52625	NA	-1.59162	-0.44948	-1.21846	NA	-1.474	-3.43406	-2.16695	-1.78122	-2.0857	-0.982278	-4.15604	-1.83595	-0.460671	-1.57278	-1.9593	-2.36121	-0.199341	-0.631509	-1.82322	-1.45907	-2.27348	-0.419849	NA	0.0633457	-3.20417	-3.95838	0.0598703	-0.348415	-0.57367	-2.44159	-0.509245
TARS	NA	-5.50118	NA	NA	NA	NA	NA	-4.75061	NA	-4.39973	NA	-2.10458	NA	NA	-2.84884	NA	NA	NA	-1.86064	NA	NA	NA	NA	NA	NA	NA	NA	NA	NA	NA	NA	NA	NA	NA	NA	-4.48702	NA	NA	NA	NA	NA	-4.412	NA	NA	NA	-0.614319	NA	NA	NA
CD27	-4.2603	-3.52298	NA	-2.67361	-5.38492	1.01583	NA	NA	NA	2.39782	NA	-2.60847	-1.26734	NA	-1.17965	-0.102508	NA	NA	NA	NA	NA	-4.14835	NA	NA	NA	NA	-5.87606	NA	NA	-4.97494	NA	-3.94975	NA	-3.73933	NA	NA	-4.05303	-2.75383	NA	NA	NA	-1.55474	-1.54009	-0.416728	-0.895106	0.329085	-0.934095	-4.941	NA
CNTFR	1.04994	1.06848	1.57154	0.741624	1.58411	0.740371	1.68267	1.59397	1.22991	NA	0.669997	-3.85457	-0.455939	-0.227277	-2.42959	0.231767	1.54158	1.12466	1.45206	1.56434	1.49042	1.2484	1.42136	0.730383	1.48644	1.50148	1.32648	1.74071	1.06184	1.92355	1.169	2.07129	1.53554	1.46342	1.85106	1.41455	1.38292	0.359569	1.22908	1.49362	1.00446	0.492974	1.37345	0.858575	1.43045	0.420161	0.138909	0.918448	0.912269
PON1	1.19788	-0.0425101	0.912997	0.212877	1.68922	1.43849	1.69825	0.8655	1.42267	2.43353	3.88538	4.38108	3.46201	0.263118	3.38065	3.31687	0.635877	1.14735	0.798794	0.382208	0.575323	0.106048	0.616847	-0.0826982	0.4731	1.23779	-0.245274	0.776751	0.994138	0.486769	2.26126	0.632531	0.314531	0.052723	1.66839	1.86631	1.24313	0.834973	0.484201	0.998798	1.90145	3.10791	1.97648	2.09922	2.93002	3.34759	2.91264	2.07809	1.77626
DPP4	-1.83213	-2.06016	-2.2458	-2.3264	-2.13863	NA	NA	NA	-2.06785	-2.3404	-1.34661	-2.09801	-1.67088	NA	-2.59352	-0.837021	-2.27001	NA	-1.88561	NA	-1.5106	-2.44329	-2.73693	NA	-3.00172	-2.47022	NA	-3.06672	NA	NA	NA	-1.65421	-2.51389	-2.10158	-2.09401	-1.27134	-2.1739	NA	-2.01164	NA	NA	-2.20871	-1.46077	-1.82066	-3.18397	-1.68762	NA	-1.87476	NA
CALR	3.06939	3.43239	2.99162	3.44087	3.97245	3.0709	3.14331	3.13423	3.03301	3.51308	2.10966	3.22448	2.46036	0.457654	2.70916	2.29002	3.70768	-1.31551	3.59614	3.4049	2.93413	3.68395	3.03296	2.58128	2.92426	3.31039	3.36733	3.60925	3.53217	3.3824	3.17071	3.16277	3.40743	3.2474	3.09062	3.36541	3.04338	2.36341	3.24802	2.82207	3.42497	1.46664	3.3103	3.08593	2.76398	2.0003	3.32111	3.28505	1.9034
CANX	-3.34424	-1.27389	-2.93445	NA	-2.47521	-1.3528	-1.91435	-1.00093	-1.96269	NA	NA	NA	-1.24416	NA	NA	-1.48266	NA	NA	-5.07673	-2.92176	-1.72839	-3.09755	-1.84481	-1.32089	NA	-2.56904	-2.21562	-3.04723	-1.53506	-0.23484	-2.16628	-2.62448	-4.80444	-1.70698	-0.75323	-4.02001	-2.06183	-1.06001	-0.714249	-1.70848	-4.00014	-0.41628	-1.48978	-4.22483	-1.1594	NA	NA	NA	NA
IL1R2	NA	NA	NA	NA	NA	NA	NA	NA	NA	-4.96667	-1.31751	-1.09029	-0.81031	NA	2.81836	-0.194833	NA	NA	NA	-15.2245	-2.72235	NA	-2.73718	NA	NA	NA	-2.49763	NA	NA	-5.65255	-6.14511	NA	NA	NA	-6.70543	NA	NA	NA	NA	NA	NA	NA	-4.99697	NA	NA	-4.42273	NA	-2.12253	NA
PSMB8	NA	NA	NA	NA	NA	NA	NA	NA	NA	-1.18493	-3.65102	-0.523116	-1.9087	NA	-0.617325	-2.18389	NA	NA	NA	NA	-3.61799	-6.3323	NA	NA	-3.28978	NA	-3.65498	NA	NA	NA	NA	-2.47062	NA	NA	NA	-3.44594	NA	NA	NA	NA	NA	NA	-2.74945	-2.54825	-2.36766	-3.21273	NA	-4.38792	NA
PSMA5	NA	-3.29181	NA	NA	-2.93943	NA	-3.11708	-3.22481	NA	0.030436	NA	-0.000770933	-0.984231	-1.07174	-0.241117	-1.79233	NA	NA	-4.22643	NA	NA	-2.93267	NA	NA	NA	NA	-2.81793	NA	NA	NA	NA	-3.106	NA	-2.77053	-3.48836	NA	NA	NA	-1.59605	NA	NA	-1.90662	-1.65472	-2.2517	-2.77905	NA	-3.62809	-1.28022	-1.81099
PSMB4	NA	NA	NA	-3.48808	-2.14417	NA	-3.01524	-3.06639	NA	-0.206711	NA	0.368239	-1.91335	-0.82429	1.01531	-2.18782	-3.45948	NA	NA	-3.04429	NA	-4.37702	-3.56281	NA	-4.23937	NA	-1.9003	-4.12074	NA	NA	NA	-2.21597	NA	-2.67451	-3.20124	NA	NA	NA	-2.17327	NA	-4.37824	-1.61731	-2.57944	-1.88016	-2.73672	NA	NA	-0.689356	-1.58449
PSMB6	NA	-2.59125	NA	NA	-2.3745	-3.00819	-2.17075	NA	NA	-0.872229	NA	-2.97584	NA	0.767122	-1.59081	NA	-2.66211	-2.82112	-1.81009	NA	NA	-2.99984	NA	-1.95619	NA	-2.84169	-2.19176	NA	-1.87578	-2.9324	-2.4446	-1.92233	NA	-1.28111	-2.00168	-2.20226	NA	NA	-0.566883	-2.67909	-3.44848	-0.337346	-1.79553	-2.72813	-2.32227	-3.32458	-2.32294	-0.283262	-3.41033
PSMB5	NA	NA	NA	NA	NA	NA	NA	-4.13207	-4.65335	NA	NA	NA	NA	-0.86445	NA	NA	NA	NA	NA	NA	NA	NA	NA	NA	NA	NA	-2.88452	NA	NA	NA	NA	-4.79094	NA	-3.70506	-3.56048	NA	NA	NA	-1.17197	NA	NA	-1.38923	-1.98147	NA	NA	NA	NA	-0.692012	-1.48913
GRN	-1.37023	-1.43315	-1.49033	-0.0594886	-1.38021	-0.171238	-1.29888	-0.830099	-0.802772	0.0107827	-0.975433	0.832067	0.633635	NA	1.05782	2.08439	-1.38032	-1.2584	-1.32699	-0.99297	-0.973106	-0.906699	-0.882532	-2.62827	-1.17319	-1.5201	-0.648006	-0.901479	-1.26879	-1.31047	-0.879106	-1.05267	-1.25131	-0.729953	-1.25801	-0.978379	-1.2715	-3.44244	-1.35593	-0.755882	-1.1185	-1.7196	-0.91374	-1.08551	-1.20041	-0.44251	-1.26358	-1.53917	-0.655762
LAP3	NA	-2.78921	NA	-2.59727	NA	-2.52514	-4.1121	-5.71241	NA	-0.413615	-4.16813	1.50221	0.172196	-2.8808	2.39476	0.846154	NA	NA	-3.89149	-2.11883	NA	-5.28866	-2.27026	-3.53164	NA	NA	-4.53398	-2.16502	-2.33099	-2.19224	NA	-0.805435	NA	-4.37056	-2.51155	NA	-3.26479	NA	NA	-3.18666	NA	-4.11067	-4.17464	-1.52678	-1.07851	-1.75659	NA	-1.93308	NA
PCSK1	-0.546383	-1.22519	0.339595	0.962634	0.122361	-1.782	-0.886458	-0.111106	-0.527025	-0.435098	-0.644207	NA	-2.11253	NA	-3.02087	-1.99282	0.743153	-0.265376	1.7772	0.658527	NA	-0.453242	0.939452	0.117201	-1.19733	0.525972	1.73287	0.310127	0.319602	-0.440655	1.67119	0.964986	1.09527	0.539623	-0.619289	NA	-0.500208	-0.412333	1.13287	0.0230431	0.0462396	-3.44139	-0.448415	0.0141307	-0.0109357	-1.5419	-3.72555	-0.166616	0.791605
IMPA1	-2.22636	-0.784403	-1.10177	-0.998776	-0.612727	-0.701264	0.089791	-1.06239	-1.10467	-3.39559	-2.29913	-2.20085	-1.48912	NA	-2.2544	-2.16192	-0.687753	-1.39784	-0.524519	0.0445811	-1.38694	-0.967022	-0.695784	-0.50334	-0.110694	-1.61428	-0.442029	-0.416129	-1.03448	-0.994977	-0.347032	-0.596606	-1.16186	0.0969483	-0.489385	-0.689879	-1.4575	-1.0176	-0.165444	0.206535	-1.91341	-1.63059	-1.52194	-1.6002	-0.844766	-1.2955	-1.90573	-0.683963	-0.809171
CTGF	1.19309	0.62701	1.65313	1.39027	1.61696	0.585123	1.84146	1.45307	2.72397	1.3656	0.690741	-0.910917	0.882938	-2.16545	0.794631	0.670597	1.80112	1.02065	2.03312	1.69984	1.68783	1.61923	1.68731	0.812906	1.28577	1.62017	1.3138	1.95561	1.31527	1.37563	1.40199	1.97948	1.61637	1.7661	1.17506	1.75894	2.08288	0.78669	1.40926	1.56376	1.58954	1.49753	1.53826	0.895548	1.61316	1.56812	1.31138	2.90207	1.04942
TKT	2.80937	-1.10212	3.55935	0.573023	3.31546	1.04093	1.15885	1.14588	1.78863	3.75667	1.31388	2.60351	2.19158	-1.1451	1.89174	2.14062	-4.47848	1.10454	0.677963	0.204456	3.1967	0.466211	0.963261	2.22204	1.39996	1.81959	2.44005	0.682288	0.942004	-4.20162	2.31488	-1.68148	1.04173	0.429144	4.79278	3.03156	1.75159	2.49945	3.2699	0.549731	-2.41524	0.644907	2.43526	2.46468	-0.756925	1.79496	1.95333	-0.292761	0.860019
SERPINA4	2.45088	1.9645	3.19709	2.19936	3.23516	3.03337	3.40657	2.91045	4.10574	2.10524	3.82471	4.03681	3.9321	0.278857	3.26012	4.19255	2.68849	2.13208	3.0686	2.23437	2.68002	2.89541	2.72527	1.6218	3.48144	2.76339	2.13979	2.73764	2.87937	2.98143	2.66429	3.2819	2.43303	2.80233	3.50768	4.04034	3.54372	2.1921	3.14687	3.43174	2.70312	2.96858	2.95651	2.57337	3.33906	3.20952	2.30821	4.44195	1.7423
CRABP1	NA	NA	NA	NA	NA	NA	-3.27739	NA	NA	NA	NA	-2.14723	NA	NA	NA	NA	NA	NA	NA	-4.30565	NA	NA	NA	NA	NA	NA	NA	-3.21061	-4.72497	-2.02473	-3.04721	NA	NA	-2.89476	-3.84496	-2.41603	NA	NA	NA	-2.08508	NA	-1.91586	-2.01105	NA	-3.97288	-1.15713	NA	NA	NA
ERP29	NA	NA	NA	-2.93104	NA	NA	NA	NA	NA	-2.2711	-4.68078	NA	-3.05863	NA	-3.60631	NA	NA	NA	NA	NA	-4.94377	NA	-4.34481	NA	NA	NA	NA	NA	NA	NA	NA	NA	NA	-4.38501	NA	NA	NA	NA	NA	NA	NA	NA	-3.99139	-3.16598	-4.01261	NA	NA	NA	NA
PRDX6	NA	NA	-2.2926	NA	-2.67529	NA	-1.89766	-3.488	-1.45931	-3.05141	-2.67868	NA	-1.29599	1.71483	NA	-3.70653	NA	NA	-3.31725	-0.947081	-2.58818	-2.59689	-0.457764	NA	-3.36776	NA	-1.14432	-1.58675	NA	-1.49418	-1.7666	-2.80062	-3.02057	-2.0244	-2.04139	-2.2926	-3.56746	NA	1.36609	-0.87865	-3.18219	2.14405	0.753762	NA	-1.14059	-0.324291	0.363622	NA	2.0054
BLVRB	-2.27324	-4.80392	-3.99891	-2.98561	-2.64579	-2.97628	-3.2029	-4.22715	-3.23901	-1.68201	-0.413144	0.320407	1.11491	4.89708	0.0238743	-0.394998	-0.343941	-2.15354	-3.68192	NA	-2.82977	-0.53929	-2.46972	-0.986119	NA	-3.08387	0.600952	NA	-2.89165	-1.37313	-2.7566	-1.75185	NA	0.0535618	-1.12224	-2.32972	NA	NA	2.86296	NA	-2.55237	2.187	2.21336	-1.4765	-2.10537	NA	2.13133	-2.59789	3.21024
PRDX3	-5.15943	-3.10743	-2.85534	NA	NA	-3.92415	-2.02719	-2.52378	-2.72656	NA	-2.35012	-1.14269	-2.00914	-1.26215	-1.38985	-3.85291	NA	NA	NA	-2.9531	-2.70503	NA	-2.92554	NA	-3.06694	-4.40638	-3.58685	-2.6943	-4.60941	-3.10658	-4.26008	-3.84418	NA	-2.59839	-2.31217	NA	-3.39086	-3.65054	-3.61831	-2.013	NA	-5.54858	NA	NA	-1.74841	-2.95991	-3.54458	NA	NA
RPL12	NA	NA	NA	NA	5.17885	NA	NA	NA	NA	NA	NA	NA	NA	1.84965	NA	NA	NA	NA	NA	NA	NA	NA	NA	NA	NA	NA	NA	NA	NA	NA	NA	NA	NA	NA	NA	NA	NA	3.74392	NA	-5.3308	NA	NA	NA	NA	NA	NA	NA	NA	NA
PEBP1	3.93833	3.89562	4.38961	4.0282	4.97214	4.28784	5.02745	4.92159	4.74856	2.87916	2.71968	0.768958	2.75465	1.69836	1.68925	2.30069	3.93716	3.96051	4.08977	4.62556	3.7453	4.42927	5.03283	3.83668	4.66154	4.03676	4.83613	5.29091	4.39449	5.0987	3.88724	4.48866	3.9609	4.79234	4.18544	4.18906	4.29142	3.2708	5.0604	5.02872	4.37075	5.02263	4.16105	3.42412	4.40273	3.29477	3.42987	4.0141	3.39456
PDIA3	0.973099	0.950107	1.33233	1.12187	1.4543	1.24509	1.31585	0.937597	1.20788	1.25675	1.17149	1.60521	0.959436	-0.509138	0.948154	0.799447	1.49567	1.09775	1.31513	1.23604	1.57652	1.36345	1.52224	0.847105	1.2372	1.54922	1.6024	1.35291	1.36283	1.30132	1.11077	1.6896	1.18643	1.24285	1.10067	1.01314	1.01135	0.500605	1.02823	1.33488	1.26174	1.18342	0.999103	1.26366	1.08331	0.586376	0.919862	0.876453	0.723146
HLA-A.2	0.195039	NA	-0.408355	1.54841	0.793169	2.30987	NA	NA	NA	NA	NA	1.5699	0.612055	-1.10493	NA	NA	NA	NA	1.34318	NA	NA	-0.461638	NA	NA	NA	0.961536	NA	NA	NA	NA	NA	-0.0214285	NA	NA	NA	NA	NA	NA	NA	NA	0.908718	NA	1.29359	NA	1.77506	NA	NA	NA	NA
HLA-A.3	-1.23551	-0.736518	NA	-0.469756	-3.04353	-0.0265228	-1.80753	NA	-0.947309	-0.960334	-1.32041	-0.575793	-1.05466	NA	-0.229031	0.814995	-1.93664	NA	NA	NA	NA	-1.23277	-2.50525	-1.28817	NA	NA	NA	NA	NA	NA	-1.56359	-1.96894	NA	-2.20985	-1.20267	-1.20696	-1.46793	NA	NA	-2.48302	NA	-1.09435	NA	NA	-1.21463	-1.22633	-0.999566	NA	NA
HLA-C	0.726131	0.845547	0.562975	2.37592	0.753623	3.77007	0.00561589	-0.0966993	0.365731	0.13473	0.719108	2.85652	2.09892	-0.271661	1.95794	2.44548	0.458151	NA	1.58564	-0.830997	1.06514	1.09906	-0.303774	-0.406153	1.23102	1.37574	-2.87421	-0.334568	-1.33131	-0.0269667	-0.132155	1.28124	0.167781	1.39184	0.84372	1.49357	0.449237	-0.000387272	0.216117	-0.125937	1.2991	0.706506	2.05748	0.00960589	2.70562	1.04191	1.23455	1.25774	-0.103978
AXL	3.27199	3.85774	3.4803	3.3621	3.6275	3.49932	3.53614	3.18188	3.70528	3.25273	2.92225	2.54473	2.90887	0.694098	3.61429	3.95905	3.66004	3.15441	3.33312	3.72528	3.74583	3.87304	3.21739	3.17614	3.82515	3.55603	3.60575	3.97265	3.50222	3.6223	2.8837	4.00396	3.63454	3.97505	3.4508	3.63382	3.53169	2.71926	3.37154	3.51868	3.40409	2.77318	3.18673	3.33414	3.44987	3.35178	1.60636	3.57328	2.8987
SERPINB1	NA	-1.83767	NA	NA	NA	NA	-0.521182	-2.4243	-4.64188	-2.28778	NA	-1.22212	-0.253309	NA	-1.08552	-2.55325	NA	NA	-4.31903	NA	NA	NA	NA	NA	NA	NA	NA	NA	NA	NA	NA	NA	NA	NA	NA	NA	NA	0.147022	-2.28446	-3.58027	NA	-0.271524	-1.65717	-2.42484	-1.10614	NA	NA	NA	NA
GDI1	-0.152413	0.423188	0.163109	0.544282	0.769195	0.357731	0.516165	0.490432	0.234671	-0.524809	-1.02358	-0.446085	0.180985	-2.52402	-0.559161	-0.722259	0.213422	-0.285764	0.195496	0.515679	-0.102882	0.287537	0.799661	-0.104388	0.591986	0.141634	-0.0283177	0.749403	-0.0529951	0.850066	0.13128	0.854115	0.285322	0.294937	0.335714	0.124739	0.455848	-0.864142	0.962951	0.594539	0.369435	0.657486	0.0840073	-0.383625	0.468579	-0.344152	-0.635193	1.90985	-0.80208
MAT2A	NA	NA	NA	NA	NA	NA	-2.80874	NA	NA	-1.55227	NA	-1.84182	NA	NA	-1.62787	-3.50935	NA	NA	NA	NA	NA	NA	-0.976847	NA	NA	NA	-1.95982	-2.89457	-2.9194	NA	NA	NA	NA	NA	NA	NA	NA	NA	-5.7125	NA	NA	NA	NA	NA	NA	-3.34597	NA	NA	-2.7255
HIBADH	NA	NA	NA	NA	NA	NA	NA	NA	NA	NA	NA	NA	NA	NA	NA	NA	NA	NA	NA	-4.39651	NA	NA	NA	NA	NA	NA	NA	-3.60812	NA	NA	NA	NA	NA	NA	-5.16366	NA	NA	NA	-4.3243	-4.47209	NA	NA	NA	NA	NA	NA	NA	NA	NA
ATIC	NA	NA	-0.375044	NA	NA	NA	0.370329	NA	NA	-3.21329	NA	NA	NA	-1.19541	NA	NA	NA	NA	NA	NA	NA	-1.6065	NA	NA	NA	NA	NA	NA	NA	-5.38669	NA	NA	NA	NA	NA	NA	NA	NA	-2.37184	NA	NA	-2.90038	-3.18727	NA	-3.5163	NA	NA	NA	NA
CASP14	NA	NA	NA	NA	-4.64471	NA	NA	NA	NA	NA	NA	NA	0.0392413	NA	NA	NA	NA	-1.9216	NA	NA	-1.65232	NA	NA	-4.10564	NA	-2.58944	-4.63657	NA	-4.22636	NA	NA	-2.23516	NA	NA	NA	NA	NA	NA	-2.71586	-1.71734	NA	NA	NA	NA	NA	-2.68136	NA	-1.39847	NA
YWHAB	-0.641676	-0.353297	-0.727833	0.924179	0.178699	-0.124074	0.381638	-0.353033	0.203245	1.76698	0.657125	1.53094	1.76563	1.07902	2.02519	1.42949	0.061717	-0.404984	-0.0886179	-0.0837202	-0.645588	0.260004	0.262536	-0.996329	-0.377232	-0.213841	0.27389	-0.146048	-0.107351	-0.0249418	-1.08021	-0.183157	-0.837713	0.630587	-0.795753	-0.338036	-0.399881	NA	0.208508	-0.153549	-0.0648136	0.638255	0.692966	1.45709	-0.343121	0.335245	0.126053	0.438416	0.787214
S100A11	-3.92679	-1.84082	NA	-1.85184	NA	NA	NA	-1.92494	NA	-3.82351	-1.61947	0.14938	0.27416	NA	-1.09699	-2.00728	-1.37495	NA	-1.13194	NA	NA	-4.01654	-4.86267	-1.51785	NA	-4.20919	-1.57191	-1.45316	-2.01569	-4.5977	NA	-1.54288	-1.48963	-2.83064	-2.11591	NA	-3.80819	NA	-1.98464	-5.29379	-5.62709	-3.15949	NA	-1.89654	-3.33803	-4.0296	NA	NA	-1.80052
L1CAM	0.74818	1.76531	1.82823	1.21706	1.33786	0.0430255	1.62541	1.50625	1.20883	-2.47683	0.184145	-3.66286	-0.790366	-1.54651	-2.54198	-0.770795	1.3369	0.973013	1.91405	2.0954	1.96089	1.21386	1.99573	0.526468	2.07077	1.79589	1.75232	2.39056	1.37703	2.02793	1.41968	2.24077	1.80905	1.72991	2.27924	1.71996	1.65582	0.993004	1.77778	1.96799	1.28697	1.58509	0.898062	-0.236816	1.77827	0.74258	-0.508187	2.35295	0.0873945
PRDX2	-2.36175	-1.95249	-0.942774	-2.14196	-1.17327	-2.79965	0.653092	-0.774059	-0.755667	NA	-0.402486	-2.04228	1.58377	5.35336	-2.32828	-1.04504	-1.71843	-2.39688	-0.329236	0.37817	-0.795581	-0.16833	-0.16142	-1.47461	-1.21387	-1.53664	0.591401	-0.155168	-1.47245	-0.765583	0.218935	-0.449871	-0.895756	0.8343	-0.258888	-0.933503	-1.42756	-1.81219	2.49125	-0.208533	-1.55261	5.25248	2.77639	-2.05515	-0.320842	0.209275	3.26096	-2.07325	5.15334
GBP1	NA	NA	NA	NA	NA	-2.37055	NA	NA	-3.52614	-1.56462	-3.48256	0.429319	-1.53686	NA	-0.655398	-1.48678	NA	NA	NA	NA	NA	NA	NA	NA	-3.5528	NA	NA	NA	-2.95744	-2.51086	NA	-3.47455	-2.5535	NA	NA	NA	-3.83413	NA	NA	-2.15562	NA	NA	NA	NA	NA	NA	NA	NA	NA
MAN1A1	0.541927	1.19082	1.92214	1.70055	1.37274	1.78606	1.7755	1.61579	1.85625	1.78429	1.15435	1.563	0.78477	NA	0.743914	1.46241	1.02343	1.74909	0.949476	1.96591	2.15918	1.50971	1.73111	0.861909	1.01276	0.236893	2.38765	2.23191	1.83626	1.62773	2.25776	1.04275	1.26864	2.47376	1.72155	1.30036	1.16101	0.94013	1.0378	2.07811	1.24045	1.47198	1.23227	0.526522	2.04486	1.81815	0.903492	0.931212	1.16176
GALNS	-2.24738	-1.02357	-1.52073	0.492985	-0.779737	0.043658	-1.37899	-0.986614	-2.40648	NA	-3.53089	NA	-2.40919	NA	NA	-2.51442	2.2797	-1.36416	-2.17884	-0.3957	-1.35229	-0.811881	-1.38344	-1.24562	-0.772293	NA	-1.3969	-1.06474	-0.976032	0.480393	-1.48127	-0.953025	-0.576207	-1.8429	-1.25674	NA	-1.11266	0.827445	0.663953	0.970528	1.01966	0.753045	1.08392	2.36206	1.02734	-3.07475	NA	NA	0.606067
RNASE4	1.95538	1.64327	1.41872	1.18055	2.33576	2.39573	1.51377	1.39344	1.9803	-0.0353325	0.53995	-0.248142	0.757006	NA	0.620813	1.03561	1.13844	1.59613	0.787169	1.13103	1.45994	1.15419	1.62225	1.47897	1.33867	0.518763	1.49115	1.0912	1.47922	1.64226	1.595	0.694032	0.72498	0.764039	1.32425	1.16751	1.15429	0.701372	1.68399	1.59565	2.06488	0.871528	1.71963	1.44466	0.943735	-1.43642	1.14624	0.0613696	0.412709
HSPA4	NA	NA	-3.12794	-2.38467	NA	-0.451111	-6.17737	NA	NA	-1.67934	NA	-2.12211	NA	-1.26842	-2.9628	NA	1.00455	-3.96109	NA	-0.332688	-1.33447	NA	-2.54008	-0.903121	NA	0.872826	-5.73712	-1.01763	NA	-1.40537	NA	NA	-1.91916	NA	NA	NA	-3.91288	NA	-0.0713311	-1.59166	NA	-1.20436	-4.5565	-4.30363	-1.62615	NA	NA	-2.53014	-1.6427
GPC1	-0.39611	0.295682	0.252349	-0.208662	1.21207	-0.596083	0.688533	0.517951	-0.705344	-2.51949	-0.962334	NA	-2.82038	NA	NA	0.117264	0.438588	0.401888	0.485099	0.862077	0.416672	0.823331	0.803391	-0.210521	0.625472	0.184824	0.132959	1.06111	-0.0227959	0.564016	-0.040108	1.0504	0.208753	0.772501	1.39614	0.170353	-0.230783	-0.407464	-0.296888	-0.00458428	0.0310085	-0.130398	-0.952795	NA	0.0761047	-1.72991	-1.59077	0.198407	-0.206274
SFTPD	NA	NA	-4.33311	NA	-3.68807	NA	-3.72784	-3.81047	-3.2151	NA	NA	NA	NA	NA	NA	NA	NA	NA	NA	-2.9757	-2.76363	-4.49607	-4.34099	NA	NA	NA	-4.09432	-3.13818	-3.64352	NA	-2.54682	-6.26697	-3.98653	-5.25692	-3.83489	NA	-3.85368	NA	-4.32168	-3.80796	NA	NA	-4.30057	NA	-4.61807	NA	NA	NA	NA
THBS4	-1.03004	-1.43075	-0.475623	-0.255112	-0.58842	-1.21103	0.0115464	-0.873267	0.29631	-2.78487	0.680707	-0.165047	0.39656	-0.701608	0.776039	0.529653	0.112049	-1.06381	0.842366	0.290939	-0.490566	-0.900132	0.396398	-0.822228	-0.293759	-0.201542	-0.671147	-0.308543	-1.34209	-0.270453	0.158629	0.0744286	-0.235719	-0.319353	0.443832	0.403215	0.0912435	-0.888784	-0.695183	0.163083	-0.306456	1.73703	0.247898	0.0532325	1.05091	1.62985	0.58179	0.374539	0.868141
KRT9	2.64722	1.31403	1.24638	2.18841	0.984168	0.414655	1.31283	0.106741	1.6016	2.89082	1.68057	2.23768	3.06575	2.22738	2.48207	2.90009	1.92866	1.74283	1.83643	0.772036	1.18932	2.17249	-0.345525	1.53055	0.967087	3.12997	0.32923	-0.0850326	3.0915	0.925748	2.14961	2.6072	1.92739	0.769256	0.793838	1.76249	2.16571	0.052135	3.60429	-0.294174	2.71321	1.68128	0.979693	1.98562	1.81207	1.39703	0.915257	1.41969	3.89306
FBN1	-1.18701	-1.81178	-0.650875	8.63145e-05	-0.999368	-1.30865	-0.128487	-0.711646	0.279854	-2.54565	-0.120641	-1.93413	-0.127908	-2.25734	-1.17645	-0.452835	-0.439574	-1.14565	-0.368693	-0.840082	0.0131455	-0.806536	0.204766	-1.36004	-0.633401	-0.265841	-0.579206	-0.692618	-0.807784	-0.565259	-1.13152	-0.225734	-0.685673	-0.718739	-0.0474192	0.00482989	-0.146378	-1.80241	-0.859784	0.272927	-0.561142	-0.200712	-0.0649166	-1.2982	-0.149202	-0.0943597	-0.685742	-1.32189	-1.12569
MYH9	-0.664076	2.18729	NA	1.13649	-2.57503	1.10615	0.810634	-0.600358	1.32431	NA	-4.73809	-2.21195	0.0396704	-1.03745	NA	2.51292	NA	NA	NA	0.198102	NA	NA	-0.660201	-0.245973	-0.402167	-2.75767	NA	-0.561366	-1.99828	-1.04117	NA	-1.64273	NA	NA	-1.28363	NA	NA	NA	-2.28343	-3.24248	-2.15325	NA	-1.92352	NA	-0.23892	1.71627	NA	NA	-0.227616
TIE1	-3.11046	-2.34775	-2.4671	-2.01487	-2.51302	-2.64077	-1.96645	-1.95841	-2.08734	NA	-2.92386	NA	4.98653	NA	-4.42341	-3.14663	-3.16751	-3.41638	-2.34814	-1.67321	-1.67205	-2.01801	-1.4346	-3.40416	-1.58944	-3.27823	-1.8463	-1.85758	-2.59487	-2.3816	-2.3116	-1.73799	-2.51983	-1.28938	-1.74384	-2.33136	-2.02903	-3.69454	-2.4796	-1.43079	-2.35843	-2.00008	-2.75407	-2.52801	-1.42169	-1.18331	-3.01958	-1.92164	-2.31695
ADD2	NA	NA	NA	NA	-3.97346	-1.82059	NA	NA	NA	-2.99445	NA	NA	-3.34532	-0.621865	NA	NA	NA	NA	NA	NA	NA	NA	NA	NA	NA	-4.79507	-3.75182	NA	NA	NA	NA	NA	NA	-5.69318	NA	NA	NA	NA	-3.20733	-4.83647	-5.46953	-2.85187	-3.37892	NA	NA	NA	NA	-2.5252	-1.88882
TIMP3	NA	NA	-4.80439	NA	NA	NA	-3.93429	NA	-4.58485	NA	NA	NA	NA	NA	NA	NA	-4.90982	NA	NA	-15.2245	-5.11617	NA	-3.79056	NA	NA	NA	NA	-5.80718	NA	NA	-5.26894	-5.06012	NA	NA	-6.55373	NA	NA	NA	NA	-2.98902	NA	NA	-14.9459	NA	-14.6701	NA	NA	NA	NA
GLRX	-2.95163	-2.65988	-1.71555	-1.54228	-1.38854	-2.92062	-1.80224	-1.28937	-1.5581	-1.94767	-3.0713	-0.963294	-1.4908	-0.184633	-0.671389	-2.02651	NA	-2.58146	-0.78466	-0.552911	-1.47722	-1.88582	-0.516839	NA	-1.42453	-2.10664	-1.71341	-2.54496	-2.25804	-1.27251	-1.65686	-0.585715	-1.13179	-1.56582	-3.72446	-0.844715	-1.09901	-3.25992	-1.00084	-1.41914	-2.18147	0.880798	-1.88555	-2.81411	-1.23936	-0.994471	-2.00305	-0.887481	-0.484865
[truncated: 658 more rows]
[truncated: 14 more columns]

## Sheet: Table S2-2
Table S2-2. Differentially expressed proteins (totally 358 proteins) identified by DIA-MS in CSF between NNS (n=15) and NS (n=25) samples. The signification differentially expressed proteins were defined as those with Benjamini–Hochberg (BH) adjusted p-value < 0.01 and a fold change of log2 (NS/NNS)> 1 (significantly upregulated) or < -1 (significantly downregulated). The fold changes and statist…
[truncated: 360 more rows]
