# Supplementary material for: Large‐Scale Proteome Profiling Identifies Biomarkers Associated with Suspected Neurosyphilis Diagnosis
Source: Adv Sci (Weinh). 2024 Feb 21;11(16):2307744. doi: 10.1002/advs.202307744 (PMC11040343; doi:10.1002/advs.202307744)
Supplement: Supplementary file 4 — Supporting Information [file ADVS-11-2307744-s006.xlsx]

## Sheet: Table S3
Table S3. Detailed score table of the top 80 scored proteins selected for PRM-MS verification. NNS: syphilis/non-neurosyphilis; NS: neurosyphilis; PTNS: post-treatment neurosyphilis; NIBD: syphilis-free but with noninfectious brain disease; IBD: syphilis-free but with infectious brain disease.
Rank	Gene Symbols	Mean Decrease Accuracy	log2NS/NNS	Pvalue (NS/NNS)	log2PTNS/NS	Pvalue (PTNS/NS)	log2NNS/IBD	Pvalue (NNS/IBD)	log2NS/NIBD	Pvalue (NS/NIBD)	log2NS/IBD	Pvalue (NS/IBD)
1	SERPINI1	3.16078	-1.80285	8.72e-09	1.58217	7.35e-05	4.04682	3.63e-16	-1.27153	0.000706094	2.24397	8.63e-06
2	CPQ	2.14295	-1.25486	4.49e-06	1.06338	0.00112268	3.57904	3.53e-10	-1.11	0.000127614	2.32418	9.47e-05
3	SIAE	2.54971	-1.4848	1.92e-07	1.29784	0.000243487	2.67828	2.73e-09	-1.50695	1.24e-05	1.19348	0.0171764
4	SEMA7A	2.84715	-1.56935	1.92e-07	1.11526	0.0021582	3.44219	6.62e-13	-1.48703	3.48e-05	1.87284	0.000194314
5	LINGO1	3.42876	-2.287	5.46e-08	1.7895	0.000692366	3.37981	1.49e-10	-1.79626	0.00025373	1.09281	0.0820997
6	IGHM	3.6149	4.81739	9.03e-07	-3.34343	0.00101191	-2.41267	0.000944976	4.77936	7.07e-05	2.40471	0.00545834
7	IGKV2-28	3.9441	3.28368	1.03e-06	-2.6989	0.000477399	-2.46898	1.54e-05	2.81121	0.000113982	0.814693	0.269714
8	C4BPA	2.27329	2.27381	1.59e-05	-1.33891	0.0165338	-4.19473	1.22e-09	1.96312	0.000737874	-1.92092	0.00664276
9	LRRC4B	2.06284	-1.04061	2.19e-06	0.8272	0.00497808	3.54267	7.77e-11	-1.04716	0.000273981	2.50206	4.51e-05
10	HEXB	-1.001	-1.14204	0.000111643	1.32857	0.000766721	2.64535	2.36e-08	-1.51857	2.52e-05	1.50331	0.00526004
11	GNS	2.28719	-1.32147	3.52e-05	1.45725	0.000381548	1.85214	5.57e-05	-1.28342	0.000222826	0.530662	0.321987
12	CUTA	2.99189	-1.37547	2.79e-05	1.23429	0.007876	2.98815	1.32e-09	-1.38805	0.000788515	1.61267	0.00347295
13	CNTNAP4	2.6268	-1.50726	1.61e-06	1.20855	0.00405696	2.7051	1.05e-11	-1.44265	0.000259334	1.19784	0.0153639
14	CA2	1.63594	3.53621	0.000320871	-4.76817	6.63e-05	-2.49385	0.0462907	4.86672	8.23e-05	1.04236	0.43499
15	CD48	2.47379	2.31117	0.000455797	-1.30755	0.0567083	-3.7273	6.75e-06	1.34822	0.0161683	-1.41613	0.0124101
16	APOB	1.001	1.94561	9.83e-05	-2.04979	0.00477092	-4.55962	3.88e-13	1.68828	0.00407039	-2.614	0.000514168
17	RAC3	1.41621	1.49134	2.93e-05	-1.88172	7.15e-05	-2.99326	1.8e-08	0.802387	0.196055	-1.50192	0.000364022
18	ENPP2	1.95935	-1.00029	0.000405971	1.06991	0.0042225	2.1818	2.29e-08	-1.10269	0.000727572	1.1815	0.00975212
19	BCAN	2.38654	-1.09394	3.75e-05	0.76417	0.0268683	3.7709	1.87e-09	-1.00329	0.00279627	2.67697	0.000156111
20	SEMA6A	2.12289	-1.10868	1.52e-05	0.75827	0.0336366	2.19417	1.59e-08	-1.42831	3.1e-05	1.08548	0.0415832
21	ADGRL3	3.20487	-1.13753	2.23e-05	1.01663	0.0057378	2.5329	5.27e-09	-1.15389	0.00150224	1.39536	0.0157763
22	PPIB	2.33015	-1.15028	0.000177414	1.25331	0.00533911	2.69092	2.57e-12	-1.1122	0.00504372	1.54064	0.00334345
23	THY1	1.41705	-1.18216	0.00036777	1.05432	0.0209891	3.85622	7.31e-13	-1.00728	0.0149005	2.67406	3.02e-05
24	PLOD3	1.85084	-1.19068	3.33e-06	1.10974	0.000651068	1.79401	5.52e-06	-1.08265	0.000269168	0.603331	0.176603
25	NCSTN	3.31308	-1.21126	5.18e-07	0.9806	0.000604365	1.27353	0.000224914	-1.36383	1.16e-05	0.0622651	0.888391
26	IGFBP7	1.69722	-1.23961	3.75e-05	1.30335	0.00124394	2.55316	1.01e-09	-1.39046	0.000124262	1.31355	0.00737493
27	NRXN3	2.63935	-1.24443	0.000644003	1.06764	0.00375739	2.6416	1.46e-05	-1.06335	0.00448931	1.39717	0.0138214
28	OMG	1.94232	-1.32186	9.08e-06	1.12573	0.00333977	3.44109	1.64e-10	-1.13887	0.00193697	2.11923	0.000489659
29	DPP7	1.33142	-1.45286	2.93e-05	1.25267	0.0036538	3.14147	3.39e-09	-1.47427	0.000161099	1.6886	0.00179989
30	RTN4R	3.4285	-1.51514	1.83e-06	1.08504	0.00980068	3.58551	1.01e-09	-1.15615	0.00293613	2.07036	0.00247689
31	RTN4RL2	3.90453	-1.59494	3.33e-06	1.38703	0.00300968	2.84462	1.33e-12	-1.14182	0.00863057	1.24968	0.0372244
32	CACHD1	3.11301	-1.64632	3.33e-06	1.3556	0.00335383	2.46515	1.04e-06	-1.47304	0.000353987	0.818834	0.207731
33	MFGE8	2.17443	-1.64654	2.23e-05	1.71248	0.000781591	3.09514	6.23e-08	-0.827585	0.0632597	1.4486	0.0443057
34	CNTNAP2	2.51384	-1.73681	7.47e-07	1.15619	0.0117399	3.08841	7.52e-12	-1.20395	0.00423064	1.3516	0.0248949
35	CHAD	2.9963	-2.1151	1.92e-07	1.83417	0.000386429	3.05279	3.07e-08	-1.34081	0.00344267	0.937686	0.279898
36	IGKC	2.40112	2.97692	3.15e-06	-1.30616	0.100794	-1.51211	0.0012118	1.56395	0.0283705	1.46481	0.0378657
37	FGA	1.97795	2.23801	2.96e-05	-1.41797	0.0413812	-4.00953	3.73e-10	1.44448	0.021396	-1.77152	0.0280376
38	APOC1	2.00865	1.86418	0.00036028	-1.22478	0.0616895	-2.20812	9.5e-07	1.67216	0.00740201	-0.343942	0.591916
39	SAA4	2.28642	1.7118	2.51e-05	-0.956012	0.0664378	-2.88757	7.92e-08	1.43891	0.0022981	-1.17577	0.0620389
40	APOC3	1.001	1.65306	0.000385339	-1.37314	0.0313689	-1.33134	0.000456685	2.06882	0.000966025	0.321723	0.617703
41	PLS1	2.44268	1.65207	7.42e-05	-0.72398	0.124953	-3.6983	8.88e-11	0.6113	0.284976	-2.04623	0.000259512
42	ACTBL2	1.71207	1.63338	2.93e-05	-1.38626	0.0078995	-2.70374	4.37e-08	1.5324	0.00257651	-1.07037	0.0597575
43	PON1	2.71099	1.44458	1.29e-06	-0.687649	0.0172573	-2.21106	3.57e-07	1.2071	9.39e-05	-0.766488	0.0729856
44	VCAM1	2.19037	1.35164	4.03e-06	-1.27452	0.00150646	-1.64802	0.00012836	1.03489	0.0028972	-0.296381	0.59152
45	PFN1	3.22461	1.27836	5.07e-05	-1.03378	0.0198962	-2.40475	7.58e-09	0.804524	0.0410857	-1.12639	0.0332464
46	LCP1	1.62857	1.23185	5.1e-05	-0.975382	0.0184692	-3.10901	1.22e-12	1.06088	0.00818217	-1.87717	0.000445575
47	ITIH2	2.1769	1.14349	9e-06	-0.567816	0.0332317	-2.24067	6.86e-08	0.967708	0.000495684	-1.09718	0.00855594
48	SPOCK1	2.9093	-1.02916	0.000364073	0.854469	0.00991678	2.92299	6.6e-10	-0.754404	0.0298896	1.89383	6.57e-05
49	FUCA1	1.37458	-1.10899	0.000213923	1.33513	0.00202399	2.38126	1.29e-09	-1.19558	0.00211155	1.27227	0.00918011
50	TNR	2.1998	-1.12982	3.74e-05	0.838939	0.0160888	2.13931	1.37e-07	-1.15672	0.00108886	1.00949	0.0564728
51	EFNA5	2.1145	-1.13591	0.000156624	1.27032	0.00104272	2.06429	2.06e-05	-1.1359	0.00113193	0.928388	0.0967816
52	ENO2	0.484659	-1.1921	0.000215861	1.10325	0.00696713	2.92166	1.4e-10	-0.926884	0.0246259	1.72956	0.00096502
53	APP	0	-1.20498	0.000236619	1.15419	0.00985329	3.40661	3.6e-12	-0.95731	0.0284462	2.20164	0.000142203
54	DNASE2	2.05482	-1.21422	3.23e-06	0.906908	0.00221385	1.93836	4.1e-06	-1.48651	2.02e-06	0.724139	0.113455
55	NPTXR	1.58784	-1.21681	2.63e-05	1.01228	0.0100529	3.58422	6.82e-13	-0.677608	0.0550117	2.3674	6.33e-05
56	TPP1	1.34406	-1.40181	0.000320871	1.01398	0.0589623	2.81422	4.06e-07	-1.13095	0.00989723	1.41241	0.0370745
57	SLC5A5	2.89482	-1.52647	2.23e-05	1.30246	0.00398845	1.91717	0.0014361	-1.25959	0.000944124	0.390703	0.648537
58	RTN4RL1	3.1585	-1.55806	1.45e-06	1.1887	0.00503434	2.11768	1.05e-06	-1.12058	0.00444683	0.559615	0.346481
59	SIRPB1	2.96004	-1.64283	3.2e-06	1.12167	0.0107988	2.81575	1.81e-12	-0.902542	0.0292535	1.17291	0.0120702
60	CAMK2A	1.48261	-1.83632	0.000111643	1.54501	0.021507	3.75412	2.29e-09	-1.35426	0.0324349	1.9178	0.0215265
61	FCRL5	0	6.38122	0.000561378	NA	NA	-6.29804	0.0056774	3.97909	0.00019719	0.0831874	0.939411
62	CD27	2.2772	3.37105	0.000279971	-0.261345	0.765917	-3.66158	0.000245793	2.12263	0.0260099	-0.290539	0.717575
63	CRP	1.69558	2.87899	0.000769987	-2.2179	0.0249835	-2.11567	0.0159439	3.13352	0.000727165	0.763325	0.458286
64	IGHG1	2.10654	2.37864	7.79e-05	-1.85336	0.0193499	-0.750256	0.144639	1.68111	0.0216508	1.62839	0.0422336
65	IGHA1	2.37198	2.3171	0.000409473	-1.57206	0.0798865	-1.68975	0.00100376	1.94878	0.0220344	0.627347	0.481515
66	IGHA2	1.72449	2.004	0.00036771	-1.35346	0.0692118	-1.69733	0.00035899	1.54765	0.0329226	0.306675	0.676995
67	ACTB	1.67445	1.43911	2.71e-05	-1.12724	0.0107931	-2.42431	1.77e-08	1.34029	0.00202914	-0.985198	0.0611465
68	ITIH1	3.36961	1.17296	5.27e-06	-0.399848	0.14746	-2.18981	5.62e-08	0.881802	0.00110198	-1.01685	0.0138597
69	FGG	1.66602	1.96306	0.00990782	-0.885016	0.3888	-4.83633	3.84e-10	1.03502	0.260084	-2.87327	0.00954549
70	ITGB2	1.30766	1.71953	0.000196206	-0.747476	0.159873	-3.42675	7.51e-06	-0.30489	0.500466	-1.70722	0.00722308
71	APCS	1.41608	1.58621	0.000620133	-1.03543	0.0714027	-2.53693	6.88e-08	0.886247	0.093616	-0.950712	0.104042
72	ADA2	2.75315	1.46738	7.89e-05	-0.627523	0.252929	-1.83021	8.41e-05	0.650012	0.235803	-0.362822	0.595756
73	ITIH4	3.07651	1.46216	6.95e-07	-0.973809	0.00227957	-2.22712	4.24e-08	0.981564	0.00247459	-0.76496	0.071283
74	CPN2	2.36197	1.27868	2.71e-05	-0.766059	0.01648	-2.14638	7.38e-07	0.993559	0.00160474	-0.867707	0.0513872
75	APOA2	1.001	1.10251	0.000254083	-0.281509	0.373728	-1.64017	9.7e-05	1.02013	0.00280628	-0.537664	0.249849
76	SERPINA3	3.61046	1.0945	0.000177414	-0.636028	0.09988	-1.5459	2.36e-05	0.043241	0.9068	-0.451398	0.362992
77	C5	2.12247	1.07127	0.000132871	-0.466052	0.149257	-1.9042	1.92e-06	0.61065	0.0398995	-0.832928	0.0634484
78	ICAM1	1.77581	1.01456	0.000157853	-0.864357	0.0263662	-2.38721	1.14e-12	0.618109	0.0745209	-1.37265	0.00177539
79	IGHG2	1.93925	1.93536	0.000409473	-1.52982	0.0229794	-1.38135	0.0319033	0.792939	0.173773	0.554015	0.492191
80	A2M	2.57228	1.30725	0.00164298	-1.49997	0.0116301	-1.13889	0.00399228	1.1664	0.0257309	0.168363	0.784285
