# Supplementary material for: Large‐Scale Proteome Profiling Identifies Biomarkers Associated with Suspected Neurosyphilis Diagnosis
Source: Adv Sci (Weinh). 2024 Feb 21;11(16):2307744. doi: 10.1002/advs.202307744 (PMC11040343; doi:10.1002/advs.202307744)
Supplement: Supplementary file 5 — Supporting Information [file ADVS-11-2307744-s003.xlsx]

## Sheet: Table S4
Table S4. Protein identified in CSF samples from NNS, NS, PTNS, SNS, IBD, and NIBD patients by PRM-MS. NNS: syphilis/non-neurosyphilis; NS: neurosyphilis; PTNS: post-treatment neurosyphilis; SNS: suspicious NS; NIBD: syphilis-free but with noninfectious brain disease; IBD: syphilis-free but with infectious brain disease.
Gene Symbols	Normalized protein Intensity (IBD)														Normalized protein Intensity (NIBD)																																Normalized protein Intensity (NNS)
	NO.1	NO.2	NO.3	NO.4	NO.5	NO.6	NO.7	NO.8	NO.9	NO.10	NO.11	NO.12	NO.13	NO.14	NO.1	NO.2	NO.3	NO.4	NO.5	NO.6	NO.7	NO.8	NO.9	NO.10	NO.11	NO.12	NO.13	NO.14	NO.15	NO.16	NO.17	NO.18	NO.19	NO.20	NO.21	NO.22	NO.23	NO.24	NO.25	NO.26	NO.27	NO.28	NO.29	NO.30	NO.31	NO.32	NO.1	NO.2	NO.3
CHAD	-6.08447	-5.61262	-6.12674	-5.14642	-1.67482	-1.12649	-8.45278	-5.62171	-6.42799	-4.95604	-6.27871	-7.35366	-4.1893	-6.86925	-0.824042	-1.51368	-3.28522	-2.40055	-5.24198	-1.53024	-2.37178	-1.89839	-0.279695	-6.42118	-2.32481	-5.35083	-2.09106	-0.83952	-0.747453	-3.75113	-3.78277	-5.38287	-0.697241	-1.11736	-1.17198	-1.58741	-4.5316	-1.06907	-2.10845	-6.62677	-2.20978	-1.49419	-0.720841	-1.65828	-0.854502	-1.07428	-0.905453	-1.57535	-0.834811
PLOD3	-2.70121	-3.97294	-4.24594	-0.265507	-4.333	-2.35762	-5.1522	-2.79607	-2.31011	-3.07144	-2.62314	-3.40083	-2.40386	-2.80516	-3.07066	-1.84889	-2.59612	-2.53188	-2.65454	-2.71115	-2.87336	-2.27072	-2.59238	-1.69508	-2.65176	-2.42808	-2.65241	-3.25845	-2.16229	-2.72958	-2.71288	-3.01821	-2.67609	-1.72294	-2.3584	-2.73198	-2.83182	-2.64641	-1.72932	-2.25377	-2.44787	-2.10239	-2.06046	-2.71953	-3.32936	-2.52397	-2.7368	-2.7238	-2.27981
SEMA7A	0.177793	0.156917	-0.541761	2.22898	-2.99668	-1.894	-0.898872	-1.08921	1.03397	0.375686	1.51337	0.909503	0.175164	1.2444	2.77438	2.16303	1.60132	1.63469	1.99572	2.95344	2.57514	2.47092	2.44929	3.39914	1.88009	0.70163	2.75048	2.22771	3.18897	1.32174	2.05561	1.80597	1.96537	0.981311	2.51323	2.90192	1.3602	3.21573	2.03204	0.660148	2.42881	2.78941	2.96593	1.90131	3.47073	3.21187	2.75452	2.6883	3.00646
SERPINA3	7.14674	7.39216	7.94488	8.49423	7.5922	3.09755	8.83497	8.04779	8.84603	6.52716	8.6364	7.68317	7.40821	8.06588	6.08469	5.64127	6.88825	7.15157	6.49244	5.24107	5.75759	5.23904	5.49975	6.13635	6.6968	8.08506	5.25058	4.24979	4.58622	7.71767	7.09835	8.36333	5.836	6.28041	5.6939	5.62162	7.34691	5.31108	6.12581	8.14932	6.45896	5.66017	4.35012	5.94128	4.5079	4.21021	5.26123	4.56083	4.30907
A2M	2.73992	1.45041	4.70202	-0.0852244	1.80947	5.65403	4.34385	3.74988	2.42001	0.528129	2.94985	1.45383	5.14526	1.50232	1.82158	-1.30245	-0.105817	-0.773537	1.46054	-0.420546	-1.82014	-0.711162	-1.51388	2.45985	-0.203398	0.278755	-1.78418	-0.0197232	-1.79965	-0.163901	0.401894	-0.35523	-1.22566	2.13639	-1.24975	-1.28849	2.38414	-0.901653	-0.931713	1.08592	1.00771	-1.28967	0.316448	-0.117607	-1.42232	-0.244889	-1.13058	-0.921904	-0.99973
C5	2.36787	4.12793	2.69742	4.33793	2.07075	-0.923885	2.28837	2.35286	4.06141	0.958097	1.03726	2.31627	4.42129	2.34163	-0.107947	1.06121	2.2233	2.52798	4.54233	0.705412	0.744169	0.446779	1.9599	2.4118	2.68658	3.56682	1.55809	0.948291	-0.732347	2.38377	0.985141	3.96326	2.39597	2.24397	1.20915	0.525591	3.05327	0.356864	2.36743	4.28725	1.97284	0.516595	0.814335	2.17396	1.09353	0.534206	0.370385	0.544602	-0.472244
IGKC	3.07161	4.44158	5.74348	2.06718	6.26523	5.51436	7.61898	4.42635	1.60437	4.60469	-0.457513	3.56253	2.84702	3.275	-0.731952	0.625275	0.741346	0.486319	1.13977	1.23417	1.36038	1.24425	1.00408	1.3392	1.51414	3.0023	-0.41481	0.166277	-1.2523	2.62756	0.962324	0.699155	1.49362	1.66177	0.277519	-0.592714	2.0919	-0.371032	-0.543861	1.38584	1.83314	-0.476816	0.262942	1.50417	-1.94405	-0.781159	0.782081	0.150409	0.770587
APOA2	0.828804	1.59023	-0.226302	1.43722	1.63372	1.7996	4.61187	5.66193	3.87601	2.07034	-0.712011	3.36181	4.91673	3.03862	0.762145	2.241	3.67867	2.40775	5.39202	1.2354	1.33758	2.40537	2.06619	2.60884	3.54878	4.91362	4.01415	3.11676	1.65916	2.11707	0.321646	3.19768	1.82248	2.77992	3.67117	2.24278	4.58933	0.0143169	3.04642	4.92922	3.34326	0.893648	1.66193	1.36479	1.73077	0.670302	1.62442	1.41673	0.495128
FGA	5.54725	4.37243	8.13744	4.25046	6.48929	5.52153	6.78976	9.51936	6.22159	2.85489	3.0277	3.55067	7.3308	2.31371	-0.950999	1.35927	4.42243	3.81884	7.98545	0.338344	0.639119	0.429525	0.421924	2.44753	2.16204	3.91516	1.54899	1.45989	-0.181615	3.90312	-0.031226	8.83192	2.67853	2.24718	0.52937	0.358853	5.30477	-1.38762	3.7704	6.11847	0.375597	-0.284826	-1.07765	4.34543	-1.86646	0.160075	0.231121	-0.935591	-1.57104
FUCA1	0.828412	2.52062	-1.86059	0.727084	0.370691	-0.657062	-0.795256	-2.12397	-0.614463	-0.0187646	1.27465	0.726753	-1.78112	1.0481	0.657403	-0.0144047	0.48223	0.429306	-1.36288	0.22925	1.05616	0.524183	0.728571	-1.21609	0.144116	0.611873	0.559324	0.573135	1.20108	0.637905	0.708779	0.236198	0.403956	1.23169	0.800966	0.907101	-1.00125	1.0613	0.661631	-0.080472	-0.0298864	1.06648	0.860699	0.192131	1.34778	1.3795	0.615279	0.906082	0.907749
APP	0.0850283	0.744065	2.40489	0.791429	0.127304	-1.21818	2.35612	0.897884	1.43217	1.95311	1.86152	1.42715	1.55679	1.57344	2.919	3.06503	1.48768	1.98475	2.37009	3.31964	2.015	3.13844	2.23591	3.73377	2.31144	0.562782	3.10118	2.65367	3.76943	2.03416	2.68697	1.09278	2.35929	2.92504	3.456	3.70788	2.74556	3.45245	1.81306	1.28222	2.02631	3.21252	2.20021	2.16571	2.89507	3.49307	3.41849	3.4	3.22031
HEXB	-1.21212	-1.99943	-6.46368	-0.741915	-2.17615	-2.13627	-4.21163	-3.96338	-2.95689	-2.61464	-2.14408	-1.91118	-2.44212	-0.763666	-1.1324	-1.57444	-1.43013	-2.67011	-4.43458	-1.99888	-1.69014	-1.68973	-1.55786	-3.80622	-2.34729	-2.48692	-1.5528	-1.43427	-1.61118	-2.48503	-1.72325	-2.62734	-1.60838	-1.90086	-1.59512	-1.55807	-4.12209	-1.40242	-2.25316	-3.01165	-2.08497	-1.13513	-1.19785	-2.26829	-1.33195	-1.18271	-1.64501	-1.59038	-1.16205
PFN1	4.17402	3.86558	-0.18421	0.228176	3.55729	3.63397	2.01022	2.08168	2.52241	2.38867	4.17965	2.98859	5.23657	2.18501	-0.983292	-3.7823	-0.67254	-1.42776	1.3861	-1.22833	-1.22379	-2.86062	-2.36747	0.874999	-1.50391	0.725756	-2.85341	-2.22624	-1.64369	0.755826	-0.909898	0.989236	-2.74047	-1.36541	-2.60164	-2.07619	0.917116	-1.92118	-0.933563	2.96882	-1.30709	-1.48213	-1.98068	0.276693	-0.7354	-1.59834	-2.21853	-2.79232	-2.40451
ENO2	-1.99682	-3.86082	-4.48326	-3.6779	-6.46855	-7.10842	-4.9629	-5.7746	-4.42266	-1.87252	-3.00106	-3.42116	-3.96283	-2.57575	-1.50795	-2.3681	-3.51878	-3.27273	-5.25646	-1.15983	-2.49904	-1.44167	-2.49169	-4.59635	-3.0572	-3.9866	-2.13132	-2.08106	-1.63918	-3.55743	-1.85176	-4.1031	-2.89667	-3.1463	-2.45509	-2.40597	-3.27289	-2.03713	-2.75783	-2.58806	-2.23339	-1.29609	-2.24387	-2.88842	-1.78685	-1.52354	-2.16499	-1.87123	-1.89736
LCP1	6.53281	2.94283	4.3835	0.180103	5.1399	4.43002	4.70359	3.48912	2.06402	2.84862	3.89578	2.42201	4.20697	2.69987	-2.10137	-1.51703	-0.942674	-0.995208	-0.454049	-1.56516	-1.3584	-2.18956	-1.24088	-1.22809	-1.5757	1.29651	-1.69044	-1.80135	-2.16291	0.793518	-1.01572	0.345185	-2.20752	-0.295365	-1.83477	-1.50246	-0.370251	-1.67817	-0.670748	2.35026	-1.92162	-1.39776	-2.40919	-1.65007	-1.58378	-2.26619	-0.604422	-1.72089	-2.14686
VCAM1	-0.25365	1.17862	0.459893	-1.05585	1.46523	-1.62198	2.87759	0.948118	-0.576652	0.783536	-0.300407	0.963688	-0.669457	1.41848	-1.78171	-1.20308	-0.137551	-0.991082	-0.00854718	-0.941471	-1.00119	-0.892455	-1.37105	-0.497628	-0.420472	1.32781	-1.32894	-1.09495	-1.46216	0.845557	-0.766028	1.18924	-1.50896	-0.255407	-0.685028	-0.961148	-1.75138	-1.4266	-1.01167	1.07493	-0.92814	-1.49408	-1.98559	-1.87266	-1.87464	-1.65163	-1.64335	-1.98954	-1.21874
ITIH2	3.73188	5.65344	4.80109	5.75442	4.2623	0.520894	4.84195	5.11327	4.62414	1.91948	1.00252	3.69799	6.04128	4.28109	0.789404	2.96844	3.86284	4.22311	5.98165	2.65793	2.43563	2.72242	3.12931	4.25467	4.12355	4.50894	3.57373	2.50917	1.92314	4.83132	1.79622	4.56817	4.46291	3.53572	2.56201	2.42102	5.20733	2.40529	3.9769	5.57861	4.90709	2.10283	2.28727	4.47469	1.99865	1.38717	1.59408	2.5275	1.45726
ITIH1	3.74487	5.56151	4.05607	5.78671	3.46577	0.276156	4.64955	5.26441	4.8967	2.33329	1.46326	3.81302	6.07827	3.892	0.955004	3.09789	3.76435	4.00505	5.26783	2.06934	2.48673	2.24835	3.20338	3.6729	3.80204	4.98159	3.48191	2.3895	1.35935	4.39516	1.36288	4.57045	4.28519	4.12438	2.2592	2.16716	4.90962	1.91073	3.99915	5.3854	4.46614	1.61207	2.09397	3.8759	1.64743	0.855843	1.9938	2.29347	1.04029
PPIB	1.62318	2.57432	-1.08356	1.15813	0.253673	1.6395	-0.0273567	-0.613422	0.41986	0.993451	1.5527	0.122943	1.66122	0.105409	1.89423	1.16381	0.654367	0.505693	0.849689	0.606457	0.503179	0.555476	0.896743	0.441385	0.434699	-0.636112	0.520821	1.38998	0.953245	0.732151	-0.555658	0.34552	0.627806	1.19575	1.08355	0.887129	0.108578	1.24213	1.36304	0.990864	0.56413	1.54602	1.27223	1.07915	2.05859	1.03844	1.12556	0.75687	1.32216
OMG	0.360731	-0.954282	2.63062	0.925873	-1.18327	0.0979759	-1.46776	0.487788	2.20039	1.96506	3.04836	1.40066	0.735661	1.13451	3.39217	2.56125	1.75245	1.8735	1.92648	3.2104	2.84207	2.78928	2.95433	2.83109	2.36266	1.12416	3.05922	2.89729	3.53449	1.21416	2.65809	1.35962	2.22123	1.61437	2.92442	3.31527	2.45999	3.4304	2.51666	0.626905	2.78008	3.48351	2.76929	2.01353	3.67163	3.21559	2.75384	3.34409	3.16448
CD27	-3.33632	0.979796	-3.17911	-5.78463	0.473619	-1.77237	1.07524	-5.1291	-6.88132	0.46153	-5.60585	-1.42195	-9.32669	-1.61729	-7.24366	-7.09981	-4.81442	-2.56355	NA	-6.48684	-2.75359	-6.24267	-7.22905	NA	-6.91624	-4.46951	-6.76132	-6.73738	-6.69806	-1.25645	-5.88515	-4.15646	-6.69593	NA	-6.59362	-6.0877	NA	-6.14053	-6.0993	-2.861	-9.99284	-6.54382	-5.88366	-8.05581	-5.17806	-5.92555	-6.42921	-6.82831	-5.00308
SAA4	2.12166	3.01587	4.27996	4.06435	2.12626	-4.96664	5.00244	4.72966	4.21164	1.07281	0.0491971	3.44965	4.60113	2.57099	0.476951	2.41894	1.74906	3.34308	4.4114	0.21962	0.89216	1.4552	2.72473	2.1022	2.70766	2.11797	2.70432	0.870169	0.36689	2.68905	1.3385	3.61096	2.37262	-7.84852	1.37832	2.23345	3.82547	0.908458	2.46077	4.77556	2.6538	0.520677	0.334528	1.85584	1.30665	0.34385	1.34552	0.398807	0.549936
ACTB	4.819	3.16932	1.72874	-0.284409	4.67553	4.88935	3.79005	4.00851	2.58571	3.22489	4.18528	2.78509	5.79063	2.15173	-1.68363	-2.05467	-0.457058	-1.81647	0.451981	-1.00671	-0.997712	-1.44673	-1.45423	1.64016	-0.42318	1.62895	-2.51118	-1.82883	-0.712727	1.09722	0.315424	1.54491	-1.28923	1.80636	-1.36847	-1.44804	1.39255	-1.03883	-1.4227	2.15318	-0.486787	-1.37217	-1.96793	-0.766365	-2.28422	-1.71875	-0.466402	-1.49309	-1.80151
MFGE8	-3.60785	-5.41481	-4.40687	-3.33209	-3.90537	-4.45453	-5.72964	-4.95115	-4.78897	-3.30523	-2.73149	-4.57641	-5.07576	-5.61011	-2.14574	-2.08493	-4.32595	-3.5358	-5.58094	-2.34949	-3.36849	-2.20612	-2.79049	-5.11761	-3.45292	-4.66404	-3.00005	-2.19625	-1.47876	-4.50723	-1.51923	-4.88663	-2.8397	-1.81863	-1.86558	-2.44297	-5.48404	-1.80214	-3.49645	-4.29471	-3.58869	-1.67918	-2.09231	-2.96836	-1.62917	-1.81544	-2.68045	-2.01252	-1.87071
SPOCK1	-3.17876	-1.05757	-1.09538	-2.76397	-2.6958	-6.79391	-1.38817	-1.91503	-2.18833	-0.572439	-0.915154	-1.52893	-3.53733	-1.593	0.40243	-0.724601	-1.78734	-1.72931	-3.49561	-0.474151	-1.152	-0.534399	-0.524497	-1.97133	-1.52474	-2.10721	-0.330822	-0.674988	0.125092	-1.57278	-0.241987	-2.45557	-0.779743	-1.55531	-0.624063	-0.528777	-1.99574	-0.1152	-0.865807	-2.23555	-1.72256	-0.135282	-0.660973	-1.18929	-0.680084	-0.529304	-0.412785	-0.756871	-0.0794781
ITIH4	2.90294	4.56094	4.31709	4.45309	3.86591	0.706589	4.16336	3.26488	4.21186	2.1949	1.47586	2.90924	4.28627	2.65691	0.98315	1.97454	2.37401	3.16314	3.66255	1.25003	1.37479	1.31208	1.65774	2.81716	2.63466	3.70998	2.33748	1.67129	0.849852	3.23316	1.49624	4.19195	2.51699	2.63683	1.62307	1.57376	4.23706	1.04071	3.05808	4.83253	2.2394	1.14304	0.950907	2.69465	1.21809	0.758995	0.865375	0.787789	0.433645
IGFBP7	4.65143	3.44818	3.9798	3.77607	2.52443	1.1192	2.72362	3.32017	2.10536	3.26427	2.89826	1.93521	2.72025	2.67978	4.24951	4.08243	2.93184	3.42701	4.34683	3.1031	3.04664	3.48184	3.4924	4.82145	2.86631	3.18721	3.13833	4.12197	3.37279	3.60218	2.97706	3.68538	3.45169	3.5342	3.50698	2.57953	4.20672	2.82743	3.44174	2.82011	3.56864	3.38081	3.88919	2.95633	4.03719	3.11335	3.91744	3.51234	3.29525
RTN4RL1	-6.51704	-3.71712	-3.39664	-4.49313	-3.13651	-4.895	-2.67396	-1.02074	-4.30722	-5.43731	-2.86346	-4.45733	-5.51156	-4.5016	-2.41399	-3.33735	-3.91998	-3.58881	-5.40098	-2.97167	-2.88295	-3.62161	-3.33829	-4.28385	-3.35134	-3.50039	-2.58407	-2.50093	-2.20609	-4.44163	-3.2072	-4.79133	-4.10126	-3.408	-3.16247	-2.78249	-5.07324	-2.65123	-3.36364	-4.51789	-3.73257	-2.72365	-2.58968	-3.26718	-1.55725	-1.84018	-3.39063	-2.86596	-2.54665
RTN4RL2	-1.69311	-0.878258	-1.2448	-0.211771	-0.908272	-1.89179	-1.45111	-1.85989	-0.399536	-1.08571	0.811077	-0.421946	-0.428569	-0.652686	0.880024	0.368807	-0.619448	-0.178882	0.910282	1.32673	0.98841	0.509469	0.296679	1.86192	0.341966	0.0652248	0.322818	0.461397	1.19762	-0.806147	0.990258	-0.222956	0.210546	0.663968	0.753519	1.08821	-0.389294	1.56909	0.328113	-1.01369	0.117541	0.705293	0.371571	0.058557	1.59504	1.32151	0.63895	1.28394	1.01909
TNR	-2.5148	-2.68409	-3.1341	-4.12632	2.60317	3.75646	-6.14484	-1.84576	-4.47108	-1.9318	-2.15383	-2.91393	-3.16426	-2.29891	-1.03604	-1.25157	-2.04314	-2.85856	-7.33479	-1.81946	-2.01027	-1.12642	-1.89163	-6.05554	-3.29101	-2.71157	-1.37611	-1.81712	-1.43043	-2.52039	-0.844727	-3.24757	-2.12507	-2.00412	-1.56394	-1.16546	-7.12592	-1.28268	-2.41444	-1.99537	-3.38254	-1.17656	-1.43547	-2.52931	-1.17322	-1.91001	-1.26962	-1.45161	-1.51108
LINGO1	-3.47007	-3.90452	-2.84335	-1.43733	-2.4707	-4.08159	-3.4393	-2.73874	-1.67945	-3.08435	-1.75836	-4.28061	-1.79976	-4.23853	0.097795	-0.0926919	-1.81841	-1.12524	-1.51972	0.32766	0.0602029	-0.132451	-0.603371	0.270226	-0.30068	-2.10599	0.314894	0.266173	0.778028	-2.67518	-0.528963	-2.41458	-0.346879	-0.27174	0.204207	0.59334	-2.03162	0.786492	-0.749618	-4.03683	-0.261536	0.447891	0.133746	-0.703647	0.742042	0.848739	-0.200655	0.731471	0.6174
BCAN	0.421842	0.419371	2.76674	2.65329	-2.14351	-1.23322	0.595573	1.01648	2.77608	2.54106	3.3488	2.1478	1.84038	2.18951	3.49754	3.79641	3.0637	3.17542	3.26827	4.20602	3.62623	3.77094	3.19849	3.91427	3.13392	2.78047	4.07193	3.92286	4.34704	2.25866	3.74177	2.89706	3.38253	3.4204	3.96219	4.07732	3.32452	4.13168	3.35873	1.53486	3.5273	4.18889	3.44005	3.09789	2.97459	4.04115	3.55212	3.89434	3.98921
SERPINI1	-1.99473	-1.54819	-1.0757	-0.909362	-0.994238	-2.20456	-3.25231	-1.91384	-1.07191	-0.162109	-0.338617	-1.14865	-1.5196	-1.717	2.14787	1.76915	-0.33798	0.889435	-0.0779893	1.74237	0.638189	1.42559	1.28752	1.65918	1.2928	-0.509602	1.61461	1.9372	2.16006	0.0301324	0.919427	-0.630165	0.666874	0.732917	1.40268	1.62782	0.377468	2.03305	1.02093	-1.16568	1.12206	1.99233	1.97957	1.17121	0.678211	2.38447	1.3447	1.93289	2.2246
SIAE	-1.7163	-4.85834	-2.42571	-1.45539	-0.609741	-1.44831	-2.95924	-1.47388	-1.88626	-3.62381	-2.36655	-4.34207	-2.69426	-3.3726	-1.48431	-2.16709	-1.64505	-2.04974	-1.14425	-1.80127	-2.43955	-1.45678	-2.13785	0.18135	-1.91712	-2.21889	-1.68327	-1.91394	-2.16111	-2.40239	-2.53145	-1.72808	-1.1496	-0.844353	-1.69292	-1.2404	-0.878562	-2.06142	-2.13257	-3.51994	-0.855661	-1.33364	-1.27754	-2.07219	-1.50759	-1.23577	-1.82244	-1.21108	-1.29973
LRRC4B	-0.208969	-0.414914	-0.621566	0.454901	-1.78461	-0.41831	-2.15374	-1.96172	0.150787	0.658224	1.5635	0.692081	-1.01107	0.538069	2.8582	1.84829	1.26956	0.803755	0.271547	2.04777	2.03851	2.02404	1.95813	0.768545	1.22001	1.36309	1.70393	1.93165	2.45618	0.641582	2.36108	0.367931	1.47222	1.68703	1.918	2.20874	0.0684661	2.61025	1.54314	-0.0940642	1.20642	2.39815	1.99743	1.11324	2.66811	2.16514	1.85977	2.24118	2.17815
CNTNAP2	-3.69641	-3.89897	-4.43863	-2.6854	-1.70318	2.80498	-1.70476	-4.30014	-1.86022	-2.38244	-0.824665	-3.41296	-2.02941	-3.53513	-0.308598	-0.619275	-2.01129	-1.27606	-1.90836	0.123752	-0.638939	-0.789028	-0.688349	-0.896454	-0.90348	-2.23264	-0.321678	-0.365818	0.466998	-2.49902	-0.859511	-2.92049	-1.11404	-1.4698	-0.456338	-0.177685	-2.63537	0.252243	-1.06766	-3.78218	-0.918499	-0.0358006	-0.475373	-1.28163	-0.134031	0.329671	-0.532105	0.0650551	0.0501344
DPP7	-1.85655	-3.43784	-3.65233	-1.76243	-1.09437	1.68089	-3.79	-1.68891	-2.60424	-1.86875	-2.33958	-2.86349	-1.92911	-1.96286	-2.01712	-0.354512	-0.779417	-1.39823	-1.81439	-0.442844	-0.839766	-0.425785	-0.660737	-0.946298	-1.16559	-1.66439	-0.908406	-1.77489	-0.496044	-1.84569	-0.843398	-2.22541	-0.647631	-0.21765	-0.179663	0.0052458	-2.11014	-1.03729	-2.18638	-3.39043	-0.686276	0.189702	-0.599579	-2.08977	0.364152	-1.24118	-0.470195	0.263327	-0.771959
CAMK2A	-2.4984	-3.37619	-0.911416	-2.31541	-2.99275	-3.55624	-1.77277	-2.36433	-1.84198	-1.40419	-1.17464	-0.253968	-2.65347	-0.0411206	-0.968042	-2.16203	-2.03694	-1.57505	-3.39938	0.160515	-1.44453	-1.09599	-1.35735	-1.18813	-1.47473	-2.31118	-1.00459	-1.54487	0.578865	-2.25365	-0.617885	-3.33935	-1.99298	-1.56027	-1.22055	-0.770465	-3.15575	-0.85416	-2.1594	-0.275772	-1.62556	-0.451265	-1.55518	-1.71934	-0.232027	-0.62166	-0.915798	-0.511565	-1.23614
NRXN3	-4.84177	-3.9649	-4.47527	-3.44824	-5.84635	-5.34865	-8.02132	-8.0606	-3.04784	-1.75277	-1.50072	-1.59007	-5.32143	-1.54011	-1.79707	-1.16479	-2.80768	-1.54384	-3.61875	-1.30197	-1.24445	-1.87191	-1.82661	-3.52334	-1.79208	-4.42066	-0.7475	-1.8156	-0.0964502	-1.66076	-0.792325	-2.79487	-1.92713	-6.89998	-1.2061	-0.74201	-4.44027	-0.837794	-2.05952	-1.72031	-2.25383	-0.621393	-1.40216	-1.47536	-1.2743	-0.440685	-1.33183	-1.4731	-0.911918
CPQ	-0.48109	0.0541684	-0.612222	1.07274	0.574739	1.51151	-1.79973	-0.978541	-1.56962	0.0813423	-0.226953	-1.32127	-2.01068	-0.947158	1.23312	1.15952	0.62292	0.524464	-0.0498729	1.02876	0.833318	1.31162	1.19492	0.492355	0.84168	0.305441	1.23678	1.12188	1.0135	-0.117822	1.36405	0.787899	0.784676	2.11002	0.987762	1.36506	0.900205	1.55682	0.870238	-1.80961	1.03222	1.60691	1.57241	0.430161	1.2913	1.09803	1.45103	1.25859	1.93822
CNTNAP4	-2.07885	-3.79833	-4.60044	-1.77243	-2.80443	-4.48176	0.13488	-4.17801	-0.948698	-1.57352	-1.38138	-2.90331	-1.5268	-3.17426	1.63547	0.109242	0.246264	-1.12586	0.186302	1.13394	1.15595	1.2278	0.953188	1.45952	0.609807	-0.47979	1.29649	1.07721	1.31378	-1.7539	0.740447	-0.450442	0.582105	-0.516618	1.47919	1.85826	-0.432636	1.43146	0.172899	-4.86902	0.704074	1.49298	1.35415	-0.298901	1.43487	1.46133	1.20992	1.70614	1.88267
SEMA6A	-2.9165	-5.72987	-4.09563	-2.10191	-5.50009	-2.97073	-6.80843	-4.7647	-2.71901	-3.82858	-2.4775	-3.77618	-2.92245	-3.62637	-0.933748	-2.27503	-2.44924	-2.66365	-1.05958	-1.65458	-1.6525	-2.03711	-1.62812	0.448276	-1.76416	-2.68939	-2.21341	-1.83595	-1.55339	-3.4953	-1.70544	-2.06142	-1.99032	-3.44872	-1.96832	-1.55911	-1.56926	-1.39545	-1.99949	-4.72709	-1.34201	-1.50803	-1.34481	-2.06821	-0.855731	-0.993267	-1.39023	-1.2405	-1.17451
CACHD1	-5.49693	-5.50864	-5.29294	-3.76613	-5.04457	-2.46516	-6.4702	-5.33844	-3.83976	-4.58174	-3.72548	-5.56449	-4.73018	-5.19842	-1.81274	-2.55146	-3.75105	-3.4031	-2.65075	-2.24821	-2.64737	-2.78038	-2.65112	-1.84204	-3.45003	-4.47481	-2.70093	-2.41155	-2.44912	-5.007	-3.10267	-3.81361	-3.04297	-6.84507	-2.72272	-2.44427	-4.33182	-1.98885	-2.99254	-5.34589	-2.82497	-2.55549	-2.46794	-3.27371	-2.07706	-2.271	-3.20353	-2.07219	-2.17713
IGHG1	5.99085	4.55306	7.82852	3.00517	7.07001	7.96214	8.48866	7.12709	3.45344	4.96779	1.17764	4.99628	3.30986	4.69339	0.348795	1.94613	2.88229	2.84122	2.03946	2.52913	1.00655	2.69239	1.85107	2.77261	4.50903	3.30334	-0.454515	2.86644	-0.169851	3.87983	2.55375	1.98713	3.22806	2.8225	2.60297	0.889313	3.28006	0.484998	1.12108	3.2066	4.14217	0.449293	3.41808	1.99519	-0.127077	1.94105	1.35341	2.24628	3.38972
IGHA2	1.72543	2.14991	4.49897	0.738716	0.665938	8.07571	4.58995	3.24026	0.0979301	0.0136063	-1.6425	2.591	2.16875	-1.39441	-1.80678	-1.74729	0.146025	-1.35176	1.93964	-3.38483	-2.15952	-1.28317	-1.21984	-1.67495	-0.350487	1.63646	-0.969921	-3.01793	-3.50759	-0.37544	0.418245	2.32446	-0.580706	-2.30942	-3.69507	-2.72177	1.99225	-1.43547	-0.705049	0.662509	-1.14114	-3.06841	-2.32763	-0.209632	-1.90843	-3.07039	-1.25098	-2.18376	-2.10379
NRXN3.2	-5.90347	-5.84689	-5.68921	-6.76331	-5.87267	-5.0973	-4.98191	-7.9511	-3.67424	-3.36604	-2.25863	-3.19299	-6.02864	-2.56966	-2.15465	-2.66766	-3.7436	-2.93667	-9.01811	-1.37749	-2.52309	-1.82759	-2.59119	-7.6863	-2.97567	-9.61066	-2.10028	-1.91446	-1.63214	-4.77301	-1.72249	-7.71733	-3.84593	-5.65954	-1.79417	-1.82753	-5.20579	-0.985613	-2.76719	-3.4766	-3.39282	-1.74886	-2.22578	-2.31821	-2.53118	-1.89578	-1.63291	-1.32406	-1.56828
IGHM	0.651172	3.8023	4.47436	0.921862	0.971905	2.56909	5.46836	4.2043	0.408561	0.491954	-3.05666	3.43375	1.97516	1.45103	-5.21677	-2.17707	0.40582	1.05292	0.584795	-5.70042	1.84973	-4.0274	-2.46204	0.382425	-1.09491	0.725869	-5.2322	-3.04372	-4.4686	-0.680052	-4.48481	-1.83016	-1.4809	-1.44289	-4.98339	-5.02497	0.134903	-6.60737	-1.21466	1.47427	-0.554316	-6.55593	-2.63773	-0.995404	-6.96249	-4.19405	-3.03914	-4.01027	-3.44205
NPTXR	-0.613912	-1.04362	0.0842352	0.397122	-2.02425	-3.01829	-1.55148	-1.55922	0.706145	0.323015	2.15759	1.1716	-0.436625	0.813552	1.63494	1.91763	1.10261	1.39666	1.74229	2.03529	1.9029	1.71964	1.17611	1.99717	1.8038	1.72738	2.41566	2.51501	2.60086	0.45138	2.18201	0.64205	0.95389	1.68789	2.36899	2.2003	0.652442	2.20794	1.28744	1.08828	1.01252	1.42801	1.89319	1.11538	2.62168	2.61986	1.65684	2.19627	2.38661
IGHA1	1.04205	2.04496	5.39041	0.363514	1.5613	7.83821	5.71919	3.20281	0.400583	-0.0338389	-2.28575	1.76537	0.38584	-0.771188	-1.93524	-2.05985	-0.661221	-1.24454	0.428162	-1.75505	-1.52288	-1.63206	-0.759151	-1.55377	0.172703	0.601943	-1.58688	-1.54877	-2.58348	0.491176	-1.20347	0.563355	-0.971395	-1.92303	-1.98721	-3.77405	1.09856	-2.15291	-0.890807	0.490508	-0.705731	-2.75607	-0.607034	0.0539095	-2.4619	-2.06783	-1.29537	-2.82742	-2.00357
TPP1	-2.52272	-3.00543	-5.5282	-2.43757	-2.55822	-2.41554	-4.73234	-2.40796	-3.13761	-3.32874	-2.94842	-3.93722	-2.85173	-2.92134	-2.5838	-2.3023	-2.78909	-3.28143	-5.60092	-2.77108	-2.79613	-2.42348	-2.74952	-6.65892	-3.1366	-3.42697	-3.11604	-2.71313	-2.66696	-3.28524	-2.80871	-3.90105	-2.09862	-1.07717	-2.77092	-2.27576	-3.82914	-1.72477	-3.49647	-3.82575	-2.4715	-2.26937	-2.2133	-3.99681	-3.03285	-2.6585	-2.3697	-1.79415	-2.41287
ADA2	0.462406	0.288117	-1.25743	-0.898278	-3.84766	-1.4479	-0.194547	-0.0766765	-0.254596	0.013156	0.363564	0.131847	-1.49964	1.88678	-0.804383	-2.55513	-1.15816	-1.09534	-1.92527	-2.74386	-1.76556	-2.62972	-3.09023	-2.00837	-2.73815	0.767218	-3.25065	-3.18103	-2.82707	0.138865	-2.32512	-0.36042	-2.81833	-1.78594	-2.66392	-2.92431	-1.74337	-3.04405	-2.5274	0.400203	-1.72757	-3.04977	-2.85415	-2.39347	-2.67494	-3.82277	-2.69514	-2.95605	-3.46057
CUTA	-2.54448	-0.206459	-2.1523	0.0771008	-2.05637	-2.89731	-2.36687	-1.66645	-2.17865	-0.118558	-1.27011	-1.50367	-4.06144	-0.644845	2.08906	1.71832	0.685497	0.646597	-3.28515	1.59969	0.536734	2.07519	2.22345	-1.78279	0.176293	-0.373039	2.4592	1.66757	1.79751	1.27703	0.852201	-1.03722	1.13569	1.48332	1.83743	2.41133	-2.12894	2.57619	1.02691	-1.29472	0.244408	2.67605	2.13511	0.807358	2.69734	1.80211	1.92215	1.89487	1.58347
FGG	6.49411	3.98951	7.39542	2.5622	5.34575	8.67421	5.86985	9.69253	7.29096	2.4353	1.64234	3.29993	8.11335	1.72244	-1.83814	0.958021	3.33045	3.34572	8.0516	-0.599606	0.608617	-0.403745	0.196988	1.56654	0.598131	2.96165	-0.0187483	0.583554	-0.639743	2.84478	-0.961111	7.58731	1.73735	1.10164	-0.292802	-1.76894	6.12913	-1.81912	2.38811	5.46049	-0.471512	-0.888915	-2.45554	5.13248	-2.09438	-0.0617728	-0.114067	-1.07527	-2.22705
ADGRL3	-1.51445	-0.970106	-1.59996	-1.30771	-2.46658	-0.0529062	-2.01493	-4.07429	-1.56444	-1.22206	0.877712	-1.02849	-2.9908	-0.664543	0.749653	-0.0476078	0.101246	-0.794556	-1.67025	0.178226	0.0372007	0.370245	0.409857	-0.939897	-0.713303	-0.0636833	0.340703	-0.00760364	0.620188	-0.893221	0.736086	-0.841193	-0.0983494	-0.66186	0.219626	0.468626	-1.95663	0.819932	-0.464745	-1.69416	-0.67798	0.519421	0.371379	-0.677855	0.797977	0.545371	0.155658	0.430012	0.561947
ENPP2	4.13544	5.85204	4.10622	4.06448	-0.819393	0.0912838	4.34947	3.60348	3.10983	5.01033	3.88763	2.74242	2.16689	4.16889	4.8949	5.0549	4.32998	4.27054	4.10136	3.78942	4.08616	4.48777	4.44334	4.95356	3.45023	4.04135	3.71905	4.45434	4.18546	4.46317	4.11332	4.26168	4.25537	4.73993	4.07145	3.92381	3.99895	3.75657	4.28336	4.24588	4.02623	4.46034	4.6999	3.98695	5.06516	4.21467	4.32661	4.07036	4.53566
THY1	0.207049	0.0601754	1.29916	0.3777	2.09446	-0.282	0.0609522	-0.597476	-0.344081	1.50831	2.36839	1.6637	-2.48164	1.59702	2.69296	2.01776	1.20552	0.860216	-0.550349	2.72416	2.04919	2.16402	2.05289	-0.548629	1.1833	1.3861	3.07289	1.9911	2.84422	1.21565	2.73438	0.424123	1.37654	1.82185	1.93752	2.3392	-0.21324	2.29163	1.4936	0.819959	1.17077	2.7092	1.98587	1.41036	2.94366	2.09657	2.20217	2.58632	2.0078
GNS	-0.483152	-2.86751	-4.31424	-1.24047	2.7849	1.9529	-3.07356	-0.113587	-2.5683	-2.41957	-1.09761	-2.6703	-0.500176	-1.65529	-1.1495	-1.12371	-1.52254	-2.23056	-3.7048	-2.02897	-1.65588	-0.989697	-1.60881	-4.36043	-2.30065	-2.27484	-1.60049	-1.41482	-1.39465	-2.13751	-1.90895	-2.57773	-1.61946	0.523589	-1.50421	-1.22211	-3.92159	-1.4105	-1.83499	-2.80099	-1.70721	-1.1702	-1.11646	-1.78429	-0.858686	-1.20252	-1.42854	-1.28288	-1.15723
RTN4R	-0.651367	-2.42772	-2.85148	-1.07974	0.27137	1.4198	-3.51452	-2.53797	-0.595861	-1.74974	0.210959	-0.918504	-1.62799	0.0227016	1.6039	0.657227	0.161795	-0.358845	1.03667	1.14706	0.848789	0.696675	1.01048	1.77884	-0.0876705	-0.714636	0.804852	0.973863	1.317	-0.977687	0.571618	-0.543133	0.437673	-0.358075	1.03383	1.1336	0.436196	1.54143	0.323473	-1.53114	0.75523	0.904634	1.48389	0.121348	1.1058	1.12095	1.06439	1.40278	1.40944
[truncated: 111 more columns]
