# Supplementary material for: Large‐Scale Proteome Profiling Identifies Biomarkers Associated with Suspected Neurosyphilis Diagnosis
Source: Adv Sci (Weinh). 2024 Feb 21;11(16):2307744. doi: 10.1002/advs.202307744 (PMC11040343; doi:10.1002/advs.202307744)
Supplement: Supplementary file 6 — Supporting Information [file ADVS-11-2307744-s005.xlsx]

## Sheet: Table S5
Table S5. Detailed information about the reagents and equipments used in this study.
REAGENT or RESOURCE	SOURCE	IDENTIFIER
Antibodies
SERPINA3	Proteintech	Cat#66078-1-Ig
ITIH1	Abcam	Cat#ab233032
ITIH4	Proteintech	Cat#24069-1-AP
CNTNAP4	Invitrogen	Cat#PA5-63433
SERPINI1	Proteintech	Cat#66997-1-Ig
LINGO1	Proteintech	Cat#19097-1-AP
SEMA7A	Invitrogen	Cat#PA5-28971
Critical Commercial Assays	SOURCE
ABC-HRP Kit	Vectastain	Cat#PK-6200
VECTOR® NovaRED™ Peroxidase (HRP) Substrate Kit	Vector	Cat#SK-4800
Avidin/Biotin Blocking Kit	Vector	Cat#SP-2001
Human ITIH4 DuoSet ELISA	R&D systems	Cat#DY8157-05
Human SERPINA3 ELISA	Abam	Cat#ab217779
Human SEMA ELISA	Raybiotech	Cat#ELH-SEMA7A-1
TISSUE RESOURCE	SOURCE
Cerebrospinal fluid (CSF)	Peking Union Medical College Hospital, Beijing You 'an Hospital, Beijing Ditan Hospital, Beijing Tiantan Hospital, Jiaxing First Hospital, and Second Hospital of Shanxi Medical University
Brain tissues	Peking Union Medical College Hospital, Beijing Ditan Hospital, Beijing Tiantan Hospital
INSTRUMENT	MANUFACTOR
Nikon Confocal laser scanning microscopy A1R Si	Nikon, Japan
Orbitrap Fusion mass spectrometer	Thermo Scientific™, America
SOFTWARE AND ALGORITHMS
Circlize package	version 0.4.11
Cytoscape	version 3.8.2
DAVID	https://david.ncifcrf.gov/home.jsp
InForm	PerkinElmer
iProX	https://www.iprox.org/
Proteome Discoverer	version 2.3.0.523
R	version 4.0.3
R package ape	version 5.5
R package caret	version 6.0–90
R package ComplexHeatmap	version 2.10.0
R package Limma	version 3.38.3
Skyline	version 20.1.0.155
Spectronaut	version 14.10.201222.47784
STRING database	https://string-db.org/
Uniprot	https://www.uniprot.org/
Volocity Demo	PerkinElmer
